# Supplementary material for: Use of QSAR Global Models and Molecular Docking for Developing New Inhibitors of c-src Tyrosine Kinase
Source: Int J Mol Sci. 2019 Dec 18;21(1):19. doi: 10.3390/ijms21010019 (PMC6981969; doi:10.3390/ijms21010019)
Supplement: Supplementary file 1 [file ijms-21-00019-s001.zip]

Archive with 11 entries (10 files):
- Paper_supplementary_files_v_2/
- Paper_supplementary_files_v_2/ADomains.R
- Paper_supplementary_files_v_2/Data_set_no_duplicates.txt
- Paper_supplementary_files_v_2/Formulae for the computing of performance metrics.docx
- Paper_supplementary_files_v_2/S1Fig_minimum_distance_values.tif
- Paper_supplementary_files_v_2/S2Fig_maximum_distance_values.tif
- Paper_supplementary_files_v_2/S3Fig_median_distance_values.tif
- Paper_supplementary_files_v_2/Table S2. The most important descriptors.csv
- Paper_supplementary_files_v_2/Table S3. TN, TP, FP, FN.csv
- Paper_supplementary_files_v_2/Table S4. PASS results.xlsx
- Paper_supplementary_files_v_2/Table_S1.Src_virtual_screening_results_threshold_75p_no_duplicates.xlsx
