# Supplementary material for: Use of QSAR Global Models and Molecular Docking for Developing New Inhibitors of c-src Tyrosine Kinase
Source: Int J Mol Sci. 2019 Dec 18;21(1):19. doi: 10.3390/ijms21010019 (PMC6981969; doi:10.3390/ijms21010019)
Supplement: Supplementary file 1 [file ijms-21-00019-s001.zip › Paper_supplementary_files_v_2/Data_set_no_duplicates.txt]

No.	Smiles	ki	MW	AMW	Sv	Se	Sp	Si	Mv	Me	Mp	Mi	GD	nAT	nSK	nTA	nBT	nBO	nBM	SCBO	RBN	RBF	nDB	nTB	nAB	nH	nC	nN	nO	nP	nS	nF	nCL	nBR	nI	nB	nHM	nHet	nX	H%	C%	N%	O%	X%	nCsp3	nCsp2	nCsp	nStructures	totalcharge	nCIC	nCIR	TRS	Rperim	Rbrid	MCD	RFD	RCI	NRS	NNRS	nR03	nR04	nR05	nR06	nR07	nR08	nR09	nR10	nR11	nR12	nBnz	ARR	D/Dtr03	D/Dtr04	D/Dtr05	D/Dtr06	D/Dtr07	D/Dtr08	D/Dtr09	D/Dtr10	D/Dtr11	D/Dtr12	ZM1	ZM1V	ZM1Kup	ZM1Mad	ZM1Per	ZM1MulPer	ZM2	ZM2V	ZM2Kup	ZM2Mad	ZM2Per	ZM2MulPer	ON0	ON0V	ON1	ON1V	Qindex	BBI	DBI	SNar	HNar	GNar	Xt	Dz	Ram	BLI	Pol	LPRS	MSD	SPI	PJI2	ECC	AECC	DECC	MDDD	UNIP	CENT	VAR	ICR	SMTI	SMTIV	GMTI	GMTIV	Xu	CSI	Wap	S1K	S2K	S3K	PHI	PW2	PW3	PW4	PW5	MAXDN	MAXDP	DELS	TIE	Psi_i_s	Psi_i_A	Psi_i_0	Psi_i_1	Psi_i_t	Psi_i_0d	Psi_i_1d	Psi_i_1s	Psi_e_A	Psi_e_0	Psi_e_1	Psi_e_t	Psi_e_0d	Psi_e_1d	Psi_e_1s	BAC	LOC	MWC01	MWC02	MWC03	MWC04	MWC05	MWC06	MWC07	MWC08	MWC09	MWC10	SRW02	SRW03	SRW04	SRW05	SRW06	SRW07	SRW08	SRW09	SRW10	MPC01	MPC02	MPC03	MPC04	MPC05	MPC06	MPC07	MPC08	MPC09	MPC10	piPC01	piPC02	piPC03	piPC04	piPC05	piPC06	piPC07	piPC08	piPC09	piPC10	TWC	TPC	piID	PCR	PCD	CID	BID	X0	X1	X2	X3	X4	X5	X0A	X1A	X2A	X3A	X4A	X5A	X0v	X1v	X2v	X3v	X4v	X5v	X0Av	X1Av	X2Av	X3Av	X4Av	X5Av	X0sol	X1sol	X2sol	X3sol	X4sol	X5sol	XMOD	RDCHI	RDSQ	X1Kup	X1Mad	X1Per	X1MulPer	ISIZ	IAC	AAC	IDE	IDM	IDDE	IDDM	IDET	IDMT	IVDE	IVDM	Ges	rGes	S0K	HVcpx	HDcpx	Uindex	Vindex	Xindex	Yindex	IC0	IC1	IC2	IC3	IC4	IC5	TIC0	TIC1	TIC2	TIC3	TIC4	TIC5	SIC0	SIC1	SIC2	SIC3	SIC4	SIC5	CIC0	CIC1	CIC2	CIC3	CIC4	CIC5	BIC0	BIC1	BIC2	BIC3	BIC4	BIC5	J_A	SpPos_A	SpPosA_A	SpPosLog_A	SpMax_A	SpMaxA_A	SpDiam_A	SpAD_A	SpMAD_A	Ho_A	EE_A	VE1_A	VE2_A	VE3_A	VE1sign_A	VE2sign_A	VE3sign_A	VR1_A	VR2_A	VR3_A	Wi_D	WiA_D	AVS_D	H_D	Chi_D	ChiA_D	J_D	HyWi_D	SpPos_D	SpPosA_D	SpPosLog_D	SpMax_D	SpMaxA_D	SpDiam_D	SpAD_D	SpMAD_D	Ho_D	EE_D	SM2_D	SM3_D	SM4_D	SM5_D	SM6_D	VE1_D	VE2_D	VE3_D	VE1sign_D	VE2sign_D	VE3sign_D	VR1_D	VR2_D	VR3_D	QW_L	TI1_L	TI2_L	STN_L	SpPos_L	SpPosA_L	SpPosLog_L	SpMax_L	SpMaxA_L	SpDiam_L	SpAD_L	SpMAD_L	Ho_L	EE_L	SM2_L	SM3_L	SM4_L	SM5_L	SM6_L	VE1_L	VE2_L	VE3_L	VE1sign_L	VE2sign_L	VE3sign_L	VR1_L	VR2_L	VR3_L	AVS_X	H_X	Chi_X	ChiA_X	J_X	HyWi_X	SpPos_X	SpPosA_X	SpPosLog_X	SpMax_X	SpMaxA_X	SpDiam_X	SpAD_X	SpMAD_X	Ho_X	EE_X	SM2_X	SM3_X	SM4_X	SM5_X	SM6_X	VE1_X	VE2_X	VE3_X	VE1sign_X	VE2sign_X	VE3sign_X	VR1_X	VR2_X	VR3_X	Wi_H2	WiA_H2	AVS_H2	Chi_H2	ChiA_H2	J_H2	HyWi_H2	SpPos_H2	SpPosA_H2	SpPosLog_H2	SpMax_H2	SpMaxA_H2	SpDiam_H2	SpAD_H2	SpMAD_H2	Ho_H2	EE_H2	SM2_H2	SM3_H2	SM4_H2	SM5_H2	SM6_H2	VE1_H2	VE2_H2	VE3_H2	VE1sign_H2	VE2sign_H2	VE3sign_H2	VR1_H2	VR2_H2	VR3_H2	Wi_Dt	WiA_Dt	AVS_Dt	H_Dt	Chi_Dt	ChiA_Dt	J_Dt	HyWi_Dt	SpPos_Dt	SpPosA_Dt	SpPosLog_Dt	SpMax_Dt	SpMaxA_Dt	SpDiam_Dt	SpAD_Dt	SpMAD_Dt	Ho_Dt	EE_Dt	SM2_Dt	SM3_Dt	SM4_Dt	SM5_Dt	SM6_Dt	VE1_Dt	VE2_Dt	VE3_Dt	VE1sign_Dt	VE2sign_Dt	VE3sign_Dt	VR1_Dt	VR2_Dt	VR3_Dt	Wi_D/Dt	WiA_D/Dt	AVS_D/Dt	H_D/Dt	Chi_D/Dt	ChiA_D/Dt	J_D/Dt	HyWi_D/Dt	SpPos_D/Dt	SpPosA_D/Dt	SpPosLog_D/Dt	SpMax_D/Dt	SpMaxA_D/Dt	SpDiam_D/Dt	SpAD_D/Dt	SpMAD_D/Dt	Ho_D/Dt	EE_D/Dt	SM2_D/Dt	SM3_D/Dt	SM4_D/Dt	SM5_D/Dt	SM6_D/Dt	VE1_D/Dt	VE2_D/Dt	VE3_D/Dt	VE1sign_D/Dt	VE2sign_D/Dt	VE3sign_D/Dt	VR1_D/Dt	VR2_D/Dt	VR3_D/Dt	Wi_Dz(Z)	WiA_Dz(Z)	AVS_Dz(Z)	H_Dz(Z)	Chi_Dz(Z)	ChiA_Dz(Z)	J_Dz(Z)	HyWi_Dz(Z)	SpAbs_Dz(Z)	SpPos_Dz(Z)	SpPosA_Dz(Z)	SpPosLog_Dz(Z)	SpMax_Dz(Z)	SpMaxA_Dz(Z)	SpDiam_Dz(Z)	SpAD_Dz(Z)	SpMAD_Dz(Z)	Ho_Dz(Z)	EE_Dz(Z)	SM1_Dz(Z)	SM2_Dz(Z)	SM3_Dz(Z)	SM4_Dz(Z)	SM5_Dz(Z)	SM6_Dz(Z)	VE1_Dz(Z)	VE2_Dz(Z)	VE3_Dz(Z)	VE1sign_Dz(Z)	VE2sign_Dz(Z)	VE3sign_Dz(Z)	VR1_Dz(Z)	VR2_Dz(Z)	VR3_Dz(Z)	Wi_Dz(m)	WiA_Dz(m)	AVS_Dz(m)	H_Dz(m)	Chi_Dz(m)	ChiA_Dz(m)	J_Dz(m)	HyWi_Dz(m)	SpAbs_Dz(m)	SpPos_Dz(m)	SpPosA_Dz(m)	SpPosLog_Dz(m)	SpMax_Dz(m)	SpMaxA_Dz(m)	SpDiam_Dz(m)	SpAD_Dz(m)	SpMAD_Dz(m)	Ho_Dz(m)	EE_Dz(m)	SM1_Dz(m)	SM2_Dz(m)	SM3_Dz(m)	SM4_Dz(m)	SM5_Dz(m)	SM6_Dz(m)	VE1_Dz(m)	VE2_Dz(m)	VE3_Dz(m)	VE1sign_Dz(m)	VE2sign_Dz(m)	VE3sign_Dz(m)	VR1_Dz(m)	VR2_Dz(m)	VR3_Dz(m)	Wi_Dz(v)	WiA_Dz(v)	AVS_Dz(v)	H_Dz(v)	Chi_Dz(v)	ChiA_Dz(v)	J_Dz(v)	HyWi_Dz(v)	SpAbs_Dz(v)	SpPos_Dz(v)	SpPosA_Dz(v)	SpPosLog_Dz(v)	SpMax_Dz(v)	SpMaxA_Dz(v)	SpDiam_Dz(v)	SpAD_Dz(v)	SpMAD_Dz(v)	Ho_Dz(v)	EE_Dz(v)	SM1_Dz(v)	SM2_Dz(v)	SM3_Dz(v)	SM4_Dz(v)	SM5_Dz(v)	SM6_Dz(v)	VE1_Dz(v)	VE2_Dz(v)	VE3_Dz(v)	VE1sign_Dz(v)	VE2sign_Dz(v)	VE3sign_Dz(v)	VR1_Dz(v)	VR2_Dz(v)	VR3_Dz(v)	Wi_Dz(e)	WiA_Dz(e)	AVS_Dz(e)	H_Dz(e)	Chi_Dz(e)	ChiA_Dz(e)	J_Dz(e)	HyWi_Dz(e)	SpAbs_Dz(e)	SpPos_Dz(e)	SpPosA_Dz(e)	SpPosLog_Dz(e)	SpMax_Dz(e)	SpMaxA_Dz(e)	SpDiam_Dz(e)	SpAD_Dz(e)	SpMAD_Dz(e)	Ho_Dz(e)	EE_Dz(e)	SM1_Dz(e)	SM2_Dz(e)	SM3_Dz(e)	SM4_Dz(e)	SM5_Dz(e)	SM6_Dz(e)	VE1_Dz(e)	VE2_Dz(e)	VE3_Dz(e)	VE1sign_Dz(e)	VE2sign_Dz(e)	VE3sign_Dz(e)	VR1_Dz(e)	VR2_Dz(e)	VR3_Dz(e)	Wi_Dz(p)	WiA_Dz(p)	AVS_Dz(p)	H_Dz(p)	Chi_Dz(p)	ChiA_Dz(p)	J_Dz(p)	HyWi_Dz(p)	SpAbs_Dz(p)	SpPos_Dz(p)	SpPosA_Dz(p)	SpPosLog_Dz(p)	SpMax_Dz(p)	SpMaxA_Dz(p)	SpDiam_Dz(p)	SpAD_Dz(p)	SpMAD_Dz(p)	Ho_Dz(p)	EE_Dz(p)	SM1_Dz(p)	SM2_Dz(p)	SM3_Dz(p)	SM4_Dz(p)	SM5_Dz(p)	SM6_Dz(p)	VE1_Dz(p)	VE2_Dz(p)	VE3_Dz(p)	VE1sign_Dz(p)	VE2sign_Dz(p)	VE3sign_Dz(p)	VR1_Dz(p)	VR2_Dz(p)	VR3_Dz(p)	Wi_Dz(i)	WiA_Dz(i)	AVS_Dz(i)	H_Dz(i)	Chi_Dz(i)	ChiA_Dz(i)	J_Dz(i)	HyWi_Dz(i)	SpAbs_Dz(i)	SpPos_Dz(i)	SpPosA_Dz(i)	SpPosLog_Dz(i)	SpMax_Dz(i)	SpMaxA_Dz(i)	SpDiam_Dz(i)	SpAD_Dz(i)	SpMAD_Dz(i)	Ho_Dz(i)	EE_Dz(i)	SM1_Dz(i)	SM2_Dz(i)	SM3_Dz(i)	SM4_Dz(i)	SM5_Dz(i)	SM6_Dz(i)	VE1_Dz(i)	VE2_Dz(i)	VE3_Dz(i)	VE1sign_Dz(i)	VE2sign_Dz(i)	VE3sign_Dz(i)	VR1_Dz(i)	VR2_Dz(i)	VR3_Dz(i)	Wi_B(m)	WiA_B(m)	AVS_B(m)	Chi_B(m)	ChiA_B(m)	J_B(m)	HyWi_B(m)	SpAbs_B(m)	SpPos_B(m)	SpPosA_B(m)	SpPosLog_B(m)	SpMax_B(m)	SpMaxA_B(m)	SpDiam_B(m)	SpAD_B(m)	SpMAD_B(m)	Ho_B(m)	EE_B(m)	SM1_B(m)	SM2_B(m)	SM3_B(m)	SM4_B(m)	SM5_B(m)	SM6_B(m)	VE1_B(m)	VE2_B(m)	VE3_B(m)	VE1sign_B(m)	VE2sign_B(m)	VE3sign_B(m)	VR1_B(m)	VR2_B(m)	VR3_B(m)	Wi_B(v)	WiA_B(v)	AVS_B(v)	Chi_B(v)	ChiA_B(v)	J_B(v)	HyWi_B(v)	SpAbs_B(v)	SpPos_B(v)	SpPosA_B(v)	SpPosLog_B(v)	SpMax_B(v)	SpMaxA_B(v)	SpDiam_B(v)	SpAD_B(v)	SpMAD_B(v)	Ho_B(v)	EE_B(v)	SM1_B(v)	SM2_B(v)	SM3_B(v)	SM4_B(v)	SM5_B(v)	SM6_B(v)	VE1_B(v)	VE2_B(v)	VE3_B(v)	VE1sign_B(v)	VE2sign_B(v)	VE3sign_B(v)	VR1_B(v)	VR2_B(v)	VR3_B(v)	Wi_B(e)	WiA_B(e)	AVS_B(e)	Chi_B(e)	ChiA_B(e)	J_B(e)	HyWi_B(e)	SpAbs_B(e)	SpPos_B(e)	SpPosA_B(e)	SpPosLog_B(e)	SpMax_B(e)	SpMaxA_B(e)	SpDiam_B(e)	SpAD_B(e)	SpMAD_B(e)	Ho_B(e)	EE_B(e)	SM1_B(e)	SM2_B(e)	SM3_B(e)	SM4_B(e)	SM5_B(e)	SM6_B(e)	VE1_B(e)	VE2_B(e)	VE3_B(e)	VE1sign_B(e)	VE2sign_B(e)	VE3sign_B(e)	VR1_B(e)	VR2_B(e)	VR3_B(e)	Wi_B(p)	WiA_B(p)	AVS_B(p)	Chi_B(p)	ChiA_B(p)	J_B(p)	HyWi_B(p)	SpAbs_B(p)	SpPos_B(p)	SpPosA_B(p)	SpPosLog_B(p)	SpMax_B(p)	SpMaxA_B(p)	SpDiam_B(p)	SpAD_B(p)	SpMAD_B(p)	Ho_B(p)	EE_B(p)	SM1_B(p)	SM2_B(p)	SM3_B(p)	SM4_B(p)	SM5_B(p)	SM6_B(p)	VE1_B(p)	VE2_B(p)	VE3_B(p)	VE1sign_B(p)	VE2sign_B(p)	VE3sign_B(p)	VR1_B(p)	VR2_B(p)	VR3_B(p)	Wi_B(i)	WiA_B(i)	AVS_B(i)	Chi_B(i)	ChiA_B(i)	J_B(i)	HyWi_B(i)	SpAbs_B(i)	SpPos_B(i)	SpPosA_B(i)	SpPosLog_B(i)	SpMax_B(i)	SpMaxA_B(i)	SpDiam_B(i)	SpAD_B(i)	SpMAD_B(i)	Ho_B(i)	EE_B(i)	SM1_B(i)	SM2_B(i)	SM3_B(i)	SM4_B(i)	SM5_B(i)	SM6_B(i)	VE1_B(i)	VE2_B(i)	VE3_B(i)	VE1sign_B(i)	VE2sign_B(i)	VE3sign_B(i)	VR1_B(i)	VR2_B(i)	VR3_B(i)	Wi_B(s)	WiA_B(s)	AVS_B(s)	Chi_B(s)	ChiA_B(s)	J_B(s)	HyWi_B(s)	SpAbs_B(s)	SpPos_B(s)	SpPosA_B(s)	SpPosLog_B(s)	SpMax_B(s)	SpMaxA_B(s)	SpDiam_B(s)	SpAD_B(s)	SpMAD_B(s)	Ho_B(s)	EE_B(s)	SM1_B(s)	SM2_B(s)	SM3_B(s)	SM4_B(s)	SM5_B(s)	SM6_B(s)	VE1_B(s)	VE2_B(s)	VE3_B(s)	VE1sign_B(s)	VE2sign_B(s)	VE3sign_B(s)	VR1_B(s)	VR2_B(s)	VR3_B(s)	ATS1m	ATS2m	ATS3m	ATS4m	ATS5m	ATS6m	ATS7m	ATS8m	ATS1v	ATS2v	ATS3v	ATS4v	ATS5v	ATS6v	ATS7v	ATS8v	ATS1e	ATS2e	ATS3e	ATS4e	ATS5e	ATS6e	ATS7e	ATS8e	ATS1p	ATS2p	ATS3p	ATS4p	ATS5p	ATS6p	ATS7p	ATS8p	ATS1i	ATS2i	ATS3i	ATS4i	ATS5i	ATS6i	ATS7i	ATS8i	ATS1s	ATS2s	ATS3s	ATS4s	ATS5s	ATS6s	ATS7s	ATS8s	ATSC1m	ATSC2m	ATSC3m	ATSC4m	ATSC5m	ATSC6m	ATSC7m	ATSC8m	ATSC1v	ATSC2v	ATSC3v	ATSC4v	ATSC5v	ATSC6v	ATSC7v	ATSC8v	ATSC1e	ATSC2e	ATSC3e	ATSC4e	ATSC5e	ATSC6e	ATSC7e	ATSC8e	ATSC1p	ATSC2p	ATSC3p	ATSC4p	ATSC5p	ATSC6p	ATSC7p	ATSC8p	ATSC1i	ATSC2i	ATSC3i	ATSC4i	ATSC5i	ATSC6i	ATSC7i	ATSC8i	ATSC1s	ATSC2s	ATSC3s	ATSC4s	ATSC5s	ATSC6s	ATSC7s	ATSC8s	MATS1m	MATS2m	MATS3m	MATS4m	MATS5m	MATS6m	MATS7m	MATS8m	MATS1v	MATS2v	MATS3v	MATS4v	MATS5v	MATS6v	MATS7v	MATS8v	MATS1e	MATS2e	MATS3e	MATS4e	MATS5e	MATS6e	MATS7e	MATS8e	MATS1p	MATS2p	MATS3p	MATS4p	MATS5p	MATS6p	MATS7p	MATS8p	MATS1i	MATS2i	MATS3i	MATS4i	MATS5i	MATS6i	MATS7i	MATS8i	MATS1s	MATS2s	MATS3s	MATS4s	MATS5s	MATS6s	MATS7s	MATS8s	GATS1m	GATS2m	GATS3m	GATS4m	GATS5m	GATS6m	GATS7m	GATS8m	GATS1v	GATS2v	GATS3v	GATS4v	GATS5v	GATS6v	GATS7v	GATS8v	GATS1e	GATS2e	GATS3e	GATS4e	GATS5e	GATS6e	GATS7e	GATS8e	GATS1p	GATS2p	GATS3p	GATS4p	GATS5p	GATS6p	GATS7p	GATS8p	GATS1i	GATS2i	GATS3i	GATS4i	GATS5i	GATS6i	GATS7i	GATS8i	GATS1s	GATS2s	GATS3s	GATS4s	GATS5s	GATS6s	GATS7s	GATS8s	GGI1	GGI2	GGI3	GGI4	GGI5	GGI6	GGI7	GGI8	GGI9	GGI10	JGI1	JGI2	JGI3	JGI4	JGI5	JGI6	JGI7	JGI8	JGI9	JGI10	JGT	SpMax1_Bh(m)	SpMax2_Bh(m)	SpMax3_Bh(m)	SpMax4_Bh(m)	SpMax5_Bh(m)	SpMax6_Bh(m)	SpMax7_Bh(m)	SpMax8_Bh(m)	SpMax1_Bh(v)	SpMax2_Bh(v)	SpMax3_Bh(v)	SpMax4_Bh(v)	SpMax5_Bh(v)	SpMax6_Bh(v)	SpMax7_Bh(v)	SpMax8_Bh(v)	SpMax1_Bh(e)	SpMax2_Bh(e)	SpMax3_Bh(e)	SpMax4_Bh(e)	SpMax5_Bh(e)	SpMax6_Bh(e)	SpMax7_Bh(e)	SpMax8_Bh(e)	SpMax1_Bh(p)	SpMax2_Bh(p)	SpMax3_Bh(p)	SpMax4_Bh(p)	SpMax5_Bh(p)	SpMax6_Bh(p)	SpMax7_Bh(p)	SpMax8_Bh(p)	SpMax1_Bh(i)	SpMax2_Bh(i)	SpMax3_Bh(i)	SpMax4_Bh(i)	SpMax5_Bh(i)	SpMax6_Bh(i)	SpMax7_Bh(i)	SpMax8_Bh(i)	SpMax1_Bh(s)	SpMax2_Bh(s)	SpMax3_Bh(s)	SpMax4_Bh(s)	SpMax5_Bh(s)	SpMax6_Bh(s)	SpMax7_Bh(s)	SpMax8_Bh(s)	SpMin1_Bh(m)	SpMin2_Bh(m)	SpMin3_Bh(m)	SpMin4_Bh(m)	SpMin5_Bh(m)	SpMin6_Bh(m)	SpMin7_Bh(m)	SpMin8_Bh(m)	SpMin1_Bh(v)	SpMin2_Bh(v)	SpMin3_Bh(v)	SpMin4_Bh(v)	SpMin5_Bh(v)	SpMin6_Bh(v)	SpMin7_Bh(v)	SpMin8_Bh(v)	SpMin1_Bh(e)	SpMin2_Bh(e)	SpMin3_Bh(e)	SpMin4_Bh(e)	SpMin5_Bh(e)	SpMin6_Bh(e)	SpMin7_Bh(e)	SpMin8_Bh(e)	SpMin1_Bh(p)	SpMin2_Bh(p)	SpMin3_Bh(p)	SpMin4_Bh(p)	SpMin5_Bh(p)	SpMin6_Bh(p)	SpMin7_Bh(p)	SpMin8_Bh(p)	SpMin1_Bh(i)	SpMin2_Bh(i)	SpMin3_Bh(i)	SpMin4_Bh(i)	SpMin5_Bh(i)	SpMin6_Bh(i)	SpMin7_Bh(i)	SpMin8_Bh(i)	SpMin1_Bh(s)	SpMin2_Bh(s)	SpMin3_Bh(s)	SpMin4_Bh(s)	SpMin5_Bh(s)	SpMin6_Bh(s)	SpMin7_Bh(s)	SpMin8_Bh(s)	P_VSA_LogP_1	P_VSA_LogP_2	P_VSA_LogP_3	P_VSA_LogP_4	P_VSA_LogP_5	P_VSA_LogP_6	P_VSA_LogP_7	P_VSA_LogP_8	P_VSA_MR_1	P_VSA_MR_2	P_VSA_MR_3	P_VSA_MR_4	P_VSA_MR_5	P_VSA_MR_6	P_VSA_MR_7	P_VSA_MR_8	P_VSA_m_1	P_VSA_m_2	P_VSA_m_3	P_VSA_m_4	P_VSA_m_5	P_VSA_v_1	P_VSA_v_2	P_VSA_v_3	P_VSA_v_4	P_VSA_e_1	P_VSA_e_2	P_VSA_e_3	P_VSA_e_4	P_VSA_e_5	P_VSA_e_6	P_VSA_p_1	P_VSA_p_2	P_VSA_p_3	P_VSA_p_4	P_VSA_i_1	P_VSA_i_2	P_VSA_i_3	P_VSA_i_4	P_VSA_s_1	P_VSA_s_2	P_VSA_s_3	P_VSA_s_4	P_VSA_s_5	P_VSA_s_6	P_VSA_ppp_L	P_VSA_ppp_P	P_VSA_ppp_N	P_VSA_ppp_D	P_VSA_ppp_A	P_VSA_ppp_ar	P_VSA_ppp_con	P_VSA_ppp_hal	P_VSA_ppp_cyc	P_VSA_ppp_ter	Eta_alpha	Eta_alpha_A	Eta_epsi	Eta_epsi_A	Eta_betaS	Eta_betaS_A	Eta_betaP	Eta_betaP_A	Eta_beta	Eta_beta_A	Eta_C	Eta_C_A	Eta_L	Eta_L_A	Eta_F	Eta_F_A	Eta_FL	Eta_FL_A	Eta_B	Eta_B_A	Eta_sh_p	Eta_sh_y	Eta_sh_x	SpMax_EA	SpMaxA_EA	SpDiam_EA	SpAD_EA	SpMAD_EA	SpMax_EA(ed)	SpMaxA_EA(ed)	SpDiam_EA(ed)	SpAD_EA(ed)	SpMAD_EA(ed)	SpMax_EA(bo)	SpMaxA_EA(bo)	SpDiam_EA(bo)	SpAD_EA(bo)	SpMAD_EA(bo)	SpMax_EA(dm)	SpMaxA_EA(dm)	SpDiam_EA(dm)	SpAD_EA(dm)	SpMAD_EA(dm)	SpMax_EA(ri)	SpMaxA_EA(ri)	SpDiam_EA(ri)	SpAD_EA(ri)	SpMAD_EA(ri)	SpMax_AEA(ed)	SpMaxA_AEA(ed)	SpDiam_AEA(ed)	SpAD_AEA(ed)	SpMAD_AEA(ed)	SpMax_AEA(bo)	SpMaxA_AEA(bo)	SpDiam_AEA(bo)	SpAD_AEA(bo)	SpMAD_AEA(bo)	SpMax_AEA(dm)	SpMaxA_AEA(dm)	SpDiam_AEA(dm)	SpAD_AEA(dm)	SpMAD_AEA(dm)	SpMax_AEA(ri)	SpMaxA_AEA(ri)	SpDiam_AEA(ri)	SpAD_AEA(ri)	SpMAD_AEA(ri)	Chi0_EA	Chi1_EA	Chi0_EA(ed)	Chi1_EA(ed)	Chi0_EA(bo)	Chi1_EA(bo)	Chi0_EA(dm)	Chi1_EA(dm)	Chi0_EA(ri)	Chi1_EA(ri)	Chi0_AEA(ed)	Chi1_AEA(ed)	Chi0_AEA(bo)	Chi1_AEA(bo)	Chi0_AEA(dm)	Chi1_AEA(dm)	Chi0_AEA(ri)	Chi1_AEA(ri)	SM02_EA	SM03_EA	SM04_EA	SM05_EA	SM06_EA	SM07_EA	SM08_EA	SM09_EA	SM10_EA	SM11_EA	SM12_EA	SM13_EA	SM14_EA	SM15_EA	SM02_EA(ed)	SM03_EA(ed)	SM04_EA(ed)	SM05_EA(ed)	SM06_EA(ed)	SM07_EA(ed)	SM08_EA(ed)	SM09_EA(ed)	SM10_EA(ed)	SM11_EA(ed)	SM12_EA(ed)	SM13_EA(ed)	SM14_EA(ed)	SM15_EA(ed)	SM02_EA(bo)	SM03_EA(bo)	SM04_EA(bo)	SM05_EA(bo)	SM06_EA(bo)	SM07_EA(bo)	SM08_EA(bo)	SM09_EA(bo)	SM10_EA(bo)	SM11_EA(bo)	SM12_EA(bo)	SM13_EA(bo)	SM14_EA(bo)	SM15_EA(bo)	SM02_EA(dm)	SM03_EA(dm)	SM04_EA(dm)	SM05_EA(dm)	SM06_EA(dm)	SM07_EA(dm)	SM08_EA(dm)	SM09_EA(dm)	SM10_EA(dm)	SM11_EA(dm)	SM12_EA(dm)	SM13_EA(dm)	SM14_EA(dm)	SM15_EA(dm)	SM02_EA(ri)	SM03_EA(ri)	SM04_EA(ri)	SM05_EA(ri)	SM06_EA(ri)	SM07_EA(ri)	SM08_EA(ri)	SM09_EA(ri)	SM10_EA(ri)	SM11_EA(ri)	SM12_EA(ri)	SM13_EA(ri)	SM14_EA(ri)	SM15_EA(ri)	SM02_AEA(ed)	SM03_AEA(ed)	SM04_AEA(ed)	SM05_AEA(ed)	SM06_AEA(ed)	SM07_AEA(ed)	SM08_AEA(ed)	SM09_AEA(ed)	SM10_AEA(ed)	SM11_AEA(ed)	SM12_AEA(ed)	SM13_AEA(ed)	SM14_AEA(ed)	SM15_AEA(ed)	SM02_AEA(bo)	SM03_AEA(bo)	SM04_AEA(bo)	SM05_AEA(bo)	SM06_AEA(bo)	SM07_AEA(bo)	SM08_AEA(bo)	SM09_AEA(bo)	SM10_AEA(bo)	SM11_AEA(bo)	SM12_AEA(bo)	SM13_AEA(bo)	SM14_AEA(bo)	SM15_AEA(bo)	SM02_AEA(dm)	SM03_AEA(dm)	SM04_AEA(dm)	SM05_AEA(dm)	SM06_AEA(dm)	SM07_AEA(dm)	SM08_AEA(dm)	SM09_AEA(dm)	SM10_AEA(dm)	SM11_AEA(dm)	SM12_AEA(dm)	SM13_AEA(dm)	SM14_AEA(dm)	SM15_AEA(dm)	SM02_AEA(ri)	SM03_AEA(ri)	SM04_AEA(ri)	SM05_AEA(ri)	SM06_AEA(ri)	SM07_AEA(ri)	SM08_AEA(ri)	SM09_AEA(ri)	SM10_AEA(ri)	SM11_AEA(ri)	SM12_AEA(ri)	SM13_AEA(ri)	SM14_AEA(ri)	SM15_AEA(ri)	Eig01_EA	Eig02_EA	Eig03_EA	Eig04_EA	Eig05_EA	Eig06_EA	Eig07_EA	Eig08_EA	Eig09_EA	Eig10_EA	Eig11_EA	Eig12_EA	Eig13_EA	Eig14_EA	Eig15_EA	Eig01_EA(ed)	Eig02_EA(ed)	Eig03_EA(ed)	Eig04_EA(ed)	Eig05_EA(ed)	Eig06_EA(ed)	Eig07_EA(ed)	Eig08_EA(ed)	Eig09_EA(ed)	Eig10_EA(ed)	Eig11_EA(ed)	Eig12_EA(ed)	Eig13_EA(ed)	Eig14_EA(ed)	Eig15_EA(ed)	Eig01_EA(bo)	Eig02_EA(bo)	Eig03_EA(bo)	Eig04_EA(bo)	Eig05_EA(bo)	Eig06_EA(bo)	Eig07_EA(bo)	Eig08_EA(bo)	Eig09_EA(bo)	Eig10_EA(bo)	Eig11_EA(bo)	Eig12_EA(bo)	Eig13_EA(bo)	Eig14_EA(bo)	Eig15_EA(bo)	Eig01_EA(dm)	Eig02_EA(dm)	Eig03_EA(dm)	Eig04_EA(dm)	Eig05_EA(dm)	Eig06_EA(dm)	Eig07_EA(dm)	Eig08_EA(dm)	Eig09_EA(dm)	Eig10_EA(dm)	Eig11_EA(dm)	Eig12_EA(dm)	Eig13_EA(dm)	Eig14_EA(dm)	Eig15_EA(dm)	Eig01_EA(ri)	Eig02_EA(ri)	Eig03_EA(ri)	Eig04_EA(ri)	Eig05_EA(ri)	Eig06_EA(ri)	Eig07_EA(ri)	Eig08_EA(ri)	Eig09_EA(ri)	Eig10_EA(ri)	Eig11_EA(ri)	Eig12_EA(ri)	Eig13_EA(ri)	Eig14_EA(ri)	Eig15_EA(ri)	Eig01_AEA(ed)	Eig02_AEA(ed)	Eig03_AEA(ed)	Eig04_AEA(ed)	Eig05_AEA(ed)	Eig06_AEA(ed)	Eig07_AEA(ed)	Eig08_AEA(ed)	Eig09_AEA(ed)	Eig10_AEA(ed)	Eig11_AEA(ed)	Eig12_AEA(ed)	Eig13_AEA(ed)	Eig14_AEA(ed)	Eig15_AEA(ed)	Eig01_AEA(bo)	Eig02_AEA(bo)	Eig03_AEA(bo)	Eig04_AEA(bo)	Eig05_AEA(bo)	Eig06_AEA(bo)	Eig07_AEA(bo)	Eig08_AEA(bo)	Eig09_AEA(bo)	Eig10_AEA(bo)	Eig11_AEA(bo)	Eig12_AEA(bo)	Eig13_AEA(bo)	Eig14_AEA(bo)	Eig15_AEA(bo)	Eig01_AEA(dm)	Eig02_AEA(dm)	Eig03_AEA(dm)	Eig04_AEA(dm)	Eig05_AEA(dm)	Eig06_AEA(dm)	Eig07_AEA(dm)	Eig08_AEA(dm)	Eig09_AEA(dm)	Eig10_AEA(dm)	Eig11_AEA(dm)	Eig12_AEA(dm)	Eig13_AEA(dm)	Eig14_AEA(dm)	Eig15_AEA(dm)	Eig01_AEA(ri)	Eig02_AEA(ri)	Eig03_AEA(ri)	Eig04_AEA(ri)	Eig05_AEA(ri)	Eig06_AEA(ri)	Eig07_AEA(ri)	Eig08_AEA(ri)	Eig09_AEA(ri)	Eig10_AEA(ri)	Eig11_AEA(ri)	Eig12_AEA(ri)	Eig13_AEA(ri)	Eig14_AEA(ri)	Eig15_AEA(ri)	nCp	nCs	nCt	nCq	nCrs	nCrt	nCrq	nCar	nCbH	nCb-	nCconj	nR=Cp	nR=Cs	nR=Ct	n=C=	nR#CH/X	nR#C-	nROCN	nArOCN	nRNCO	nArNCO	nRSCN	nArSCN	nRNCS	nArNCS	nRCOOH	nArCOOH	nRCOOR	nArCOOR	nRCONH2	nArCONH2	nRCONHR	nArCONHR	nRCONR2	nArCONR2	nROCON	nArOCON	nRCOX	nArCOX	nRCSOH	nArCSOH	nRCSSH	nArCSSH	nRCOSR	nArCOSR	nRCSSR	nArCSSR	nRCHO	nArCHO	nRCO	nArCO	nCONN	nC=O(O)2	nN=C-N<	nC(=N)N2	nRC=N	nArC=N	nRCNO	nArCNO	nRNH2	nArNH2	nRNHR	nArNHR	nRNR2	nArNR2	nN-N	nN=N	nRCN	nArCN	nN+	nNq	nRNHO	nArNHO	nRNNOx	nArNNOx	nRNO	nArNO	nRNO2	nArNO2	nN(CO)2	nC=N-N<	nROH	nArOH	nOHp	nOHs	nOHt	nROR	nArOR	nROX	nArOX	nO(C=O)2	nH2O	nSH	nC=S	nRSR	nRSSR	nSO	nS(=O)2	nSOH	nSOOH	nSO2OH	nSO3OH	nSO2	nSO3	nSO4	nSO2N	nPO3	nPO4	nPR3	nP(=O)O2R	nP(=O)R3/nPR5	nCH2RX	nCHR2X	nCR3X	nR=CHX	nR=CRX	nR#CX	nCHRX2	nCR2X2	nR=CX2	nCRX3	nArX	nCXr	nCXr=	nCconjX	nAziridines	nOxiranes	nThiranes	nAzetidines	nOxetanes	nThioethanes	nBeta-Lactams	nPyrrolidines	nOxolanes	ntH-Thiophenes	nPyrroles	nPyrazoles	nImidazoles	nFuranes	nThiophenes	nOxazoles	nIsoxazoles	nThiazoles	nIsothiazoles	nTriazoles	nPyridines	nPyridazines	nPyrimidines	nPyrazines	n135-Triazines	n124-Triazines	nHDon	nHAcc	C-001	C-002	C-003	C-004	C-005	C-006	C-007	C-008	C-009	C-010	C-011	C-012	C-013	C-014	C-015	C-016	C-017	C-018	C-019	C-020	C-021	C-022	C-023	C-024	C-025	C-026	C-027	C-028	C-029	C-030	C-031	C-032	C-033	C-034	C-035	C-036	C-037	C-038	C-039	C-040	C-041	C-042	C-043	C-044	H-046	H-047	H-048	H-049	H-050	H-051	H-052	H-053	H-054	H-055	O-056	O-057	O-058	O-059	O-060	O-061	O-062	O-063	Se-064	Se-065	N-066	N-067	N-068	N-069	N-070	N-071	N-072	N-073	N-074	N-075	N-076	N-077	N-078	N-079	F-081	F-082	F-083	F-084	F-085	Cl-086	Cl-087	Cl-088	Cl-089	Cl-090	Br-091	Br-092	Br-093	Br-094	Br-095	I-096	I-097	I-098	I-099	I-100	F-101	Cl-102	Br-103	I-104	S-106	S-107	S-108	S-109	S-110	Si-111	B-112	P-115	P-116	P-117	P-118	P-119	P-120	SsCH3	SdCH2	SssCH2	StCH	SdsCH	SaaCH	SsssCH	SddC	StsC	SdssC	SaasC	SaaaC	SssssC	SsNH2	SssNH	SdNH	SsssN	SdsN	SaaN	StN	SsNH3+	SssNH2+	SdNH2+	SsssNH+	SssssN+	SddsN	SaadN	SaasN	SaaNH	SsOH	SdO	SssO	SaaO	SsPH2	SssPH	SsssP	SdsssP	SddsP	SsssssP	SsSH	SdS	SssS	SaaS	SdssS	SddssS	SssssssS	SsF	SsCl	SsBr	SsI	SsLi	SssBe	SssssBe-	SsBH2	SssBH	SsssB	SssssB-	SsGeH3	SssGeH2	SsssGeH	SssssGe	SsAsH2	SssAsH	SsssAs	SsssssAs	SdsssAs	SddsAs	SsSeH	SdSe	SssSe	SaaSe	SdssSe	SssssssSe	SddssSe	SsSnH3	SssSnH2	SsssSnH	SssssSn	SsPbH3	SssPbH2	SsssPbH	SssssPb	SsSiH3	SssSiH2	SsssSiH	SssssSi	NsCH3	NdCH2	NssCH2	NtCH	NdsCH	NaaCH	NsssCH	NddC	NtsC	NdssC	NaasC	NaaaC	NssssC	NsNH2	NssNH	NdNH	NsssN	NdsN	NaaN	NtN	NsNH3+	NssNH2+	NdNH2+	NsssNH+	NssssN+	NddsN	NaadN	NaasN	NaaNH	NsOH	NdO	NssO	NaaO	NsPH2	NssPH	NsssP	NdsssP	NddsP	NsssssP	NsSH	NdS	NssS	NaaS	NdssS	NddssS	NssssssS	NsF	NsCl	NsBr	NsI	NsLi	NssBe	NssssBe-	NsBH2	NssBH	NsssB	NssssB-	NsGeH3	NssGeH2	NsssGeH	NssssGe	NsAsH2	NssAsH	NsssAs	NsssssAs	NdsssAs	NddsAs	NsSeH	NdSe	NssSe	NaaSe	NdssSe	NssssssSe	NddssSe	NsSnH3	NssSnH2	NsssSnH	NssssSn	NsPbH3	NssPbH2	NsssPbH	NssssPb	NsSiH3	NssSiH2	NsssSiH	NssssSi	CATS2D_00_DD	CATS2D_01_DD	CATS2D_02_DD	CATS2D_03_DD	CATS2D_04_DD	CATS2D_05_DD	CATS2D_06_DD	CATS2D_07_DD	CATS2D_08_DD	CATS2D_09_DD	CATS2D_00_DA	CATS2D_01_DA	CATS2D_02_DA	CATS2D_03_DA	CATS2D_04_DA	CATS2D_05_DA	CATS2D_06_DA	CATS2D_07_DA	CATS2D_08_DA	CATS2D_09_DA	CATS2D_00_DP	CATS2D_01_DP	CATS2D_02_DP	CATS2D_03_DP	CATS2D_04_DP	CATS2D_05_DP	CATS2D_06_DP	CATS2D_07_DP	CATS2D_08_DP	CATS2D_09_DP	CATS2D_00_DN	CATS2D_01_DN	CATS2D_02_DN	CATS2D_03_DN	CATS2D_04_DN	CATS2D_05_DN	CATS2D_06_DN	CATS2D_07_DN	CATS2D_08_DN	CATS2D_09_DN	CATS2D_00_DL	CATS2D_01_DL	CATS2D_02_DL	CATS2D_03_DL	CATS2D_04_DL	CATS2D_05_DL	CATS2D_06_DL	CATS2D_07_DL	CATS2D_08_DL	CATS2D_09_DL	CATS2D_00_AA	CATS2D_01_AA	CATS2D_02_AA	CATS2D_03_AA	CATS2D_04_AA	CATS2D_05_AA	CATS2D_06_AA	CATS2D_07_AA	CATS2D_08_AA	CATS2D_09_AA	CATS2D_00_AP	CATS2D_01_AP	CATS2D_02_AP	CATS2D_03_AP	CATS2D_04_AP	CATS2D_05_AP	CATS2D_06_AP	CATS2D_07_AP	CATS2D_08_AP	CATS2D_09_AP	CATS2D_00_AN	CATS2D_01_AN	CATS2D_02_AN	CATS2D_03_AN	CATS2D_04_AN	CATS2D_05_AN	CATS2D_06_AN	CATS2D_07_AN	CATS2D_08_AN	CATS2D_09_AN	CATS2D_00_AL	CATS2D_01_AL	CATS2D_02_AL	CATS2D_03_AL	CATS2D_04_AL	CATS2D_05_AL	CATS2D_06_AL	CATS2D_07_AL	CATS2D_08_AL	CATS2D_09_AL	CATS2D_00_PP	CATS2D_01_PP	CATS2D_02_PP	CATS2D_03_PP	CATS2D_04_PP	CATS2D_05_PP	CATS2D_06_PP	CATS2D_07_PP	CATS2D_08_PP	CATS2D_09_PP	CATS2D_00_PN	CATS2D_01_PN	CATS2D_02_PN	CATS2D_03_PN	CATS2D_04_PN	CATS2D_05_PN	CATS2D_06_PN	CATS2D_07_PN	CATS2D_08_PN	CATS2D_09_PN	CATS2D_00_PL	CATS2D_01_PL	CATS2D_02_PL	CATS2D_03_PL	CATS2D_04_PL	CATS2D_05_PL	CATS2D_06_PL	CATS2D_07_PL	CATS2D_08_PL	CATS2D_09_PL	CATS2D_00_NN	CATS2D_01_NN	CATS2D_02_NN	CATS2D_03_NN	CATS2D_04_NN	CATS2D_05_NN	CATS2D_06_NN	CATS2D_07_NN	CATS2D_08_NN	CATS2D_09_NN	CATS2D_00_NL	CATS2D_01_NL	CATS2D_02_NL	CATS2D_03_NL	CATS2D_04_NL	CATS2D_05_NL	CATS2D_06_NL	CATS2D_07_NL	CATS2D_08_NL	CATS2D_09_NL	CATS2D_00_LL	CATS2D_01_LL	CATS2D_02_LL	CATS2D_03_LL	CATS2D_04_LL	CATS2D_05_LL	CATS2D_06_LL	CATS2D_07_LL	CATS2D_08_LL	CATS2D_09_LL	T(N..N)	T(N..O)	T(N..S)	T(N..P)	T(N..F)	T(N..Cl)	T(N..Br)	T(N..I)	T(O..O)	T(O..S)	T(O..P)	T(O..F)	T(O..Cl)	T(O..Br)	T(O..I)	T(S..S)	T(S..P)	T(S..F)	T(S..Cl)	T(S..Br)	T(S..I)	T(P..P)	T(P..F)	T(P..Cl)	T(P..Br)	T(P..I)	T(F..F)	T(F..Cl)	T(F..Br)	T(F..I)	T(Cl..Cl)	T(Cl..Br)	T(Cl..I)	T(Br..Br)	T(Br..I)	T(I..I)	B01[C-C]	B01[C-N]	B01[C-O]	B01[C-S]	B01[C-P]	B01[C-F]	B01[C-Cl]	B01[C-Br]	B01[C-I]	B01[C-B]	B01[C-Si]	B01[C-X]	B01[N-N]	B01[N-O]	B01[N-S]	B01[N-P]	B01[N-F]	B01[N-Cl]	B01[N-Br]	B01[N-I]	B01[N-B]	B01[N-Si]	B01[N-X]	B01[O-O]	B01[O-S]	B01[O-P]	B01[O-F]	B01[O-Cl]	B01[O-Br]	B01[O-I]	B01[O-B]	B01[O-Si]	B01[O-X]	B01[S-S]	B01[S-P]	B01[S-F]	B01[S-Cl]	B01[S-Br]	B01[S-I]	B01[S-B]	B01[S-Si]	B01[S-X]	B01[P-P]	B01[P-F]	B01[P-Cl]	B01[P-Br]	B01[P-I]	B01[P-B]	B01[P-Si]	B01[P-X]	B01[F-F]	B01[F-Cl]	B01[F-Br]	B01[F-I]	B01[F-B]	B01[F-Si]	B01[F-X]	B01[Cl-Cl]	B01[Cl-Br]	B01[Cl-I]	B01[Cl-B]	B01[Cl-Si]	B01[Cl-X]	B01[Br-Br]	B01[Br-I]	B01[Br-B]	B01[Br-Si]	B01[Br-X]	B01[I-I]	B01[I-B]	B01[I-Si]	B01[I-X]	B01[B-B]	B01[B-Si]	B01[B-X]	B01[Si-Si]	B01[Si-X]	B01[X-X]	B02[C-C]	B02[C-N]	B02[C-O]	B02[C-S]	B02[C-P]	B02[C-F]	B02[C-Cl]	B02[C-Br]	B02[C-I]	B02[C-B]	B02[C-Si]	B02[C-X]	B02[N-N]	B02[N-O]	B02[N-S]	B02[N-P]	B02[N-F]	B02[N-Cl]	B02[N-Br]	B02[N-I]	B02[N-B]	B02[N-Si]	B02[N-X]	B02[O-O]	B02[O-S]	B02[O-P]	B02[O-F]	B02[O-Cl]	B02[O-Br]	B02[O-I]	B02[O-B]	B02[O-Si]	B02[O-X]	B02[S-S]	B02[S-P]	B02[S-F]	B02[S-Cl]	B02[S-Br]	B02[S-I]	B02[S-B]	B02[S-Si]	B02[S-X]	B02[P-P]	B02[P-F]	B02[P-Cl]	B02[P-Br]	B02[P-I]	B02[P-B]	B02[P-Si]	B02[P-X]	B02[F-F]	B02[F-Cl]	B02[F-Br]	B02[F-I]	B02[F-B]	B02[F-Si]	B02[F-X]	B02[Cl-Cl]	B02[Cl-Br]	B02[Cl-I]	B02[Cl-B]	B02[Cl-Si]	B02[Cl-X]	B02[Br-Br]	B02[Br-I]	B02[Br-B]	B02[Br-Si]	B02[Br-X]	B02[I-I]	B02[I-B]	B02[I-Si]	B02[I-X]	B02[B-B]	B02[B-Si]	B02[B-X]	B02[Si-Si]	B02[Si-X]	B02[X-X]	B03[C-C]	B03[C-N]	B03[C-O]	B03[C-S]	B03[C-P]	B03[C-F]	B03[C-Cl]	B03[C-Br]	B03[C-I]	B03[C-B]	B03[C-Si]	B03[C-X]	B03[N-N]	B03[N-O]	B03[N-S]	B03[N-P]	B03[N-F]	B03[N-Cl]	B03[N-Br]	B03[N-I]	B03[N-B]	B03[N-Si]	B03[N-X]	B03[O-O]	B03[O-S]	B03[O-P]	B03[O-F]	B03[O-Cl]	B03[O-Br]	B03[O-I]	B03[O-B]	B03[O-Si]	B03[O-X]	B03[S-S]	B03[S-P]	B03[S-F]	B03[S-Cl]	B03[S-Br]	B03[S-I]	B03[S-B]	B03[S-Si]	B03[S-X]	B03[P-P]	B03[P-F]	B03[P-Cl]	B03[P-Br]	B03[P-I]	B03[P-B]	B03[P-Si]	B03[P-X]	B03[F-F]	B03[F-Cl]	B03[F-Br]	B03[F-I]	B03[F-B]	B03[F-Si]	B03[F-X]	B03[Cl-Cl]	B03[Cl-Br]	B03[Cl-I]	B03[Cl-B]	B03[Cl-Si]	B03[Cl-X]	B03[Br-Br]	B03[Br-I]	B03[Br-B]	B03[Br-Si]	B03[Br-X]	B03[I-I]	B03[I-B]	B03[I-Si]	B03[I-X]	B03[B-B]	B03[B-Si]	B03[B-X]	B03[Si-Si]	B03[Si-X]	B03[X-X]	B04[C-C]	B04[C-N]	B04[C-O]	B04[C-S]	B04[C-P]	B04[C-F]	B04[C-Cl]	B04[C-Br]	B04[C-I]	B04[C-B]	B04[C-Si]	B04[C-X]	B04[N-N]	B04[N-O]	B04[N-S]	B04[N-P]	B04[N-F]	B04[N-Cl]	B04[N-Br]	B04[N-I]	B04[N-B]	B04[N-Si]	B04[N-X]	B04[O-O]	B04[O-S]	B04[O-P]	B04[O-F]	B04[O-Cl]	B04[O-Br]	B04[O-I]	B04[O-B]	B04[O-Si]	B04[O-X]	B04[S-S]	B04[S-P]	B04[S-F]	B04[S-Cl]	B04[S-Br]	B04[S-I]	B04[S-B]	B04[S-Si]	B04[S-X]	B04[P-P]	B04[P-F]	B04[P-Cl]	B04[P-Br]	B04[P-I]	B04[P-B]	B04[P-Si]	B04[P-X]	B04[F-F]	B04[F-Cl]	B04[F-Br]	B04[F-I]	B04[F-B]	B04[F-Si]	B04[F-X]	B04[Cl-Cl]	B04[Cl-Br]	B04[Cl-I]	B04[Cl-B]	B04[Cl-Si]	B04[Cl-X]	B04[Br-Br]	B04[Br-I]	B04[Br-B]	B04[Br-Si]	B04[Br-X]	B04[I-I]	B04[I-B]	B04[I-Si]	B04[I-X]	B04[B-B]	B04[B-Si]	B04[B-X]	B04[Si-Si]	B04[Si-X]	B04[X-X]	B05[C-C]	B05[C-N]	B05[C-O]	B05[C-S]	B05[C-P]	B05[C-F]	B05[C-Cl]	B05[C-Br]	B05[C-I]	B05[C-B]	B05[C-Si]	B05[C-X]	B05[N-N]	B05[N-O]	B05[N-S]	B05[N-P]	B05[N-F]	B05[N-Cl]	B05[N-Br]	B05[N-I]	B05[N-B]	B05[N-Si]	B05[N-X]	B05[O-O]	B05[O-S]	B05[O-P]	B05[O-F]	B05[O-Cl]	B05[O-Br]	B05[O-I]	B05[O-B]	B05[O-Si]	B05[O-X]	B05[S-S]	B05[S-P]	B05[S-F]	B05[S-Cl]	B05[S-Br]	B05[S-I]	B05[S-B]	B05[S-Si]	B05[S-X]	B05[P-P]	B05[P-F]	B05[P-Cl]	B05[P-Br]	B05[P-I]	B05[P-B]	B05[P-Si]	B05[P-X]	B05[F-F]	B05[F-Cl]	B05[F-Br]	B05[F-I]	B05[F-B]	B05[F-Si]	B05[F-X]	B05[Cl-Cl]	B05[Cl-Br]	B05[Cl-I]	B05[Cl-B]	B05[Cl-Si]	B05[Cl-X]	B05[Br-Br]	B05[Br-I]	B05[Br-B]	B05[Br-Si]	B05[Br-X]	B05[I-I]	B05[I-B]	B05[I-Si]	B05[I-X]	B05[B-B]	B05[B-Si]	B05[B-X]	B05[Si-Si]	B05[Si-X]	B05[X-X]	B06[C-C]	B06[C-N]	B06[C-O]	B06[C-S]	B06[C-P]	B06[C-F]	B06[C-Cl]	B06[C-Br]	B06[C-I]	B06[C-B]	B06[C-Si]	B06[C-X]	B06[N-N]	B06[N-O]	B06[N-S]	B06[N-P]	B06[N-F]	B06[N-Cl]	B06[N-Br]	B06[N-I]	B06[N-B]	B06[N-Si]	B06[N-X]	B06[O-O]	B06[O-S]	B06[O-P]	B06[O-F]	B06[O-Cl]	B06[O-Br]	B06[O-I]	B06[O-B]	B06[O-Si]	B06[O-X]	B06[S-S]	B06[S-P]	B06[S-F]	B06[S-Cl]	B06[S-Br]	B06[S-I]	B06[S-B]	B06[S-Si]	B06[S-X]	B06[P-P]	B06[P-F]	B06[P-Cl]	B06[P-Br]	B06[P-I]	B06[P-B]	B06[P-Si]	B06[P-X]	B06[F-F]	B06[F-Cl]	B06[F-Br]	B06[F-I]	B06[F-B]	B06[F-Si]	B06[F-X]	B06[Cl-Cl]	B06[Cl-Br]	B06[Cl-I]	B06[Cl-B]	B06[Cl-Si]	B06[Cl-X]	B06[Br-Br]	B06[Br-I]	B06[Br-B]	B06[Br-Si]	B06[Br-X]	B06[I-I]	B06[I-B]	B06[I-Si]	B06[I-X]	B06[B-B]	B06[B-Si]	B06[B-X]	B06[Si-Si]	B06[Si-X]	B06[X-X]	B07[C-C]	B07[C-N]	B07[C-O]	B07[C-S]	B07[C-P]	B07[C-F]	B07[C-Cl]	B07[C-Br]	B07[C-I]	B07[C-B]	B07[C-Si]	B07[C-X]	B07[N-N]	B07[N-O]	B07[N-S]	B07[N-P]	B07[N-F]	B07[N-Cl]	B07[N-Br]	B07[N-I]	B07[N-B]	B07[N-Si]	B07[N-X]	B07[O-O]	B07[O-S]	B07[O-P]	B07[O-F]	B07[O-Cl]	B07[O-Br]	B07[O-I]	B07[O-B]	B07[O-Si]	B07[O-X]	B07[S-S]	B07[S-P]	B07[S-F]	B07[S-Cl]	B07[S-Br]	B07[S-I]	B07[S-B]	B07[S-Si]	B07[S-X]	B07[P-P]	B07[P-F]	B07[P-Cl]	B07[P-Br]	B07[P-I]	B07[P-B]	B07[P-Si]	B07[P-X]	B07[F-F]	B07[F-Cl]	B07[F-Br]	B07[F-I]	B07[F-B]	B07[F-Si]	B07[F-X]	B07[Cl-Cl]	B07[Cl-Br]	B07[Cl-I]	B07[Cl-B]	B07[Cl-Si]	B07[Cl-X]	B07[Br-Br]	B07[Br-I]	B07[Br-B]	B07[Br-Si]	B07[Br-X]	B07[I-I]	B07[I-B]	B07[I-Si]	B07[I-X]	B07[B-B]	B07[B-Si]	B07[B-X]	B07[Si-Si]	B07[Si-X]	B07[X-X]	B08[C-C]	B08[C-N]	B08[C-O]	B08[C-S]	B08[C-P]	B08[C-F]	B08[C-Cl]	B08[C-Br]	B08[C-I]	B08[C-B]	B08[C-Si]	B08[C-X]	B08[N-N]	B08[N-O]	B08[N-S]	B08[N-P]	B08[N-F]	B08[N-Cl]	B08[N-Br]	B08[N-I]	B08[N-B]	B08[N-Si]	B08[N-X]	B08[O-O]	B08[O-S]	B08[O-P]	B08[O-F]	B08[O-Cl]	B08[O-Br]	B08[O-I]	B08[O-B]	B08[O-Si]	B08[O-X]	B08[S-S]	B08[S-P]	B08[S-F]	B08[S-Cl]	B08[S-Br]	B08[S-I]	B08[S-B]	B08[S-Si]	B08[S-X]	B08[P-P]	B08[P-F]	B08[P-Cl]	B08[P-Br]	B08[P-I]	B08[P-B]	B08[P-Si]	B08[P-X]	B08[F-F]	B08[F-Cl]	B08[F-Br]	B08[F-I]	B08[F-B]	B08[F-Si]	B08[F-X]	B08[Cl-Cl]	B08[Cl-Br]	B08[Cl-I]	B08[Cl-B]	B08[Cl-Si]	B08[Cl-X]	B08[Br-Br]	B08[Br-I]	B08[Br-B]	B08[Br-Si]	B08[Br-X]	B08[I-I]	B08[I-B]	B08[I-Si]	B08[I-X]	B08[B-B]	B08[B-Si]	B08[B-X]	B08[Si-Si]	B08[Si-X]	B08[X-X]	B09[C-C]	B09[C-N]	B09[C-O]	B09[C-S]	B09[C-P]	B09[C-F]	B09[C-Cl]	B09[C-Br]	B09[C-I]	B09[C-B]	B09[C-Si]	B09[C-X]	B09[N-N]	B09[N-O]	B09[N-S]	B09[N-P]	B09[N-F]	B09[N-Cl]	B09[N-Br]	B09[N-I]	B09[N-B]	B09[N-Si]	B09[N-X]	B09[O-O]	B09[O-S]	B09[O-P]	B09[O-F]	B09[O-Cl]	B09[O-Br]	B09[O-I]	B09[O-B]	B09[O-Si]	B09[O-X]	B09[S-S]	B09[S-P]	B09[S-F]	B09[S-Cl]	B09[S-Br]	B09[S-I]	B09[S-B]	B09[S-Si]	B09[S-X]	B09[P-P]	B09[P-F]	B09[P-Cl]	B09[P-Br]	B09[P-I]	B09[P-B]	B09[P-Si]	B09[P-X]	B09[F-F]	B09[F-Cl]	B09[F-Br]	B09[F-I]	B09[F-B]	B09[F-Si]	B09[F-X]	B09[Cl-Cl]	B09[Cl-Br]	B09[Cl-I]	B09[Cl-B]	B09[Cl-Si]	B09[Cl-X]	B09[Br-Br]	B09[Br-I]	B09[Br-B]	B09[Br-Si]	B09[Br-X]	B09[I-I]	B09[I-B]	B09[I-Si]	B09[I-X]	B09[B-B]	B09[B-Si]	B09[B-X]	B09[Si-Si]	B09[Si-X]	B09[X-X]	B10[C-C]	B10[C-N]	B10[C-O]	B10[C-S]	B10[C-P]	B10[C-F]	B10[C-Cl]	B10[C-Br]	B10[C-I]	B10[C-B]	B10[C-Si]	B10[C-X]	B10[N-N]	B10[N-O]	B10[N-S]	B10[N-P]	B10[N-F]	B10[N-Cl]	B10[N-Br]	B10[N-I]	B10[N-B]	B10[N-Si]	B10[N-X]	B10[O-O]	B10[O-S]	B10[O-P]	B10[O-F]	B10[O-Cl]	B10[O-Br]	B10[O-I]	B10[O-B]	B10[O-Si]	B10[O-X]	B10[S-S]	B10[S-P]	B10[S-F]	B10[S-Cl]	B10[S-Br]	B10[S-I]	B10[S-B]	B10[S-Si]	B10[S-X]	B10[P-P]	B10[P-F]	B10[P-Cl]	B10[P-Br]	B10[P-I]	B10[P-B]	B10[P-Si]	B10[P-X]	B10[F-F]	B10[F-Cl]	B10[F-Br]	B10[F-I]	B10[F-B]	B10[F-Si]	B10[F-X]	B10[Cl-Cl]	B10[Cl-Br]	B10[Cl-I]	B10[Cl-B]	B10[Cl-Si]	B10[Cl-X]	B10[Br-Br]	B10[Br-I]	B10[Br-B]	B10[Br-Si]	B10[Br-X]	B10[I-I]	B10[I-B]	B10[I-Si]	B10[I-X]	B10[B-B]	B10[B-Si]	B10[B-X]	B10[Si-Si]	B10[Si-X]	B10[X-X]	F01[C-C]	F01[C-N]	F01[C-O]	F01[C-S]	F01[C-P]	F01[C-F]	F01[C-Cl]	F01[C-Br]	F01[C-I]	F01[C-B]	F01[C-Si]	F01[C-X]	F01[N-N]	F01[N-O]	F01[N-S]	F01[N-P]	F01[N-F]	F01[N-Cl]	F01[N-Br]	F01[N-I]	F01[N-B]	F01[N-Si]	F01[N-X]	F01[O-O]	F01[O-S]	F01[O-P]	F01[O-F]	F01[O-Cl]	F01[O-Br]	F01[O-I]	F01[O-B]	F01[O-Si]	F01[O-X]	F01[S-S]	F01[S-P]	F01[S-F]	F01[S-Cl]	F01[S-Br]	F01[S-I]	F01[S-B]	F01[S-Si]	F01[S-X]	F01[P-P]	F01[P-F]	F01[P-Cl]	F01[P-Br]	F01[P-I]	F01[P-B]	F01[P-Si]	F01[P-X]	F01[F-F]	F01[F-Cl]	F01[F-Br]	F01[F-I]	F01[F-B]	F01[F-Si]	F01[F-X]	F01[Cl-Cl]	F01[Cl-Br]	F01[Cl-I]	F01[Cl-B]	F01[Cl-Si]	F01[Cl-X]	F01[Br-Br]	F01[Br-I]	F01[Br-B]	F01[Br-Si]	F01[Br-X]	F01[I-I]	F01[I-B]	F01[I-Si]	F01[I-X]	F01[B-B]	F01[B-Si]	F01[B-X]	F01[Si-Si]	F01[Si-X]	F01[X-X]	F02[C-C]	F02[C-N]	F02[C-O]	F02[C-S]	F02[C-P]	F02[C-F]	F02[C-Cl]	F02[C-Br]	F02[C-I]	F02[C-B]	F02[C-Si]	F02[C-X]	F02[N-N]	F02[N-O]	F02[N-S]	F02[N-P]	F02[N-F]	F02[N-Cl]	F02[N-Br]	F02[N-I]	F02[N-B]	F02[N-Si]	F02[N-X]	F02[O-O]	F02[O-S]	F02[O-P]	F02[O-F]	F02[O-Cl]	F02[O-Br]	F02[O-I]	F02[O-B]	F02[O-Si]	F02[O-X]	F02[S-S]	F02[S-P]	F02[S-F]	F02[S-Cl]	F02[S-Br]	F02[S-I]	F02[S-B]	F02[S-Si]	F02[S-X]	F02[P-P]	F02[P-F]	F02[P-Cl]	F02[P-Br]	F02[P-I]	F02[P-B]	F02[P-Si]	F02[P-X]	F02[F-F]	F02[F-Cl]	F02[F-Br]	F02[F-I]	F02[F-B]	F02[F-Si]	F02[F-X]	F02[Cl-Cl]	F02[Cl-Br]	F02[Cl-I]	F02[Cl-B]	F02[Cl-Si]	F02[Cl-X]	F02[Br-Br]	F02[Br-I]	F02[Br-B]	F02[Br-Si]	F02[Br-X]	F02[I-I]	F02[I-B]	F02[I-Si]	F02[I-X]	F02[B-B]	F02[B-Si]	F02[B-X]	F02[Si-Si]	F02[Si-X]	F02[X-X]	F03[C-C]	F03[C-N]	F03[C-O]	F03[C-S]	F03[C-P]	F03[C-F]	F03[C-Cl]	F03[C-Br]	F03[C-I]	F03[C-B]	F03[C-Si]	F03[C-X]	F03[N-N]	F03[N-O]	F03[N-S]	F03[N-P]	F03[N-F]	F03[N-Cl]	F03[N-Br]	F03[N-I]	F03[N-B]	F03[N-Si]	F03[N-X]	F03[O-O]	F03[O-S]	F03[O-P]	F03[O-F]	F03[O-Cl]	F03[O-Br]	F03[O-I]	F03[O-B]	F03[O-Si]	F03[O-X]	F03[S-S]	F03[S-P]	F03[S-F]	F03[S-Cl]	F03[S-Br]	F03[S-I]	F03[S-B]	F03[S-Si]	F03[S-X]	F03[P-P]	F03[P-F]	F03[P-Cl]	F03[P-Br]	F03[P-I]	F03[P-B]	F03[P-Si]	F03[P-X]	F03[F-F]	F03[F-Cl]	F03[F-Br]	F03[F-I]	F03[F-B]	F03[F-Si]	F03[F-X]	F03[Cl-Cl]	F03[Cl-Br]	F03[Cl-I]	F03[Cl-B]	F03[Cl-Si]	F03[Cl-X]	F03[Br-Br]	F03[Br-I]	F03[Br-B]	F03[Br-Si]	F03[Br-X]	F03[I-I]	F03[I-B]	F03[I-Si]	F03[I-X]	F03[B-B]	F03[B-Si]	F03[B-X]	F03[Si-Si]	F03[Si-X]	F03[X-X]	F04[C-C]	F04[C-N]	F04[C-O]	F04[C-S]	F04[C-P]	F04[C-F]	F04[C-Cl]	F04[C-Br]	F04[C-I]	F04[C-B]	F04[C-Si]	F04[C-X]	F04[N-N]	F04[N-O]	F04[N-S]	F04[N-P]	F04[N-F]	F04[N-Cl]	F04[N-Br]	F04[N-I]	F04[N-B]	F04[N-Si]	F04[N-X]	F04[O-O]	F04[O-S]	F04[O-P]	F04[O-F]	F04[O-Cl]	F04[O-Br]	F04[O-I]	F04[O-B]	F04[O-Si]	F04[O-X]	F04[S-S]	F04[S-P]	F04[S-F]	F04[S-Cl]	F04[S-Br]	F04[S-I]	F04[S-B]	F04[S-Si]	F04[S-X]	F04[P-P]	F04[P-F]	F04[P-Cl]	F04[P-Br]	F04[P-I]	F04[P-B]	F04[P-Si]	F04[P-X]	F04[F-F]	F04[F-Cl]	F04[F-Br]	F04[F-I]	F04[F-B]	F04[F-Si]	F04[F-X]	F04[Cl-Cl]	F04[Cl-Br]	F04[Cl-I]	F04[Cl-B]	F04[Cl-Si]	F04[Cl-X]	F04[Br-Br]	F04[Br-I]	F04[Br-B]	F04[Br-Si]	F04[Br-X]	F04[I-I]	F04[I-B]	F04[I-Si]	F04[I-X]	F04[B-B]	F04[B-Si]	F04[B-X]	F04[Si-Si]	F04[Si-X]	F04[X-X]	F05[C-C]	F05[C-N]	F05[C-O]	F05[C-S]	F05[C-P]	F05[C-F]	F05[C-Cl]	F05[C-Br]	F05[C-I]	F05[C-B]	F05[C-Si]	F05[C-X]	F05[N-N]	F05[N-O]	F05[N-S]	F05[N-P]	F05[N-F]	F05[N-Cl]	F05[N-Br]	F05[N-I]	F05[N-B]	F05[N-Si]	F05[N-X]	F05[O-O]	F05[O-S]	F05[O-P]	F05[O-F]	F05[O-Cl]	F05[O-Br]	F05[O-I]	F05[O-B]	F05[O-Si]	F05[O-X]	F05[S-S]	F05[S-P]	F05[S-F]	F05[S-Cl]	F05[S-Br]	F05[S-I]	F05[S-B]	F05[S-Si]	F05[S-X]	F05[P-P]	F05[P-F]	F05[P-Cl]	F05[P-Br]	F05[P-I]	F05[P-B]	F05[P-Si]	F05[P-X]	F05[F-F]	F05[F-Cl]	F05[F-Br]	F05[F-I]	F05[F-B]	F05[F-Si]	F05[F-X]	F05[Cl-Cl]	F05[Cl-Br]	F05[Cl-I]	F05[Cl-B]	F05[Cl-Si]	F05[Cl-X]	F05[Br-Br]	F05[Br-I]	F05[Br-B]	F05[Br-Si]	F05[Br-X]	F05[I-I]	F05[I-B]	F05[I-Si]	F05[I-X]	F05[B-B]	F05[B-Si]	F05[B-X]	F05[Si-Si]	F05[Si-X]	F05[X-X]	F06[C-C]	F06[C-N]	F06[C-O]	F06[C-S]	F06[C-P]	F06[C-F]	F06[C-Cl]	F06[C-Br]	F06[C-I]	F06[C-B]	F06[C-Si]	F06[C-X]	F06[N-N]	F06[N-O]	F06[N-S]	F06[N-P]	F06[N-F]	F06[N-Cl]	F06[N-Br]	F06[N-I]	F06[N-B]	F06[N-Si]	F06[N-X]	F06[O-O]	F06[O-S]	F06[O-P]	F06[O-F]	F06[O-Cl]	F06[O-Br]	F06[O-I]	F06[O-B]	F06[O-Si]	F06[O-X]	F06[S-S]	F06[S-P]	F06[S-F]	F06[S-Cl]	F06[S-Br]	F06[S-I]	F06[S-B]	F06[S-Si]	F06[S-X]	F06[P-P]	F06[P-F]	F06[P-Cl]	F06[P-Br]	F06[P-I]	F06[P-B]	F06[P-Si]	F06[P-X]	F06[F-F]	F06[F-Cl]	F06[F-Br]	F06[F-I]	F06[F-B]	F06[F-Si]	F06[F-X]	F06[Cl-Cl]	F06[Cl-Br]	F06[Cl-I]	F06[Cl-B]	F06[Cl-Si]	F06[Cl-X]	F06[Br-Br]	F06[Br-I]	F06[Br-B]	F06[Br-Si]	F06[Br-X]	F06[I-I]	F06[I-B]	F06[I-Si]	F06[I-X]	F06[B-B]	F06[B-Si]	F06[B-X]	F06[Si-Si]	F06[Si-X]	F06[X-X]	F07[C-C]	F07[C-N]	F07[C-O]	F07[C-S]	F07[C-P]	F07[C-F]	F07[C-Cl]	F07[C-Br]	F07[C-I]	F07[C-B]	F07[C-Si]	F07[C-X]	F07[N-N]	F07[N-O]	F07[N-S]	F07[N-P]	F07[N-F]	F07[N-Cl]	F07[N-Br]	F07[N-I]	F07[N-B]	F07[N-Si]	F07[N-X]	F07[O-O]	F07[O-S]	F07[O-P]	F07[O-F]	F07[O-Cl]	F07[O-Br]	F07[O-I]	F07[O-B]	F07[O-Si]	F07[O-X]	F07[S-S]	F07[S-P]	F07[S-F]	F07[S-Cl]	F07[S-Br]	F07[S-I]	F07[S-B]	F07[S-Si]	F07[S-X]	F07[P-P]	F07[P-F]	F07[P-Cl]	F07[P-Br]	F07[P-I]	F07[P-B]	F07[P-Si]	F07[P-X]	F07[F-F]	F07[F-Cl]	F07[F-Br]	F07[F-I]	F07[F-B]	F07[F-Si]	F07[F-X]	F07[Cl-Cl]	F07[Cl-Br]	F07[Cl-I]	F07[Cl-B]	F07[Cl-Si]	F07[Cl-X]	F07[Br-Br]	F07[Br-I]	F07[Br-B]	F07[Br-Si]	F07[Br-X]	F07[I-I]	F07[I-B]	F07[I-Si]	F07[I-X]	F07[B-B]	F07[B-Si]	F07[B-X]	F07[Si-Si]	F07[Si-X]	F07[X-X]	F08[C-C]	F08[C-N]	F08[C-O]	F08[C-S]	F08[C-P]	F08[C-F]	F08[C-Cl]	F08[C-Br]	F08[C-I]	F08[C-B]	F08[C-Si]	F08[C-X]	F08[N-N]	F08[N-O]	F08[N-S]	F08[N-P]	F08[N-F]	F08[N-Cl]	F08[N-Br]	F08[N-I]	F08[N-B]	F08[N-Si]	F08[N-X]	F08[O-O]	F08[O-S]	F08[O-P]	F08[O-F]	F08[O-Cl]	F08[O-Br]	F08[O-I]	F08[O-B]	F08[O-Si]	F08[O-X]	F08[S-S]	F08[S-P]	F08[S-F]	F08[S-Cl]	F08[S-Br]	F08[S-I]	F08[S-B]	F08[S-Si]	F08[S-X]	F08[P-P]	F08[P-F]	F08[P-Cl]	F08[P-Br]	F08[P-I]	F08[P-B]	F08[P-Si]	F08[P-X]	F08[F-F]	F08[F-Cl]	F08[F-Br]	F08[F-I]	F08[F-B]	F08[F-Si]	F08[F-X]	F08[Cl-Cl]	F08[Cl-Br]	F08[Cl-I]	F08[Cl-B]	F08[Cl-Si]	F08[Cl-X]	F08[Br-Br]	F08[Br-I]	F08[Br-B]	F08[Br-Si]	F08[Br-X]	F08[I-I]	F08[I-B]	F08[I-Si]	F08[I-X]	F08[B-B]	F08[B-Si]	F08[B-X]	F08[Si-Si]	F08[Si-X]	F08[X-X]	F09[C-C]	F09[C-N]	F09[C-O]	F09[C-S]	F09[C-P]	F09[C-F]	F09[C-Cl]	F09[C-Br]	F09[C-I]	F09[C-B]	F09[C-Si]	F09[C-X]	F09[N-N]	F09[N-O]	F09[N-S]	F09[N-P]	F09[N-F]	F09[N-Cl]	F09[N-Br]	F09[N-I]	F09[N-B]	F09[N-Si]	F09[N-X]	F09[O-O]	F09[O-S]	F09[O-P]	F09[O-F]	F09[O-Cl]	F09[O-Br]	F09[O-I]	F09[O-B]	F09[O-Si]	F09[O-X]	F09[S-S]	F09[S-P]	F09[S-F]	F09[S-Cl]	F09[S-Br]	F09[S-I]	F09[S-B]	F09[S-Si]	F09[S-X]	F09[P-P]	F09[P-F]	F09[P-Cl]	F09[P-Br]	F09[P-I]	F09[P-B]	F09[P-Si]	F09[P-X]	F09[F-F]	F09[F-Cl]	F09[F-Br]	F09[F-I]	F09[F-B]	F09[F-Si]	F09[F-X]	F09[Cl-Cl]	F09[Cl-Br]	F09[Cl-I]	F09[Cl-B]	F09[Cl-Si]	F09[Cl-X]	F09[Br-Br]	F09[Br-I]	F09[Br-B]	F09[Br-Si]	F09[Br-X]	F09[I-I]	F09[I-B]	F09[I-Si]	F09[I-X]	F09[B-B]	F09[B-Si]	F09[B-X]	F09[Si-Si]	F09[Si-X]	F09[X-X]	F10[C-C]	F10[C-N]	F10[C-O]	F10[C-S]	F10[C-P]	F10[C-F]	F10[C-Cl]	F10[C-Br]	F10[C-I]	F10[C-B]	F10[C-Si]	F10[C-X]	F10[N-N]	F10[N-O]	F10[N-S]	F10[N-P]	F10[N-F]	F10[N-Cl]	F10[N-Br]	F10[N-I]	F10[N-B]	F10[N-Si]	F10[N-X]	F10[O-O]	F10[O-S]	F10[O-P]	F10[O-F]	F10[O-Cl]	F10[O-Br]	F10[O-I]	F10[O-B]	F10[O-Si]	F10[O-X]	F10[S-S]	F10[S-P]	F10[S-F]	F10[S-Cl]	F10[S-Br]	F10[S-I]	F10[S-B]	F10[S-Si]	F10[S-X]	F10[P-P]	F10[P-F]	F10[P-Cl]	F10[P-Br]	F10[P-I]	F10[P-B]	F10[P-Si]	F10[P-X]	F10[F-F]	F10[F-Cl]	F10[F-Br]	F10[F-I]	F10[F-B]	F10[F-Si]	F10[F-X]	F10[Cl-Cl]	F10[Cl-Br]	F10[Cl-I]	F10[Cl-B]	F10[Cl-Si]	F10[Cl-X]	F10[Br-Br]	F10[Br-I]	F10[Br-B]	F10[Br-Si]	F10[Br-X]	F10[I-I]	F10[I-B]	F10[I-Si]	F10[I-X]	F10[B-B]	F10[B-Si]	F10[B-X]	F10[Si-Si]	F10[Si-X]	F10[X-X]	Uc	Ui	Hy	AMR	TPSA(NO)	TPSA(Tot)	MLOGP	MLOGP2	ALOGP	ALOGP2	SAtot	SAacc	SAdon	Vx	VvdwMG	VvdwZAZ	PDI	BLTF96	BLTD48	BLTA96	Ro5	cRo5	DLS_01	DLS_02	DLS_03	DLS_04	DLS_05	DLS_06	DLS_07	DLS_cons	LLS_01	LLS_02	CMC-80	CMC-50	Inflammat-80	Inflammat-50	Depressant-80	Depressant-50	Psychotic-80	Psychotic-50	Hypertens-80	Hypertens-50	Hypnotic-80	Hypnotic-50	Neoplastic-80	Neoplastic-50	Infective-80	Infective-50
1	BrC(Cn1ncc2c(NCc3ccccc3)ncnc12)c4ccccc4	3231.14	408.33	9.280227273	29.8198	43.9233	31.7106	49.2395	0.677722727	0.998256818	0.720695455	1.119079545	0.089230769	44	26	1	47	29	22	40	6	0.127659574	0	0	22	18	20	5	0	0	0	0	0	1	0	0	1	6	1	40.90909091	45.45454545	11.36363636	0	2.272727273	3	17	0	1	0	4	5	23	21	1	0.807692308	0.095238095	1.095238095	3	0.75	0	0	1	3	0	0	1	0	0	0	2	0.75862069	0	0	54.93422411	233.6613431	0	0	104.0999112	0	0	0	136	370	357.5677553	211.3347058	538.49	392.148993	159	375	380.7338425	204.9875818	581.17	397.444032	12.33333333	7.776190476	5.777777778	2.530674603	19	39	3	20.16693527	2.108108108	2.172006417	0.222679403	54.25	7	0.968235599	38	128.2719935	6.615599281	6.348459109	0.875	295	11.34615385	2.038461538	26.61538462	102	1040	101	2.93604345	8216	13446	8778	23028	25.39547413	647	19154	17.04577608	7.878155308	3.910804621	5.164971974	0.569139194	0.335196149	0.183761093	0.096330758	1.164358102	1.520612087	13.57383485	31.14287355	52.91666667	2.03525641	18.5319191	15.13001737	0.00013055	0	0	0	7.53525641	9.55119072	3.989945284	0	0	na	na	2	0.361572286	3.401197382	4.919980926	5.765191103	6.626717749	7.488293515	8.35819746	9.228278517	10.1039355	10.98000759	11.86017513	4.077537444	0	5.370638028	2.397895273	6.865891075	4.727387819	8.449128461	6.842683282	10.07781894	3.401197382	3.688879454	3.970291914	4.219507705	4.406719247	4.418840608	4.574710979	4.691347882	4.762173935	4.836281907	3.713572067	4.320815904	4.937168142	5.52370839	6.01050095	6.173427967	6.581126622	6.975541694	7.197452897	7.564029769	12.39725483	7.475339237	11.51509563	1.540411113	4.039756398	4.006915308	3.303969138	17.76937395	12.80966309	11.04858482	9.543657136	7.998992379	6.34542108	0.683437459	0.44171252	0.283297047	0.183531868	0.119387946	0.078338532	15.67258246	9.359610793	7.108926731	5.049088727	3.447682212	2.247752361	0.602791633	0.3227452	0.182280173	0.09709786	0.051457943	0.027750029	18.76937395	13.38701336	11.79016644	10.25076392	8.635075142	6.873766936	87.62096897	3.959038373	216.1764522	8.407637599	11.91833741	6.772611971	8.183267254	240.2149912	67.10813882	1.525184973	3.626632032	8.081435457	4.39274741	4.668102996	1178.65541	14918.32985	1.057742238	4.663425607	22	0.846153846	114.2114327	3.468205705	1.688864885	38.1109315	0.181145447	0.286295188	0.490754972	1.525184973	3.371966359	4.079225802	4.516027641	4.823067982	4.959431619	67.10813882	148.3665198	179.4859353	198.7052162	212.2149912	218.2149912	0.279366989	0.617640552	0.747188734	0.8271974	0.883437749	0.908415375	3.934246645	2.08746526	1.380205817	0.943403977	0.636363636	0.5	0.260360178	0.575619204	0.69635354	0.770918794	0.823332815	0.84661108	74.29604591	17.58806543	0.676464055	3.237566989	2.453052914	0.094348189	4.794797397	35.17613087	1.35292811	13.28429343	4.196873974	4.275479242	0.164441509	1.640560486	0.034324674	0.00132018	-3.807423316	28.44119808	1.093892234	3.780264506	1846	5.68	142	94.81065879	0.218010168	0.007517592	1.264458973	8.991686726	147.5082547	5.673394411	5.638922444	147.5082547	5.673394411	223.1088097	295.0165094	11.34678882	31.27478756	147.5082547	10.25586829	14.82894869	20.0434302	24.93317689	29.9813091	4.414030661	0.16977041	1.676571898	0.051795915	0.001992151	-3.34283168	28.50142734	1.096208744	3.782653186	1470.057471	139.4339219	4.697875008	6.950814768	58	2.230769231	4.584912783	5.082041052	0.195463117	5.049293021	36.6360614	1.409079284	26.84332847	6.593068538	5.272999559	6.610696045	8.02059915	9.474932921	10.96039204	5.099019514	0.196116135	1.839465352	5.099019514	0.196116135	1.839465352	28.45789612	1.094534466	3.780927253	0.985358699	67.12592772	28.94208481	0.998002924	167.8640919	2.331534043	7.947799353	0.30568459	2.340641926	1	0.038461538	1.988927446	15.89559871	0.611369181	4.470151537	3.500127234	2.530163241	0	2.193445153	0.088553397	2.014342736	4.557736097	0.175297542	1.712747855	0.079757689	0.003067603	-2.855391337	28.47969769	1.095372988	3.781791975	48.79492621	0.150138234	3.753455862	7.665591034	0.264330725	44.46042799	3.724847721	17.04251184	0.655481225	3.201987371	4.001645741	0.153909452	5.836599821	34.08502368	1.310962449	12.8569016	4.772516047	4.17852975	4.463881231	6.131286455	7.203242331	8.590190563	4.081155983	0.156967538	1.588036304	0.02433719	0.000936046	-4.195696854	28.44482702	1.094031808	3.780408572	3590	11.04615385	276.1538462	45.53878516	0.109365073	0.003771209	0.634317422	10.19432713	283.0042981	10.8847807	6.374661882	283.0042981	10.8847807	413.1579232	566.0085962	21.76956139	49.37741269	283.0042981	11.51113386	16.82947192	22.62618242	28.20642937	33.88220381	4.400275715	0.169241374	1.673047713	0.068074947	0.002618267	-3.034232988	28.50588526	1.096380202	3.782829785	172.2013768	0.52985039	13.24625975	740.3342768	2.243794098	0.07737221	13.01400577	4.936916301	17.20807976	0.661849221	3.212904267	13.55851376	0.521481298	15.4846392	34.41615952	1.323698443	12.12591179	13.55854355	5.346902094	7.812075091	10.42963242	13.03496205	15.64211035	4.16463774	0.160178375	1.610900799	0.384426909	0.01478565	-1.079484174	28.56923251	1.098816635	3.785336291	1396.998639	3.980053104	107.4020931	140.8461726	0.288885423	0.009961566	1.675535453	8.491731094	222.992431	112.2676441	4.317986311	5.330661984	111.9903351	4.307320579	171.4377111	224.2763888	8.626014955	25.64863571	111.9903351	0.933288308	9.723128112	13.98252393	18.95174343	23.54861084	28.33267691	4.326390133	0.166399621	1.653926767	0.053824954	0.002070191	-3.299442463	28.5007734	1.096183592	3.782627278	1396.528808	3.978714553	107.3651506	141.7619591	0.288965763	0.009964337	1.676001423	8.491300856	222.9830519	112.2733759	4.318206767	5.330719632	111.9568378	4.306032225	171.4041942	224.2846985	8.626334557	25.59208383	111.9568378	0.941451528	9.722679951	13.98145504	18.95063725	23.5470485	28.33092144	4.326419316	0.166400743	1.653934383	0.05440937	0.002092668	-3.287248377	28.50075677	1.096182953	3.782626619	1707.509226	4.864698649	131.3996328	110.4073931	0.23443341	0.008083911	1.359713775	8.854739865	272.8766521	135.7523261	5.22124331	5.545142927	135.7523261	5.22124331	208.5841498	272.0323444	10.46278248	29.93359274	135.7523261	-0.863733481	10.11097	14.55487891	19.72442123	24.5083546	29.48862326	4.340527515	0.166943366	1.657610535	0.072355675	0.002782911	-2.965371239	28.50026638	1.096164091	3.78260719	1416.612552	4.035933195	108.9380617	133.3184017	0.285441861	0.009842823	1.655562792	8.51242152	226.1602194	113.4978597	4.365302296	5.342967947	113.4892679	4.364971842	173.1379616	226.9142666	8.727471791	26.7868229	113.4892679	0.607316924	9.744987149	14.02798928	19.00198134	23.61724089	28.41118084	4.325663041	0.166371655	1.653736983	0.035324635	0.00135864	-3.774998008	28.50135143	1.096205824	3.782650178	1883.501333	5.366100665	144.9838333	102.1726756	0.211583301	0.007295976	1.227183146	9.038663204	301.1703306	149.2966653	5.742179435	5.652530279	149.2966653	5.742179435	230.289101	299.7211959	11.5277383	31.07118133	149.2966653	-1.27452446	10.30621758	14.83388388	20.10830134	24.98121087	30.06084575	4.339674374	0.166910553	1.657388573	0.087280055	0.003356925	-2.753620968	28.50018919	1.096161123	3.782604132	1362.179097	3.880852129	104.7378959	139.6753955	0.297774274	0.010268078	1.727090787	8.441751476	217.7534794	109.4631897	4.210122681	5.302097058	109.3702024	4.206546248	166.5119083	218.7459332	8.413305125	26.08448052	109.3702024	0.776062681	9.668970922	13.91996808	18.85246215	23.43361122	28.18863768	4.320787728	0.166184143	1.65246362	0.021380838	0.00082234	-4.341935704	28.50167463	1.096218255	3.782662983	66.82568717	0.190386573	3.891002859	7.607882685	0.262340782	44.12571957	4.50036142	49.39664559	40.9409728	1.5746528	4.19161121	6.872675588	0.264333676	8.604559486	45.60855037	1.754175014	18.17026668	7.093555374	3.511106537	5.027059352	6.385173187	8.056742671	9.814805156	11.6597274	3.616499296	0.139096127	1.451549801	0.013424635	0.000516332	-4.867453499	28.46907678	1.094964491	3.781370798	59.41898717	0.169284864	3.606129782	7.921636516	0.27315988	45.94549179	4.144424316	43.75146499	34.4150325	1.323655096	3.995545278	3.867220117	0.148739235	5.718548523	41.47392953	1.595151136	16.76630036	5.445698041	3.261115055	4.663004112	5.549317267	6.788270967	7.92502962	9.169682558	3.562148941	0.137005729	1.434451393	0.052002076	0.00200008	-3.338346223	28.45952703	1.094597193	3.780991963	61.31128717	0.174676032	3.678910552	7.758913571	0.267548744	45.00169871	4.186776285	44.20080395	35.58585198	1.368686614	4.033321157	3.997018705	0.153731489	5.73200579	41.4770251	1.595270196	16.88235276	5.516618576	3.331164684	4.696103518	5.634137091	6.869240063	8.03715061	9.293171757	3.704338507	0.142474558	1.478647732	0.026500106	0.001019235	-4.099556197	28.46667343	1.094872055	3.78127547	59.19838717	0.168656374	3.597645167	7.959906178	0.274479523	46.16745583	4.146028133	43.98795871	34.42297936	1.323960744	3.995805987	3.83146273	0.147363951	5.728968759	41.66871829	1.602643011	16.85533114	5.439686318	3.252620031	4.666989445	5.540472047	6.783158808	7.910954421	9.154054129	3.521179442	0.135429979	1.42138921	0.080125851	0.003081764	-2.850191092	28.45938406	1.094591694	3.780986291	61.84308717	0.176191132	3.699364398	7.718568186	0.266157524	44.76769548	4.200832464	44.32390725	35.91330362	1.381280909	4.043663929	4.045548338	0.155598013	5.749597215	41.56320019	1.598584623	16.89091981	5.542154045	3.34999882	4.708186462	5.6621033	6.899642981	8.078321994	9.340785854	3.790441813	0.145786224	1.504593569	0.05196431	0.001998627	-3.33916657	28.46919409	1.094969004	3.781375451	87.25718717	0.248595975	4.676829782	6.174064341	0.21289877	35.80957318	4.79763643	57.96780963	55.44230482	2.132396339	4.533987318	5.082453461	0.195478979	5.968142527	42.8776242	1.649139392	22.95303897	6.558391312	3.987442118	5.269919051	6.602377371	8.005172388	9.442558003	10.90907473	3.913593579	0.15052283	1.540696879	0.120098752	0.004619183	-2.393199919	28.46946189	1.094979303	3.781386072	3.664582276	4.056158525	4.179258484	4.198911081	4.13998807	3.924747382	3.956509514	3.627685411	3.47700409	3.837197488	3.888324358	3.814661821	3.74365404	3.69891541	3.681701932	3.5446558	3.893035641	4.3921619	4.609889414	4.637483721	4.562346064	4.467389622	4.347980552	4.356316356	3.510304744	3.902848157	3.992266313	3.944820462	3.87804873	3.790221316	3.752228257	3.654867176	4.014927111	4.5551148	4.814748192	4.868418085	4.802868983	4.708972642	4.541662059	4.588732652	4.995150785	5.441281411	5.577845599	5.59945296	5.473791424	5.442904016	5.423668801	5.325110995	6.158990596	16.70775207	29.22344409	32.89437315	33.39917659	28.10683431	20.19566722	19.66488597	4.60890397	7.866024853	11.07328948	11.19033943	11.0752599	8.833594345	7.465715259	8.31148096	0.039858583	0.164873061	0.166785645	0.339566815	0.201207009	0.234627704	0.172997643	0.142517346	3.583545694	6.289532735	8.729978899	8.948524582	8.811592765	7.111395517	5.81324854	6.380867986	0.671330567	1.083575808	1.265394009	1.300611029	1.154818314	1.100159742	0.998996852	0.977990583	8.046832452	16.56280356	23.15596125	32.24999894	25.71316432	26.25100564	22.04122187	22.49967151	0.006150673	-0.053556138	-0.028019066	-0.022608944	0.020537415	-0.030316234	-0.016134325	-0.041313042	0.000415188	-0.086082387	-0.118673806	-0.101821569	0.054139998	0.199756025	-0.089446219	-0.089370318	0.078354204	0.030605977	0.057513995	0.146950443	-0.018359033	-0.280558946	-0.043527395	-0.171686379	-0.025091405	-0.052824304	-0.157780442	-0.059784195	0.027396016	0.204848349	-0.12850724	-0.071950954	-0.089137057	0.049973517	-0.248687465	0.061646631	-0.09713166	0.203316124	-0.123105412	-0.115358709	0.016708304	-0.090575846	0.012886716	-0.02700866	0.054546702	-0.078209793	0.028567142	-0.07680774	0.485113406	0.858241675	1.072519244	1.23257403	1.263825529	1.040128846	0.873499673	0.697993896	0.827360368	0.952200364	1.071663954	1.059688098	0.954454977	0.742310943	0.986055705	1.027286519	0.765338879	1.009314048	0.949614649	1.078141695	1.106228117	1.551637476	1.156799706	1.205050018	0.813881976	0.927269947	1.134666512	1.069863258	1.03364756	0.749139833	1.026074671	0.949145174	1.191644435	1.038522502	1.246293188	0.959033584	1.058892391	0.841605007	1.183653806	1.122638713	0.759709664	0.990489754	0.92198814	1.127156194	0.958634683	1.252338211	1.089790355	1.147862968	3.5	2.666666667	1.256944444	0.915555556	0.750277778	0.31845805	0.312570862	0.160257622	0.07125	0.074278135	0.120689655	0.068376068	0.033077485	0.027744108	0.024202509	0.009951814	0.009767839	0.006410305	0.004191176	0.005713703	0.310124663	6.880335483	4.069023075	3.825617417	3.795059582	3.346498166	3.080854524	2.948297981	2.718353511	3.968573149	3.839702898	3.821788387	3.30811543	3.093983931	2.951321331	2.715168444	2.715168444	4.103453135	3.903814904	3.895312034	3.471314061	3.25953282	3.148580727	2.85403289	2.85403289	3.950890164	3.849969926	3.820065721	3.338631207	3.098913492	2.926942728	2.735448568	2.735448568	4.157403489	3.936783576	3.927477373	3.544984933	3.332392426	3.223054881	2.925431949	2.925431949	5.148615114	4.759663566	4.749447444	4.581349582	4.164513345	3.973203173	3.740794772	3.674221825	2.0442042	2.030044202	1.860102079	1.655949525	1.482312772	1.270484885	1.180549031	1.180549031	2.041381105	2.015311925	1.931499695	1.723087774	1.471172368	1.331005045	1.106840474	1.106840474	1.927529676	1.913849515	1.801181566	1.502197583	1.227876191	1.118324209	0.885927705	0.885927705	2.04857502	1.998490566	1.940570898	1.741778839	1.457196664	1.322197797	1.07053987	1.062320401	1.897855087	1.883738204	1.76328923	1.437270218	1.154812576	1.054833598	0.820555579	0.820555579	1.231777588	1.157011615	0.974239197	0.847453991	0.640845908	0.305327878	0.217551775	0.217551775	0	4.211408684	94.76247473	93.5023308	28.38669769	2.327920156	176.5665299	45.9540936	200.1087339	0	0	0	25.36930167	106.0345092	68.24481721	45.9540936	200.1087339	199.6486281	0	0	45.9540936	200.1087339	70.02138786	175.5813338	0	200.1087339	129.6272402	115.9754815	0	0	0	200.1087339	70.02138786	175.5813338	0	0	175.5813338	200.1087339	70.02138786	0	200.1087339	17.19875271	114.2050581	63.96484428	50.23406653	149.6606826	0	0	18.01075068	52.01063718	177.4264687	156.4751873	45.9540936	177.4264687	45.9540936	13.33333333	0.512820513	25.66666667	0.583333333	16.75	0.644230769	20.5	0.788461538	37.25	1.432692308	19.9878367	0.76876295	5.802285494	0.223164827	23.23083898	0.893493807	7.007377594	0.269514523	0.448336912	0.017243727	0.1	0.255	0	3.167771888	0.109233513	5.167771888	42.99106012	1.482450349	10.91979238	0.376544565	18.10064984	118.6213008	4.090389683	4.572842896	0.157684238	7.572842896	59.07779459	2.037165331	1.003194896	0.034592927	2.006389793	3.320923931	0.114514618	3.013035444	0.103897774	5.013035444	40.62152921	1.400742386	6.714984268	0.231551182	6.516922004	43.46016736	1.498626461	4.611652576	0.159022503	5.448422823	43.36257998	1.495261379	3.346109663	0.115383092	5.346109663	43.155376	1.488116414	4.119091273	0.14203763	5.197810839	43.18675225	1.489198353	18.12059139	14.3530444	11.01055888	5.252141478	15.49349059	10.52325914	17.95946899	24.08102101	18.52339059	15.08095527	18.12059139	14.3530444	18.12059139	14.3530444	18.12059139	14.3530444	18.12059139	14.3530444	4.369447852	3.761200116	5.916202063	6.216606101	7.768533301	8.500047033	9.797404554	10.73789555	11.92945579	12.9707518	14.12198077	15.21238847	16.35093104	17.46615615	6.490723535	7.333676396	10.45665402	12.20762644	14.82087497	16.93250811	19.38541467	21.64923213	24.05187397	26.38226837	28.77072541	31.13144393	33.5171333	35.89226244	5.007296393	4.620058798	7.225390493	7.784291155	9.773400222	10.80752413	12.52483039	13.80444771	15.40164346	16.80473644	18.35176553	19.81517545	21.34280506	22.83523577	1.355010071	0	1.223460653	0	1.163116253	0	1.13826581	0	1.129760862	0	1.128507284	0	1.130419257	0	4.270256734	3.566146689	5.728019048	5.933273836	7.482151792	8.126445101	9.405830751	10.26961976	11.43042297	12.4046065	13.51634452	14.54669214	15.64062808	16.70036472	5.713732806	7.243512975	8.880029117	10.58403063	12.33315894	14.11361241	15.91652803	17.73608825	19.56839776	21.41078404	23.26135767	25.11873656	26.9818734	28.84994741	4.90897164	6.098635922	7.385463526	8.714824044	10.08171611	11.47691301	12.89464428	3.167771888	2.785369582	2.537626498	2.328185958	1.795720582	1.555520532	1.524040398	1.368312161	1	1	1	0.921664937	0.511317523	-0.236573089	-0.43424933	10.91979238	8.663911931	7.580427597	6.91938546	4.691600184	3.734474513	3.630342473	3.129928178	2.420429671	2.150049842	2.135549923	2.135549923	1.199208324	-0.611301539	-1.079902484	4.572842896	3.542726375	3.447891561	3.155515481	2.332676435	3.167771888	2.785369582	2.537626498	2.328185958	1.795720582	1.555520532	1.524040398	1.368312161	1	1	1	0.921664937	0.511317523	-0.236573089	-0.43424933	10.91979238	8.663911931	7.580427597	6.91938546	4.691600184	3.734474513	3.630342473	3.129928178	2.420429671	2.150049842	2.135549923	2.135549923	1.199208324	-0.611301539	-1.079902484	4.572842896	3.542726375	3.447891561	3.155515481	2.332676435	2.312289085	2.100632827	1.877050859	1.5	1.5	1.36950406	1.195988174	0.631779543	-0.283011188	-0.546220785	1.003194896	0.657267069	0	0	0	0	0	0	0	0	0	0	0	0	0	3.013035444	2.591345909	2.506247975	2.197274015	1.632206058	1.502805556	1.423510116	1.318576171	1	1	0.881016076	0.787448297	0.457298987	-0.179223776	-0.364208883	6.714984268	6.047047619	5.696327706	5.332523152	4.638410357	4.19534902	4.077127252	3.640580274	3.445634584	3.370689232	3.246979604	3.246979604	3.042968254	2.61365901	2.398722358	4.611652576	4.053818769	3.904612053	3.71137328	3.132975449	3.048618111	2.931259086	2.772469447	2.5	2.5	2.405021101	2.25998031	1.78054429	1.049079014	0.882196328	3.346109663	3.155365956	2.769498312	2.453788591	2.015699147	1.675514759	1.55051235	1.471392476	1.25613068	1.003080926	1	1	0.691629625	0.098743842	-0.191351574	4.119091273	3.723959705	3.523410475	3.276138544	2.730515434	2.515709076	2.469236618	2.33471391	2	2	1.916938546	1.834643158	1.431778005	0.674421477	0.487710686	0	1	0	0	0	0	0	17	10	2	0	0	0	0	0	0	0	0	0	0	0	0	0	0	0	0	0	0	0	0	0	0	0	0	0	0	0	0	0	0	0	0	0	0	0	0	0	0	0	0	0	0	0	0	0	0	0	0	0	0	0	0	1	0	0	0	0	0	0	0	0	0	0	0	0	0	0	0	0	0	0	0	0	0	0	0	0	0	0	0	0	0	0	0	0	0	0	0	0	0	0	0	0	0	0	0	0	0	0	0	0	0	1	0	0	0	0	0	0	0	0	0	0	0	0	0	0	0	0	0	0	0	0	0	0	0	1	0	0	0	0	0	0	0	0	0	0	1	0	0	0	1	4	0	0	0	0	0	2	0	1	0	0	0	0	0	0	0	0	0	0	0	0	0	0	0	10	3	0	1	0	1	1	0	0	0	0	0	0	0	0	0	0	0	0	1	0	0	15	0	2	1	0	0	0	0	0	0	0	0	0	0	0	0	0	0	0	0	0	0	0	1	0	0	1	0	3	0	0	0	0	0	0	0	0	0	0	0	0	0	0	1	0	0	0	0	0	0	0	0	0	0	0	0	0	0	0	0	0	0	0	0	0	0	0	0	0	0	0	0	1.408601248	0	0	23.96936945	0.168975231	0	0	0	3.222058073	1.756607038	0	0	3.386114981	0	0	0	13.33799334	0	0	0	0	0	0	0	0	1.91381661	0	0	0	0	0	0	0	0	0	0	0	0	0	0	0	0	0	0	0	0	3.753130703	0	0	0	0	0	0	0	0	0	0	0	0	0	0	0	0	0	0	0	0	0	0	0	0	0	0	0	0	0	0	0	0	0	0	0	0	0	0	0	2	0	0	12	1	0	0	0	3	2	0	0	1	0	0	0	3	0	0	0	0	0	0	0	0	1	0	0	0	0	0	0	0	0	0	0	0	0	0	0	0	0	0	0	0	0	1	0	0	0	0	0	0	0	0	0	0	0	0	0	0	0	0	0	0	0	0	0	0	0	0	0	0	0	0	0	0	0	0	0	0	0	0	0	1	0	0	0	0	0	0	0	0	0	0	0	1	0	3	0	0	0	0	0	0	0	0	0	0	0	0	0	0	0	0	0	0	0	0	0	0	0	0	0	0	0	2	2	2	1	0	2	2	2	4	1	2	1	2	0	0	0	0	0	0	0	0	0	0	0	0	0	0	0	0	0	0	0	0	0	0	0	0	0	0	0	4	2	5	8	10	12	9	5	0	0	0	0	0	0	0	0	0	0	0	0	0	0	0	0	0	0	0	0	0	0	0	0	0	0	0	0	0	0	0	0	0	0	0	0	0	0	0	0	0	0	0	0	0	0	0	0	0	0	14	12	13	8	3	5	4	3	1	2	29	0	0	0	0	0	26	0	0	0	0	0	0	0	0	0	0	0	0	0	0	0	0	0	0	0	0	0	0	0	0	0	0	0	0	0	1	1	0	0	0	0	0	1	0	0	0	0	1	0	0	0	0	0	0	0	0	0	0	0	0	0	0	0	0	0	0	0	0	0	0	0	0	0	0	0	0	0	0	0	0	0	0	0	0	0	0	0	0	0	0	0	0	0	0	0	0	0	0	0	0	0	0	0	0	0	0	0	0	0	0	0	0	0	1	1	0	0	0	0	0	1	0	0	0	0	1	0	0	0	0	0	0	0	0	0	0	0	0	0	0	0	0	0	0	0	0	0	0	0	0	0	0	0	0	0	0	0	0	0	0	0	0	0	0	0	0	0	0	0	0	0	0	0	0	0	0	0	0	0	0	0	0	0	0	0	0	0	0	0	0	0	1	1	0	0	0	0	0	1	0	0	0	0	1	0	0	0	0	0	1	0	0	0	0	0	0	0	0	0	0	0	0	0	0	0	0	0	0	0	0	0	0	0	0	0	0	0	0	0	0	0	0	0	0	0	0	0	0	0	0	0	0	0	0	0	0	0	0	0	0	0	0	0	0	0	0	0	0	0	1	1	0	0	0	0	0	1	0	0	0	0	1	0	0	0	0	0	1	0	0	0	0	0	0	0	0	0	0	0	0	0	0	0	0	0	0	0	0	0	0	0	0	0	0	0	0	0	0	0	0	0	0	0	0	0	0	0	0	0	0	0	0	0	0	0	0	0	0	0	0	0	0	0	0	0	0	0	1	1	0	0	0	0	0	1	0	0	0	0	0	0	0	0	0	0	1	0	0	0	0	0	0	0	0	0	0	0	0	0	0	0	0	0	0	0	0	0	0	0	0	0	0	0	0	0	0	0	0	0	0	0	0	0	0	0	0	0	0	0	0	0	0	0	0	0	0	0	0	0	0	0	0	0	0	0	1	1	0	0	0	0	0	1	0	0	0	0	0	0	0	0	0	0	0	0	0	0	0	0	0	0	0	0	0	0	0	0	0	0	0	0	0	0	0	0	0	0	0	0	0	0	0	0	0	0	0	0	0	0	0	0	0	0	0	0	0	0	0	0	0	0	0	0	0	0	0	0	0	0	0	0	0	0	1	1	0	0	0	0	0	0	0	0	0	0	0	0	0	0	0	0	1	0	0	0	0	0	0	0	0	0	0	0	0	0	0	0	0	0	0	0	0	0	0	0	0	0	0	0	0	0	0	0	0	0	0	0	0	0	0	0	0	0	0	0	0	0	0	0	0	0	0	0	0	0	0	0	0	0	0	0	1	1	0	0	0	0	0	1	0	0	0	0	0	0	0	0	0	0	0	0	0	0	0	0	0	0	0	0	0	0	0	0	0	0	0	0	0	0	0	0	0	0	0	0	0	0	0	0	0	0	0	0	0	0	0	0	0	0	0	0	0	0	0	0	0	0	0	0	0	0	0	0	0	0	0	0	0	0	1	1	0	0	0	0	0	1	0	0	0	0	0	0	0	0	0	0	0	0	0	0	0	0	0	0	0	0	0	0	0	0	0	0	0	0	0	0	0	0	0	0	0	0	0	0	0	0	0	0	0	0	0	0	0	0	0	0	0	0	0	0	0	0	0	0	0	0	0	0	0	0	0	0	0	0	0	0	1	1	0	0	0	0	0	1	0	0	0	0	0	0	0	0	0	0	0	0	0	0	0	0	0	0	0	0	0	0	0	0	0	0	0	0	0	0	0	0	0	0	0	0	0	0	0	0	0	0	0	0	0	0	0	0	0	0	0	0	0	0	0	0	0	0	0	0	0	0	0	0	0	0	0	0	0	0	18	9	0	0	0	0	0	1	0	0	0	0	1	0	0	0	0	0	0	0	0	0	0	0	0	0	0	0	0	0	0	0	0	0	0	0	0	0	0	0	0	0	0	0	0	0	0	0	0	0	0	0	0	0	0	0	0	0	0	0	0	0	0	0	0	0	0	0	0	0	0	0	0	0	0	0	0	0	24	10	0	0	0	0	0	2	0	0	0	0	3	0	0	0	0	0	0	0	0	0	0	0	0	0	0	0	0	0	0	0	0	0	0	0	0	0	0	0	0	0	0	0	0	0	0	0	0	0	0	0	0	0	0	0	0	0	0	0	0	0	0	0	0	0	0	0	0	0	0	0	0	0	0	0	0	0	18	16	0	0	0	0	0	2	0	0	0	0	1	0	0	0	0	0	1	0	0	0	0	0	0	0	0	0	0	0	0	0	0	0	0	0	0	0	0	0	0	0	0	0	0	0	0	0	0	0	0	0	0	0	0	0	0	0	0	0	0	0	0	0	0	0	0	0	0	0	0	0	0	0	0	0	0	0	16	8	0	0	0	0	0	3	0	0	0	0	5	0	0	0	0	0	1	0	0	0	0	0	0	0	0	0	0	0	0	0	0	0	0	0	0	0	0	0	0	0	0	0	0	0	0	0	0	0	0	0	0	0	0	0	0	0	0	0	0	0	0	0	0	0	0	0	0	0	0	0	0	0	0	0	0	0	14	13	0	0	0	0	0	3	0	0	0	0	0	0	0	0	0	0	1	0	0	0	0	0	0	0	0	0	0	0	0	0	0	0	0	0	0	0	0	0	0	0	0	0	0	0	0	0	0	0	0	0	0	0	0	0	0	0	0	0	0	0	0	0	0	0	0	0	0	0	0	0	0	0	0	0	0	0	18	12	0	0	0	0	0	2	0	0	0	0	0	0	0	0	0	0	0	0	0	0	0	0	0	0	0	0	0	0	0	0	0	0	0	0	0	0	0	0	0	0	0	0	0	0	0	0	0	0	0	0	0	0	0	0	0	0	0	0	0	0	0	0	0	0	0	0	0	0	0	0	0	0	0	0	0	0	18	12	0	0	0	0	0	0	0	0	0	0	0	0	0	0	0	0	2	0	0	0	0	0	0	0	0	0	0	0	0	0	0	0	0	0	0	0	0	0	0	0	0	0	0	0	0	0	0	0	0	0	0	0	0	0	0	0	0	0	0	0	0	0	0	0	0	0	0	0	0	0	0	0	0	0	0	0	13	11	0	0	0	0	0	1	0	0	0	0	0	0	0	0	0	0	0	0	0	0	0	0	0	0	0	0	0	0	0	0	0	0	0	0	0	0	0	0	0	0	0	0	0	0	0	0	0	0	0	0	0	0	0	0	0	0	0	0	0	0	0	0	0	0	0	0	0	0	0	0	0	0	0	0	0	0	9	7	0	0	0	0	0	1	0	0	0	0	0	0	0	0	0	0	0	0	0	0	0	0	0	0	0	0	0	0	0	0	0	0	0	0	0	0	0	0	0	0	0	0	0	0	0	0	0	0	0	0	0	0	0	0	0	0	0	0	0	0	0	0	0	0	0	0	0	0	0	0	0	0	0	0	0	0	9	2	0	0	0	0	0	2	0	0	0	0	0	0	0	0	0	0	0	0	0	0	0	0	0	0	0	0	0	0	0	0	0	0	0	0	0	0	0	0	0	0	0	0	0	0	0	0	0	0	0	0	0	0	0	0	0	0	0	0	0	0	0	0	0	0	0	0	0	0	0	0	0	0	0	0	0	0	4.523561956	3.584962501	-0.331713699	109.3482	55.63	55.63	4.678459747	21.88798561	4.3136	18.60714496	445.7114556	68.24481721	18.01075068	454.5182724	189.6550297	309.4	1.019759009	-5.366690785	-5.76453676	-5.908459747	0	1	0.75	0.833333333	1	0.6	0.5	1	1	0.811904762	0.333333333	0.875	1	0	1	0	0	0	1	0	1	0	0	0	1	0	1	0
2	BrC(Cn1ncc2c(ncnc12)N3CCCC3)c4ccccc4	9800	372.3	9.080487805	26.8198	40.9233	28.7106	46.2395	0.654141463	0.998129268	0.700258537	1.127792683	0.102766798	41	23	1	44	26	16	34	4	0.090909091	0	0	16	18	17	5	0	0	0	0	0	1	0	0	1	6	1	43.90243902	41.46341463	12.19512195	0	2.43902439	6	11	0	1	0	4	5	22	20	1	0.869565217	0.1	1.1	3	0.75	0	0	2	2	0	0	1	0	0	0	1	0.615384615	0	0	98.40193749	127.9922666	0	0	86.35609668	0	0	0	124	330	318.8799949	200.0285489	481	349.046625	148	335	341.8606031	195.1532771	524.83	354.401592	10.83333333	7.30952381	5.055555556	2.607063492	19	36	2.645751311	18.08749373	2.123076923	2.195506498	0.235131494	48.25	7	1.020909547	34	106.9005618	5.577339811	5.717843282	1	215	9.347826087	1.493383743	18.31758034	77	677	74	2.71878913	5547	8801	5940	14511	22.46313558	478	13192	14.9489608	6.481754549	2.944758831	4.212847593	0.57489648	0.347757966	0.197384815	0.096984977	1.127775941	1.550351002	12.45269272	26.49506098	45.25	1.967391304	16.74592951	14.09824409	0.000580091	0	0	0	7.467391304	8.491635687	3.602015283	0	0	na	na	2	0.393353214	3.295836866	4.828313737	5.693732139	6.575075841	7.45760929	8.346879254	9.236690147	10.1305036	11.02479045	11.9218446	3.970291914	0	5.283203729	3.044522438	6.794586581	5.283203729	8.397733751	7.297768283	10.05160579	3.295836866	3.610917913	3.931825633	4.219507705	4.369447852	4.454347296	4.615120517	4.709530201	4.736198448	4.779123493	3.555348061	4.154969184	4.79268656	5.405769443	5.886104031	6.154094799	6.572905164	6.929145952	7.054625053	7.353006846	12.4466238	7.238496841	10.33876785	1.428303151	3.100271008	3.88911294	3.188996444	15.6480536	11.32649984	9.915510363	8.785522236	7.6056275	5.666667792	0.680350157	0.435634609	0.275430843	0.175710445	0.113516828	0.072649587	14.35436505	8.847882739	6.938929721	5.130871794	3.693738333	2.179546572	0.624102828	0.340303182	0.192748048	0.102617436	0.055130423	0.027942905	16.6480536	11.90385011	10.65709199	9.492629017	8.241710263	6.195013648	78.8427803	3.616683901	189.987962	7.887462027	10.40341198	6.323485441	7.697706774	219.6596322	63.50447339	1.548889595	3.354424195	7.740480653	3.914866304	4.495123104	848.6693215	9474.348319	1.121177461	4.483435631	19	0.826086957	96.04192499	3.221155986	1.657343409	31.85612559	0.206034357	0.318396239	0.578485361	1.548889595	3.453411511	4.238666566	4.558652309	4.625844688	4.625844688	63.50447339	141.589872	173.7853292	186.9047447	189.6596322	189.6596322	0.289103978	0.644587586	0.791157335	0.850883446	0.863425065	0.863425065	3.80866241	1.904140494	1.118885439	0.798899695	0.731707317	0.731707317	0.271714056	0.605814934	0.743568352	0.799701871	0.811489098	0.811489098	58.89779917	15.58214263	0.677484462	2.743042503	2.477741965	0.107727912	4.839197475	31.16428527	1.354968925	11.88272885	4.089870009	3.95130991	0.171796083	1.372504516	0.05845187	0.002541386	-2.836363656	25.44054351	1.106110587	3.232710686	1224	4.837944664	106.4347826	81.99981962	0.26005512	0.01000212	1.352286624	8.422442855	110.0992827	4.786925336	4.696104326	110.0992827	4.786925336	166.1377339	220.1985655	9.573850673	27.60579621	110.0992827	9.664024052	13.95696932	18.87118464	23.47203508	28.22555064	4.30361361	0.187113635	1.457816526	0.12250781	0.005326427	-2.097223313	25.49698791	1.108564692	3.23492442	941.4252874	100.2533428	3.838136963	6.768493212	52	2.260869565	3.94680769	5.143629024	0.223636045	5.098317186	32.68953298	1.421284043	23.94118978	6.526414246	5.176149733	6.52649486	7.950502435	9.419222714	10.91898993	4.795831523	0.208514414	1.565987011	4.795831523	0.208514414	1.565987011	25.45257027	1.10663349	3.233182784	0.98491303	61.22694824	25.93900482	0.997654032	134.8828251	2.218227758	6.959537012	0.302588566	1.937934802	1	0.043478261	1.986440472	13.91907402	0.605177131	3.940423792	3.379423996	2.407945609	0	2.068190211	0.263076262	1.87163729	3.382513153	0.147065789	1.217250836	0.053208716	0.002313422	-2.930239614	25.49725665	1.108576376	3.234934948	43.74482566	0.172904449	3.803897883	6.768796743	0.260338336	35.19774307	3.619353791	14.9078344	0.648166713	2.698853488	4.04411208	0.17583096	5.893069455	29.81566881	1.296333426	11.30239599	4.702400965	4.073531798	4.400437655	6.079759004	7.184999224	8.591203181	3.845231479	0.167183977	1.345321725	0.040361394	0.001754843	-3.20627785	25.44373841	1.106249496	3.23283612	2568	10.15019763	223.3043478	36.71798254	0.121162913	0.004660112	0.630047149	9.758981876	228.2860471	9.925480307	5.424502547	228.2860471	9.925480307	328.8416256	456.5720941	19.85096061	44.45109792	228.2860471	11.06815284	16.19812319	21.75986953	27.13619692	32.59088555	4.336137678	0.188527725	1.465337045	0.08891227	0.003865751	-2.417388088	25.5033395	1.108840848	3.23517322	125.3171445	0.495324682	10.897143	622.4072872	2.461067367	0.094656437	12.79755031	4.602166695	13.67947044	0.594759584	2.612959356	11.22932591	0.488231561	13.11172746	27.35894087	1.189519168	9.96472547	11.22957594	4.977878721	7.243236255	9.676195289	12.09242461	14.51121017	3.749974885	0.163042386	1.320265226	0.307493872	0.013369299	-1.177976129	25.61753953	1.113806067	3.239636055	923.770068	3.346993	80.26075126	121.0824622	0.346433775	0.013324376	1.801455631	7.924768833	166.3106884	83.92677275	3.64899012	4.424971204	83.6499332	3.636953617	127.4386029	167.5637256	7.285379373	22.75249843	83.6499332	0.933288308	9.127868325	13.11784249	17.77994599	22.09290815	26.5802442	4.312409131	0.187496049	1.459855901	0.141867084	0.006168134	-1.950672223	25.49437791	1.108451213	3.234822164	923.3539082	3.345485175	80.22365724	121.9975977	0.346565481	0.013329442	1.8021405	7.924195865	166.3029941	83.93334703	3.649275958	4.425049446	83.61717768	3.635529464	127.4045483	167.5733015	7.285795717	22.69509093	83.61717768	0.941451528	9.127266725	13.1164711	17.77848301	22.09087509	26.57793824	4.312110942	0.187483084	1.459786829	0.141329424	0.006144758	-1.954465049	25.49436974	1.108450858	3.234821844	1155.194026	4.185485601	100.5113066	90.6791588	0.275676392	0.010602938	1.43351724	8.324257586	209.3496157	103.9888078	4.521252515	4.639069179	103.9888078	4.521252515	157.8014222	208.3355287	9.058066467	27.20343573	103.9888078	-0.863733481	9.559358838	13.77640206	18.64737068	23.183409	27.88475346	4.326173466	0.188094499	1.463039037	0.027843313	0.001210579	-3.577141909	25.49893892	1.108649518	3.23500085	940.4935516	3.407585332	81.74572188	113.5684185	0.341141658	0.013120833	1.773936621	7.951237999	169.3536779	85.09458896	3.699764737	4.438774473	85.08601134	3.699391798	129.0661032	170.0993705	7.395624805	23.89858533	85.08601134	0.607316924	9.156121407	13.17555468	17.84450483	22.18054492	26.68089649	4.322461253	0.187933098	1.46218155	0.15750557	0.006848068	-1.846219389	25.49476874	1.108468206	3.234837477	1285.170333	4.656414251	111.8659855	82.64607125	0.247036305	0.009501396	1.284588787	8.523607935	233.6059827	115.5144914	5.022369189	4.744063881	115.5144914	5.022369189	175.6135267	231.8634649	10.08102021	28.3341922	115.5144914	-1.27452446	9.773002238	14.08873749	19.06933431	23.70790753	28.51604984	4.346725133	0.188988049	1.46777301	0.027977849	0.001216428	-3.572327054	25.49958177	1.108677468	3.235026032	900.6037973	3.263057237	78.26237802	120.0421439	0.35718997	0.013738076	1.857387844	7.874328752	162.2438419	81.70837095	3.552537867	4.398213069	81.61545618	3.548498095	123.7819321	163.2127593	7.096206925	23.13799551	81.61545618	0.776062681	9.072367174	13.0509818	17.67777941	21.97242056	26.43097895	4.322704826	0.187943688	1.462237836	0.19495803	0.008476436	-1.633135404	25.49425949	1.108446065	3.234817524	59.40821794	0.215247166	3.88396243	6.880696815	0.264642185	35.77962344	4.404777143	43.8357739	36.66053695	1.593936389	3.59765729	6.872673976	0.298811912	8.613181911	39.63425628	1.723228534	16.17275628	7.06554551	3.4172446	4.923506187	6.317970574	8.011314618	9.790538543	11.64651768	3.402256036	0.147924175	1.223064084	0.033588765	0.001460381	-3.389753723	25.46670466	1.107248029	3.233737329	52.00151794	0.188411297	3.561931995	7.195078869	0.276733803	37.41441012	4.005012813	38.37954882	30.22907441	1.314307583	3.404977154	3.874623419	0.168461888	5.736818747	35.70533043	1.552405671	14.7974955	5.286242147	3.138905781	4.510351289	5.381259465	6.609985202	7.741880656	8.984862718	3.467140715	0.150745248	1.241934376	0.027748315	0.001206448	-3.580555772	25.45529988	1.106752169	3.233289901	53.89381794	0.195267456	3.644205908	7.031981664	0.270460833	36.56630465	4.053549058	38.63919036	31.30504518	1.361088921	3.43991297	4.004902362	0.17412619	5.74843299	35.7170309	1.552914387	14.82425565	5.37303737	3.217711147	4.548805748	5.485863278	6.711755901	7.884034436	9.142276662	3.490007363	0.151739451	1.248500589	0.046094106	0.002004092	-3.073615582	25.46445717	1.107150312	3.233649172	51.78091794	0.187612022	3.552340691	7.232901682	0.278188526	37.61108875	4.006856335	38.71155635	30.28477817	1.316729486	3.406816113	3.838410614	0.166887418	5.747106199	35.88584815	1.560254267	14.94372785	5.277923729	3.129301165	4.514992361	5.368929772	6.602148533	7.722053825	8.962756836	3.45710371	0.150308857	1.239038539	0.055283031	0.00240361	-2.892038757	25.45455048	1.106719586	3.233260494	54.42561794	0.197194268	3.667327647	6.991162908	0.268890881	36.35404712	4.069592389	38.78494546	31.64382273	1.37581838	3.450664569	4.053390054	0.17623435	5.764823185	35.80295581	1.556650253	14.89909059	5.40398112	3.238784329	4.56279289	5.51979995	6.749372838	7.935137209	9.2015098	3.524604096	0.153243656	1.258353786	0.068994434	0.002999758	-2.670727674	25.46803216	1.107305746	3.233789396	75.17301794	0.272366007	4.569388517	5.697233346	0.219124359	29.6256134	4.635141473	49.41902897	47.33456448	2.058024543	3.852910287	5.07972894	0.22085778	5.987588776	36.65252344	1.593587976	19.75093494	6.383454917	3.834063626	5.100611263	6.421091739	7.81907889	9.257129611	10.72785912	3.707475198	0.161194574	1.308879985	0.135319511	0.005883457	-1.997871038	25.46756212	1.10728531	3.233770961	3.588847004	4.006746743	4.113350241	4.18410217	4.128000807	3.801625196	3.670828363	3.489630516	3.373633086	3.766625415	3.807387715	3.766926289	3.729916941	3.579835245	3.371335824	3.249279598	3.830138102	4.393674556	4.616557361	4.57732691	4.494848804	4.511967138	4.250549891	4.038086973	3.408709925	3.835522624	3.924211247	3.888033362	3.861698843	3.705013806	3.482407807	3.402298022	3.958122056	4.579702275	4.849060162	4.816900164	4.707328703	4.775466193	4.506605761	4.268522292	4.845721451	5.342273551	5.489859867	5.501260966	5.411649735	5.39527035	5.166692156	4.866895015	6.391318123	18.80124541	32.34731239	33.56944887	29.6855861	29.98812893	23.07048793	13.74076472	4.696619767	8.284066663	11.5526852	10.84833503	10.2288234	9.383539939	6.862258891	7.111997614	0.031499289	0.193158491	0.212936476	0.351281909	0.161061026	0.263018518	0.277162074	0.064124717	3.522758534	6.324389142	8.718927528	8.380281898	7.981071754	7.082472309	4.974820304	5.309869422	0.656977813	1.085821347	1.235423166	1.188151401	1.093675613	1.089850331	0.838736799	0.665551681	6.61238634	15.08318305	21.39028033	28.26939844	20.82425775	26.27702792	22.86958931	11.67247144	0.010213154	-0.03452184	-0.003412479	0.012207514	-0.03158819	-0.052385274	-0.012228052	0.05199151	-0.029968252	-0.024068742	-0.02809918	0.063791644	-0.149681142	0.001017166	0.026419675	-0.058926118	0.118406919	0.009351495	0.037816992	0.172600307	-0.067877129	-0.308267944	-0.255439241	0.012292173	-0.078688794	-0.000508958	-0.065539786	0.081455592	-0.142124905	0.039931791	0.070511186	-0.014207193	-0.222007628	0.063869559	-0.165910027	0.190193911	-0.23982655	0.011747278	0.249780236	-0.126441435	0.151737941	0.021467527	0.113605258	0.017051305	-0.119924824	-0.219561987	-0.184939524	0.097771542	0.480730335	0.805302921	0.991974216	1.183934051	1.289237133	0.978996136	0.920125171	0.707283601	0.905530039	0.916009205	0.992849024	0.894496344	1.126769377	0.92179615	0.885954194	1.061228284	0.721692475	1.073060772	0.969677034	1.008888176	1.078980578	1.580101503	1.541749467	0.677028651	0.901591677	0.881997418	1.036721809	0.92999425	1.191139161	0.873719513	0.83356494	0.968542585	1.389152687	1.0549543	1.157466714	0.825671512	1.244019278	1.002359374	0.79082281	1.064721399	0.619549865	0.868605452	0.800740898	1.143756699	1.161696082	1.441837748	1.466233666	0.736147775	3	2.666666667	1.347222222	0.759444444	0.743611111	0.259637188	0.20057398	0.15343128	0.08125	0.011125395	0.115384615	0.074074074	0.039624183	0.023013468	0.024787037	0.010385488	0.010028699	0.009025369	0.005803571	0.00111254	0.313239044	6.880333657	4.075955565	3.795709675	3.655793645	3.257327993	2.954410745	2.759594446	2.686650262	3.972080898	3.837008551	3.613660024	3.279682753	2.971220893	2.715168444	2.709858562	2.634678399	4.110532136	3.902692166	3.781548949	3.417378506	3.162809218	2.887086999	2.869116144	2.85403289	3.951736102	3.842372704	3.615147406	3.321427199	2.944483634	2.735448568	2.698776539	2.67077092	4.165079849	3.933999643	3.852383111	3.482443403	3.232106651	2.979177993	2.9645746	2.925431949	5.141844173	4.753480092	4.5817045	4.287713438	3.988225077	3.830236596	3.674221825	3.396968838	2.030772205	1.882598572	1.860356851	1.675806476	1.566375533	1.270443686	1.180549031	1.087093267	2.029827375	1.961029083	1.792785362	1.740844423	1.570550465	1.331351146	1.106840474	1.082764746	1.924138953	1.823880088	1.576873835	1.51304789	1.327328061	1.11852764	0.885927705	0.867307169	2.035765168	1.970556111	1.760297972	1.751084082	1.561687768	1.322668386	1.070273927	1.062320401	1.896018349	1.78409893	1.507451415	1.4460666	1.24848055	1.05492203	0.820555579	0.799710644	1.232187366	1.210631044	1.066022587	0.915095802	0.767877693	0.304874002	0.217551775	0.137453739	0	11.3861765	47.38123737	75.49158011	28.32543663	2.327920156	188.3376319	45.9540936	164.795428	47.08440799	0	0	32.54406949	58.59201075	50.23406653	45.9540936	211.8798359	141.3701468	0	0	45.9540936	211.8798359	55.13495107	132.1892893	0	211.8798359	86.23519571	101.0890447	0	0	0	211.8798359	55.13495107	132.1892893	0	0	132.1892893	211.8798359	55.13495107	0	211.8798359	21.18794558	69.94813466	45.9540936	50.23406653	104.1629338	0	0	0	55.13495107	126.8596564	105.908375	45.9540936	139.2644424	45.9540936	11.83333333	0.514492754	23.56666667	0.574796748	15.5	0.673913043	14.5	0.630434783	30	1.304347826	19.95905687	0.867785081	6.158695125	0.267769353	16.94717088	0.736833517	5.167804716	0.224687162	0.43150016	0.018760877	0.112676056	0.278873239	0	3.216183277	0.123699357	5.216183277	39.11269486	1.504334418	11.26715807	0.433352234	18.68319749	111.3975461	4.284521003	4.58416907	0.176314195	7.58416907	51.03487297	1.96287973	1.003194896	0.038584419	2.006389793	3.606389793	0.1387073	3.051171192	0.117352738	5.051171192	36.51849354	1.404557444	6.812443305	0.26201705	6.614381041	39.44787105	1.51722581	4.635147649	0.17827491	5.531301157	39.16020222	1.506161624	3.367651123	0.129525043	5.367651123	39.21184703	1.508147963	4.164932554	0.160189714	5.25069646	39.35315703	1.513582963	16.05167728	12.86389809	9.625139425	4.561445358	14.20021721	10.10612838	17.92596426	21.55377255	16.50311529	13.67875622	16.05167728	12.86389809	16.05167728	12.86389809	16.05167728	12.86389809	16.05167728	12.86389809	4.290459441	3.761200116	5.877735782	6.274762021	7.786136438	8.59507973	9.873286044	10.86710071	12.05648736	13.1334675	14.29198011	15.40768898	16.5579826	17.69305708	6.481577129	7.412764017	10.55968544	12.37935766	15.01882304	17.17665235	19.65769578	21.95585522	24.38664704	26.74699596	29.16374118	31.55344731	33.96794266	36.37230256	4.840242308	4.543294782	7.061012703	7.728938311	9.651337507	10.77160118	12.45304932	13.78846935	15.37059317	16.80627055	18.34902686	19.83086302	21.35896318	22.86209361	1.379471136	0.324977857	1.248893182	0.267887445	1.196640675	0.187672548	1.16962248	0.125480834	1.154491034	0.082331281	1.146383638	0.053504899	1.142732716	0.034577474	4.167904765	3.519098929	5.641076229	5.930523813	7.430754433	8.15057534	9.401766967	10.32269739	11.4747818	12.48996339	13.60545967	14.66582763	15.77013092	16.85319983	5.659482216	7.217443432	8.883917471	10.61798029	12.39603576	14.20364706	16.03175739	17.87459411	19.72841248	21.59072821	23.45984728	25.33457746	27.21405028	29.09761021	4.779123493	5.963579344	7.260522598	8.602682577	9.985165461	11.39677219	12.83102847	3.216183277	2.82049433	2.627465445	2.023037643	1.740813679	1.548914949	1.363608306	1	1	1	0.618033989	0.597795812	-0.291204618	-0.581567595	-0.752899891	11.26715807	9.012143043	8.385712124	5.920699794	4.275195999	3.673377205	3.477690251	2.421989818	2.296854146	2.135549923	1.460121346	1.372281323	-0.778718997	-1.469590375	-1.61842776	4.58416907	3.544409114	3.274130077	2.397859341	2.316944993	3.216183277	2.82049433	2.627465445	2.023037643	1.740813679	1.548914949	1.363608306	1	1	1	0.618033989	0.597795812	-0.291204618	-0.581567595	-0.752899891	11.26715807	9.012143043	8.385712124	5.920699794	4.275195999	3.673377205	3.477690251	2.421989818	2.296854146	2.135549923	1.460121346	1.372281323	-0.778718997	-1.469590375	-1.61842776	4.58416907	3.544409114	3.274130077	2.397859341	2.316944993	2.207982639	1.787506152	1.5	1.356130858	1.189710101	0.740560153	0.618033989	-0.343614487	-0.756815986	-0.964266759	1.003194896	0.8	0	0	0	0	0	0	0	0	0	0	0	0	0	3.051171192	2.606097841	2.449991411	1.929713311	1.59078514	1.423530944	1.316160678	1	0.934238259	0.836389035	0.6	0.521168959	-0.204322615	-0.505035803	-0.594648923	6.812443305	6.149841061	5.97359795	5.139964753	4.444624856	4.106422514	4.068759848	3.445635657	3.406624329	3.246979604	3.159810879	3	2.619218513	2.396685569	2.123346205	4.635147649	4.064201326	3.885721518	3.254311387	3.067818359	3.043474128	2.713989498	2.5	2.391897213	2.242809174	1.855004561	1.618033989	0.967888111	0.802634723	0.640298186	3.367651123	3.25442655	2.846422886	2.146379702	1.956947353	1.5512916	1.445398579	1.255618236	1.046790073	1	0.744030651	0.726351379	0.058674464	-0.348932681	-0.49160725	4.164932554	3.751407573	3.561981968	2.98146664	2.680164562	2.469787391	2.330892649	2	1.937289623	1.914893907	1.591271221	1.507875042	0.595481876	0.343446536	0.144743332	0	3	0	0	2	0	0	11	5	1	0	0	0	0	0	0	0	0	0	0	0	0	0	0	0	0	0	0	0	0	0	0	0	0	0	0	0	0	0	0	0	0	0	0	0	0	0	0	0	0	0	0	0	0	0	0	0	0	0	0	0	0	0	0	1	0	0	0	0	0	0	0	0	0	0	0	0	0	0	0	0	0	0	0	0	0	0	0	0	0	0	0	0	0	0	0	0	0	0	0	0	0	0	0	0	0	0	0	0	0	0	0	1	0	0	0	0	0	0	0	0	0	0	0	0	0	0	0	0	0	0	0	1	0	0	0	1	0	0	0	0	0	0	0	0	0	0	1	0	0	0	0	4	0	2	0	0	0	3	0	1	0	0	0	0	0	0	0	0	0	0	0	0	0	0	0	5	2	0	1	0	1	1	0	0	0	0	0	0	0	0	0	0	0	0	1	0	0	12	0	2	0	0	4	0	0	0	0	0	0	0	0	0	0	0	0	0	0	0	0	0	0	1	0	1	0	3	0	0	0	0	0	0	0	0	0	0	0	0	0	0	1	0	0	0	0	0	0	0	0	0	0	0	0	0	0	0	0	0	0	0	0	0	0	0	0	0	0	0	0	5.350150871	0	0	13.92864958	0.205557393	0	0	0	2.258848209	1.948558149	0	0	0	0	2.332187618	0	13.50144651	0	0	0	0	0	0	0	0	1.961310941	0	0	0	0	0	0	0	0	0	0	0	0	0	0	0	0	0	0	0	0	3.763290738	0	0	0	0	0	0	0	0	0	0	0	0	0	0	0	0	0	0	0	0	0	0	0	0	0	0	0	0	0	0	0	0	0	0	0	0	0	0	0	5	0	0	7	1	0	0	0	2	2	0	0	0	0	1	0	3	0	0	0	0	0	0	0	0	1	0	0	0	0	0	0	0	0	0	0	0	0	0	0	0	0	0	0	0	0	1	0	0	0	0	0	0	0	0	0	0	0	0	0	0	0	0	0	0	0	0	0	0	0	0	0	0	0	0	0	0	0	0	0	0	0	0	0	0	0	0	0	0	0	0	0	0	0	0	0	0	0	0	0	0	0	0	0	0	0	0	0	0	0	0	0	0	0	0	0	0	0	0	0	0	0	0	0	0	0	0	0	0	0	0	0	0	0	5	1	3	1	5	0	0	0	0	0	0	0	0	0	0	0	0	0	0	0	0	0	0	0	0	0	0	0	0	0	0	0	7	2	6	6	11	7	5	4	0	0	0	0	0	0	0	0	0	0	0	0	0	0	0	0	0	0	0	0	0	0	0	0	0	0	0	0	0	0	0	0	0	0	0	0	0	0	0	0	0	0	0	0	0	0	0	0	0	0	10	7	7	5	4	3	2	2	1	4	29	0	0	0	0	0	26	0	0	0	0	0	0	0	0	0	0	0	0	0	0	0	0	0	0	0	0	0	0	0	0	0	0	0	0	0	1	1	0	0	0	0	0	1	0	0	0	0	1	0	0	0	0	0	0	0	0	0	0	0	0	0	0	0	0	0	0	0	0	0	0	0	0	0	0	0	0	0	0	0	0	0	0	0	0	0	0	0	0	0	0	0	0	0	0	0	0	0	0	0	0	0	0	0	0	0	0	0	0	0	0	0	0	0	1	1	0	0	0	0	0	1	0	0	0	0	1	0	0	0	0	0	0	0	0	0	0	0	0	0	0	0	0	0	0	0	0	0	0	0	0	0	0	0	0	0	0	0	0	0	0	0	0	0	0	0	0	0	0	0	0	0	0	0	0	0	0	0	0	0	0	0	0	0	0	0	0	0	0	0	0	0	1	1	0	0	0	0	0	1	0	0	0	0	1	0	0	0	0	0	1	0	0	0	0	0	0	0	0	0	0	0	0	0	0	0	0	0	0	0	0	0	0	0	0	0	0	0	0	0	0	0	0	0	0	0	0	0	0	0	0	0	0	0	0	0	0	0	0	0	0	0	0	0	0	0	0	0	0	0	1	1	0	0	0	0	0	1	0	0	0	0	1	0	0	0	0	0	1	0	0	0	0	0	0	0	0	0	0	0	0	0	0	0	0	0	0	0	0	0	0	0	0	0	0	0	0	0	0	0	0	0	0	0	0	0	0	0	0	0	0	0	0	0	0	0	0	0	0	0	0	0	0	0	0	0	0	0	1	1	0	0	0	0	0	1	0	0	0	0	0	0	0	0	0	0	1	0	0	0	0	0	0	0	0	0	0	0	0	0	0	0	0	0	0	0	0	0	0	0	0	0	0	0	0	0	0	0	0	0	0	0	0	0	0	0	0	0	0	0	0	0	0	0	0	0	0	0	0	0	0	0	0	0	0	0	1	1	0	0	0	0	0	1	0	0	0	0	0	0	0	0	0	0	0	0	0	0	0	0	0	0	0	0	0	0	0	0	0	0	0	0	0	0	0	0	0	0	0	0	0	0	0	0	0	0	0	0	0	0	0	0	0	0	0	0	0	0	0	0	0	0	0	0	0	0	0	0	0	0	0	0	0	0	1	1	0	0	0	0	0	0	0	0	0	0	0	0	0	0	0	0	1	0	0	0	0	0	0	0	0	0	0	0	0	0	0	0	0	0	0	0	0	0	0	0	0	0	0	0	0	0	0	0	0	0	0	0	0	0	0	0	0	0	0	0	0	0	0	0	0	0	0	0	0	0	0	0	0	0	0	0	1	1	0	0	0	0	0	1	0	0	0	0	0	0	0	0	0	0	0	0	0	0	0	0	0	0	0	0	0	0	0	0	0	0	0	0	0	0	0	0	0	0	0	0	0	0	0	0	0	0	0	0	0	0	0	0	0	0	0	0	0	0	0	0	0	0	0	0	0	0	0	0	0	0	0	0	0	0	1	1	0	0	0	0	0	1	0	0	0	0	0	0	0	0	0	0	0	0	0	0	0	0	0	0	0	0	0	0	0	0	0	0	0	0	0	0	0	0	0	0	0	0	0	0	0	0	0	0	0	0	0	0	0	0	0	0	0	0	0	0	0	0	0	0	0	0	0	0	0	0	0	0	0	0	0	0	1	1	0	0	0	0	0	0	0	0	0	0	0	0	0	0	0	0	0	0	0	0	0	0	0	0	0	0	0	0	0	0	0	0	0	0	0	0	0	0	0	0	0	0	0	0	0	0	0	0	0	0	0	0	0	0	0	0	0	0	0	0	0	0	0	0	0	0	0	0	0	0	0	0	0	0	0	0	14	10	0	0	0	0	0	1	0	0	0	0	1	0	0	0	0	0	0	0	0	0	0	0	0	0	0	0	0	0	0	0	0	0	0	0	0	0	0	0	0	0	0	0	0	0	0	0	0	0	0	0	0	0	0	0	0	0	0	0	0	0	0	0	0	0	0	0	0	0	0	0	0	0	0	0	0	0	20	11	0	0	0	0	0	2	0	0	0	0	3	0	0	0	0	0	0	0	0	0	0	0	0	0	0	0	0	0	0	0	0	0	0	0	0	0	0	0	0	0	0	0	0	0	0	0	0	0	0	0	0	0	0	0	0	0	0	0	0	0	0	0	0	0	0	0	0	0	0	0	0	0	0	0	0	0	15	15	0	0	0	0	0	2	0	0	0	0	1	0	0	0	0	0	1	0	0	0	0	0	0	0	0	0	0	0	0	0	0	0	0	0	0	0	0	0	0	0	0	0	0	0	0	0	0	0	0	0	0	0	0	0	0	0	0	0	0	0	0	0	0	0	0	0	0	0	0	0	0	0	0	0	0	0	17	7	0	0	0	0	0	3	0	0	0	0	5	0	0	0	0	0	1	0	0	0	0	0	0	0	0	0	0	0	0	0	0	0	0	0	0	0	0	0	0	0	0	0	0	0	0	0	0	0	0	0	0	0	0	0	0	0	0	0	0	0	0	0	0	0	0	0	0	0	0	0	0	0	0	0	0	0	13	13	0	0	0	0	0	3	0	0	0	0	0	0	0	0	0	0	1	0	0	0	0	0	0	0	0	0	0	0	0	0	0	0	0	0	0	0	0	0	0	0	0	0	0	0	0	0	0	0	0	0	0	0	0	0	0	0	0	0	0	0	0	0	0	0	0	0	0	0	0	0	0	0	0	0	0	0	10	13	0	0	0	0	0	2	0	0	0	0	0	0	0	0	0	0	0	0	0	0	0	0	0	0	0	0	0	0	0	0	0	0	0	0	0	0	0	0	0	0	0	0	0	0	0	0	0	0	0	0	0	0	0	0	0	0	0	0	0	0	0	0	0	0	0	0	0	0	0	0	0	0	0	0	0	0	13	5	0	0	0	0	0	0	0	0	0	0	0	0	0	0	0	0	2	0	0	0	0	0	0	0	0	0	0	0	0	0	0	0	0	0	0	0	0	0	0	0	0	0	0	0	0	0	0	0	0	0	0	0	0	0	0	0	0	0	0	0	0	0	0	0	0	0	0	0	0	0	0	0	0	0	0	0	10	5	0	0	0	0	0	2	0	0	0	0	0	0	0	0	0	0	0	0	0	0	0	0	0	0	0	0	0	0	0	0	0	0	0	0	0	0	0	0	0	0	0	0	0	0	0	0	0	0	0	0	0	0	0	0	0	0	0	0	0	0	0	0	0	0	0	0	0	0	0	0	0	0	0	0	0	0	8	4	0	0	0	0	0	2	0	0	0	0	0	0	0	0	0	0	0	0	0	0	0	0	0	0	0	0	0	0	0	0	0	0	0	0	0	0	0	0	0	0	0	0	0	0	0	0	0	0	0	0	0	0	0	0	0	0	0	0	0	0	0	0	0	0	0	0	0	0	0	0	0	0	0	0	0	0	8	2	0	0	0	0	0	0	0	0	0	0	0	0	0	0	0	0	0	0	0	0	0	0	0	0	0	0	0	0	0	0	0	0	0	0	0	0	0	0	0	0	0	0	0	0	0	0	0	0	0	0	0	0	0	0	0	0	0	0	0	0	0	0	0	0	0	0	0	0	0	0	0	0	0	0	0	0	4.087462841	3.169925001	-0.729232205	96.5106	46.84	46.84	4.229630938	17.88977787	3.5446	12.56418916	399.2040763	53.35838042	0	405.730897	169.6602037	276.32	1.016349584	-4.985186297	-5.338149391	-5.459630938	0	1	0.75	1	1	0.8	0.5	1	1	0.864285714	0.333333333	0.875	1	1	1	0	1	0	1	0	1	0	0	0	1	1	1	1
3	BrC(Cn1ncc2c(ncnc12)N3CCCCC3)c4ccccc4	1592.445	386.33	8.780227273	28.3466	43.8069	30.472	49.6547	0.644240909	0.995611364	0.692545455	1.128515909	0.097826087	44	24	1	47	27	16	35	4	0.085106383	0	0	16	20	18	5	0	0	0	0	0	1	0	0	1	6	1	45.45454545	40.90909091	11.36363636	0	2.272727273	7	11	0	1	0	4	5	23	21	1	0.875	0.095238095	1.095238095	3	0.75	0	0	1	3	0	0	1	0	0	0	1	0.592592593	0	0	47.89330669	200.2821597	0	0	90.35522533	0	0	0	128	334	322.8799949	204.0285489	486.76	353.208225	152	339	345.8606031	199.1532771	530.59	358.563192	11.33333333	7.80952381	5.305555556	2.857063492	19	37	2.645751311	18.78064091	2.117647059	2.186991171	0.23075164	50.25	7	1.038653638	37	113.4746504	5.794487635	5.915768495	0.857142857	238	9.916666667	1.597222222	20.36805556	83	778	81	2.772055209	6229	9716	6652	15689	23.35044691	526	15600	15.89059691	7.10017684	3.30457594	4.701085339	0.571775794	0.343684717	0.195130233	0.104038688	1.129442607	1.573788502	12.74376245	28.79349127	46.75	1.947916667	17.56242609	14.76491076	0.000473667	0	0	0	7.447916667	8.870992173	3.745551258	0	0	na	na	2	0.382080208	3.33220451	4.859812404	5.720311777	6.597145702	7.475905969	8.361941906	9.248887782	10.14025784	11.03225717	11.92734371	4.007333185	0	5.313205979	2.397895273	6.829793738	4.727387819	8.43793351	6.842683282	10.09390128	3.33220451	3.63758616	3.951243719	4.234106505	4.442651256	4.477336814	4.65396035	4.762173935	4.804021045	4.859812404	3.583518938	4.170533701	4.800942541	5.410249989	5.902633333	6.158335322	6.581256578	6.942273698	7.077669452	7.382829041	12.45362779	7.359467638	10.46419231	1.421868106	3.104724674	3.931537434	3.22894904	16.35516038	11.82649984	10.26906375	9.035522236	7.782404195	6.279040228	0.681465016	0.438018513	0.277542264	0.177167103	0.114447121	0.074750479	15.06147183	9.347882739	7.292483112	5.380871794	3.870515029	2.653888221	0.627561326	0.346217879	0.197094138	0.10550729	0.056919339	0.031593907	17.35516038	12.40385011	11.01064538	9.742629017	8.418486959	6.807386083	81.8427803	3.699827666	200.4651518	8.387462027	10.90341198	6.740152108	8.187902852	240.2149912	67.10813882	1.525184973	3.419449565	7.863192051	4.168295834	4.555358957	943.7680801	10890.52099	1.099483982	4.545920604	20	0.833333333	102.0391	3.295011358	1.669183672	33.85195365	0.201782603	0.312688835	0.564348371	1.525184973	3.394053976	4.246157119	4.669547812	4.732158891	4.732158891	67.10813882	149.338375	186.8309132	205.4601037	208.2149912	208.2149912	0.279366989	0.621686324	0.777765419	0.855317575	0.866785999	0.866785999	3.934246645	2.065377642	1.2132745	0.789883807	0.727272727	0.727272727	0.263810773	0.587068466	0.734456482	0.80769024	0.818520059	0.818520059	63.86309914	16.33589925	0.680662469	2.911543311	2.474750335	0.103114597	4.856258569	32.6717985	1.361324938	12.34165631	4.126001502	4.060616423	0.169192351	1.46062072	0.059316079	0.002471503	-2.944386159	26.43811565	1.101588152	3.413353195	1385	5.018115942	115.4166667	86.93991009	0.249566973	0.009243221	1.347661652	8.580543507	119.5556715	4.981486315	4.98616844	119.5556715	4.981486315	180.0352337	239.1113431	9.962972629	28.50116888	119.5556715	9.827416116	14.20648383	19.19935148	23.88507851	28.719335	4.347883419	0.181161809	1.531866938	0.105669497	0.004402896	-2.342520868	26.50121806	1.104217419	3.415838005	1056.413793	108.0764605	3.929897358	6.950814768	54	2.25	4.157745024	5.147731627	0.214488818	5.105321698	34.1147566	1.421448192	24.9113101	6.552366215	5.209486153	6.555356892	7.974876901	9.440260908	10.93814781	4.898979486	0.204124145	1.65625349	4.898979486	0.204124145	1.65625349	26.45448922	1.102270384	3.413998514	0.985541653	63.22694824	26.93900482	0.997740919	145.470626	2.258218041	7.33292312	0.305538463	2.076665116	1	0.041666667	1.987094592	14.66584624	0.611076927	4.116024807	3.421597785	2.451962494	0	2.114506254	0.088553397	1.936786992	4.130326984	0.172096958	1.478362643	0.064223957	0.002675998	-2.861527056	26.48497121	1.103540467	3.415198812	45.69952247	0.16557798	3.808293539	7.029574462	0.26035461	37.9597021	3.659613664	15.76444489	0.65685187	2.874428838	4.059291288	0.169137137	5.911506648	31.52888977	1.31370374	11.91726715	4.734843576	4.110648986	4.425696587	6.10381242	7.211156012	8.618252156	3.957578426	0.164899101	1.433830872	0.041042012	0.001710084	-3.328251254	26.44100857	1.10170869	3.41346724	2913	10.55434783	242.75	38.51282369	0.115872074	0.004291558	0.6257092	9.924955459	248.2183994	10.34243331	5.74760153	248.2183994	10.34243331	358.3140174	496.4367989	20.68486662	46.67459762	248.2183994	11.23726419	16.4472468	22.09574436	27.55414561	33.09345157	4.325475539	0.180228147	1.526481265	0.099752425	0.004156351	-2.402583693	26.5100009	1.104583371	3.416183382	136.5614003	0.494787682	11.38011669	682.9122128	2.444896751	0.090551732	13.20244245	4.689351831	14.86615972	0.619423322	2.813277107	11.71922431	0.488301013	13.61405985	29.73231945	1.238846644	10.27775661	11.71938984	5.068953187	7.37083117	9.847045059	12.30593477	14.7674199	3.799326995	0.158305291	1.391296016	0.351586187	0.014649424	-1.089523669	26.61206738	1.108836141	3.420188675	1057.512925	3.525043084	88.06179138	126.5973758	0.329258593	0.012194763	1.777996402	8.102823561	183.1048301	92.32384364	3.846826818	4.716753304	92.03186532	3.834661055	139.3550049	184.3391386	7.68079744	23.76644337	92.03186532	0.933288308	9.31436871	13.41187065	18.1573411	22.57380853	27.15117096	4.308730079	0.17953042	1.522438292	0.090020885	0.00375087	-2.509576135	26.5015154	1.104229808	3.4158497	1057.079142	3.523597138	88.0247743	127.512752	0.329372154	0.012198969	1.778609634	8.102299751	183.0968182	92.3302591	3.847094129	4.71682573	91.99900433	3.833291847	139.3210578	184.348573	7.681190542	23.7100342	91.99900433	0.941451528	9.313819889	13.41062663	18.15600267	22.57195979	27.14906479	4.30849411	0.179520588	1.522381208	0.089445046	0.003726877	-2.516264896	26.50150151	1.10422923	3.415849154	1316.178559	4.387261864	109.7387133	95.53240665	0.262864469	0.009735721	1.419468133	8.494376616	228.7205063	113.6742532	4.736427215	4.933589063	113.6742532	4.736427215	172.0082023	227.6915063	9.487146097	28.29416515	113.6742532	-0.863733481	9.735833008	14.04669854	19.0015617	23.63021017	28.41816119	4.344512458	0.181021352	1.531058513	0.002563285	0.000106804	-6.218887356	26.50296856	1.104290356	3.415906851	1075.223018	3.584076728	89.56710569	119.0621528	0.324584326	0.012021642	1.752755361	8.127396997	186.1868805	93.51119025	3.896299594	4.730072604	93.48872382	3.895363493	141.0090668	186.9078226	7.787825943	24.90551903	93.48872382	0.607316924	9.340520477	13.46478203	18.21712761	22.65445154	27.24418614	4.317113429	0.179879726	1.524464303	0.107095957	0.004462332	-2.328544617	26.50204716	1.104251965	3.415870614	1461.680667	4.872268889	121.9140972	87.24275748	0.235808514	0.008733649	1.273365977	8.690330004	254.451987	125.9374935	5.247395562	5.040372109	125.9374935	5.247395562	191.1551855	252.6722558	10.52801066	29.54899349	125.9374935	-1.27452446	9.945216421	14.34940331	19.41380402	24.14072227	29.03386212	4.357029186	0.181542883	1.534057126	0.048038217	0.002001592	-3.164191495	26.50372761	1.104321984	3.415936703	1030.077964	3.433593213	85.7909595	125.7277105	0.339765309	0.0125839	1.834732669	8.051343632	178.5840287	89.87846434	3.744936014	4.688773544	89.74644719	3.7394353	135.2834339	179.483328	7.478472002	24.20057777	89.74644719	0.776062681	9.258046346	13.34306849	18.05326775	22.45050266	26.99889127	4.318504998	0.179937708	1.524800224	0.140508847	0.005854535	-2.045511193	26.50158715	1.104232798	3.415852522	61.43021794	0.204767393	3.848963995	7.209847019	0.267031371	38.9331739	4.429052303	44.80993827	37.64761914	1.568650797	3.781770039	6.872674403	0.286361433	8.616435773	41.3518043	1.722991846	16.55610229	7.070633963	3.44952077	4.945092586	6.330528231	8.017608532	9.792843325	11.64732257	3.486598264	0.145274928	1.301764583	0.034982468	0.001457603	-3.494758934	26.46446473	1.10268603	3.414391474	54.02351794	0.180078393	3.540351495	7.524063727	0.278669027	40.62994413	4.041005993	39.17319339	31.1258967	1.296912362	3.583492492	3.874051923	0.16141883	5.739133327	37.22676965	1.551115402	15.16185117	5.316114635	3.181323479	4.542803257	5.412994286	6.635299213	7.759620542	8.996926737	3.54223988	0.147593328	1.318267124	0.027027498	0.001126146	-3.763665966	26.45342585	1.102226077	3.413956616	55.91581794	0.18638606	3.619197329	7.361052895	0.272631589	39.74968563	4.087865902	39.61419602	32.29254801	1.345522834	3.621845553	4.004388063	0.166849503	5.751106542	37.23459575	1.55144149	15.33040861	5.400376559	3.25697668	4.580052407	5.514490926	6.734648353	7.899441847	9.152084479	3.570692594	0.148778858	1.326605911	0.04715479	0.001964783	-3.183538041	26.46236245	1.102598436	3.414308673	53.80291794	0.17934306	3.531159829	7.561868004	0.280069185	40.83408722	4.042784398	39.41222171	31.13511085	1.297296286	3.583800999	3.83783909	0.159909962	5.749235261	37.41344605	1.558893585	15.27404432	5.308069733	3.172119591	4.547296467	5.401052037	6.627659167	7.740145701	8.975289644	3.52911605	0.147046502	1.314398255	0.05466879	0.002277866	-3.029425287	26.45273168	1.102197153	3.413929264	56.44761794	0.188158726	3.641355662	7.320252442	0.271120461	39.52936319	4.103372191	39.7338018	32.6182509	1.359093788	3.632305606	4.052904013	0.168871001	5.767528053	37.31626836	1.554844515	15.33094573	5.430469349	3.277246615	4.593612159	5.547485476	6.771429422	7.949782715	9.210600314	3.605297066	0.150220711	1.336658532	0.07014477	0.002922699	-2.769611295	26.46574026	1.102739177	3.41444171	77.69501794	0.258983393	4.526663995	5.979967186	0.221480266	32.2918228	4.662764392	51.44139169	49.09574585	2.045656077	4.058505269	5.07960437	0.211650182	5.99578804	38.47165111	1.602985463	20.53801704	6.39990562	3.865981161	5.126177257	6.441034799	7.834282971	9.267611638	10.73449414	3.848080121	0.160336672	1.404585854	0.138805302	0.005783554	-2.058225469	26.46334294	1.102639289	3.414347292	3.620614592	4.030893946	4.169489718	4.212599225	4.165812518	3.874078056	3.771765826	3.537787435	3.424626237	3.814562346	3.89430222	3.850806202	3.79583706	3.683709749	3.511503551	3.340995352	3.89085044	4.461201301	4.715103601	4.714216523	4.612087462	4.586694826	4.396402471	4.216866181	3.465349109	3.891521489	4.013508099	3.987427205	3.933626285	3.804167904	3.623235602	3.497730824	4.02130972	4.651806259	4.952827366	4.964191303	4.845195904	4.844959031	4.645799822	4.472793698	4.88616757	5.385583067	5.559616684	5.589122277	5.490318075	5.473090354	5.30661931	5.024977945	7.517626379	20.83225175	35.48832034	37.85195413	34.41778789	31.32091339	25.17159377	17.65913456	5.255106316	9.3060011	13.0625913	12.82391371	11.9671171	10.19770224	8.166893622	8.131677035	0.040019393	0.204690953	0.232504228	0.38702551	0.19269425	0.28024676	0.278915169	0.131886977	3.86761695	6.936752709	9.637648507	9.626283673	9.047112437	7.492873409	5.726914236	5.923186096	0.695945754	1.14972096	1.353442547	1.334080669	1.200752434	1.18152164	0.980042247	0.783694584	6.879563734	15.4980245	22.31048899	29.64121774	22.84473725	27.43834306	23.89841866	16.04750833	0.011436059	-0.030819581	0.00903335	0.012398836	0.006419607	-0.058128759	-0.023102939	0.045221392	-0.02719713	-0.033773233	0.000480012	0.023480798	-0.042505956	-0.000525107	-0.073285764	0.004060563	0.127715528	0.027946517	0.059080191	0.149323479	-0.010728144	-0.326122048	-0.218468487	-0.115761502	-0.075428073	-0.01251167	-0.043301448	0.051381796	-0.059542289	0.046071869	-0.038598442	0.073271612	-0.213009528	0.045334937	-0.154328936	0.156394576	-0.193818367	0.053733323	0.073943443	0.030528285	0.16864036	0.044513231	0.134877507	0.040430093	-0.044576049	-0.251623379	-0.195432387	-0.022656559	0.490695129	0.806210167	0.95537621	1.115412145	1.202681977	0.975422665	0.874452123	0.672937646	0.931287212	0.94456595	0.96635576	0.935547113	1.030140268	0.912693918	0.97605138	0.967197915	0.720453313	1.057603944	0.947499833	1.017971624	1.024125823	1.634026	1.514135878	0.996579677	0.925536148	0.909054403	1.010714362	0.941570988	1.098771146	0.859130043	0.9238926	0.84305116	1.395917596	1.077233749	1.151672705	0.851930063	1.181337031	0.987150335	0.984486413	0.933062097	0.61575146	0.852313818	0.763149346	1.074020818	1.1030011	1.519915461	1.484017865	1.002343493	3	2.666666667	1.506944444	0.790555556	0.760833333	0.343854875	0.206632653	0.168052406	0.085625	0.020712172	0.111111111	0.072072072	0.040728228	0.023251634	0.023776042	0.012280531	0.008984028	0.009336245	0.005708333	0.001726014	0.308974239	6.880335106	4.0748086	3.795479886	3.660767255	3.275979762	2.960279506	2.866012271	2.862746095	3.971251216	3.836349156	3.632449382	3.286689474	2.98314621	2.910278324	2.808670801	2.715168444	4.109440635	3.901914027	3.793208961	3.428643434	3.169558772	3.111051595	3.025723804	2.85403289	3.951248121	3.841455759	3.638033944	3.326150882	2.960268143	2.941084494	2.795113244	2.735448568	4.163941691	3.933004479	3.86257815	3.494948348	3.237335786	3.206101886	3.118607814	2.925431949	5.141643694	4.753489424	4.580682437	4.284623721	3.992121072	3.862014474	3.674221825	3.47400058	2.055705994	2.029473577	1.827385195	1.643721949	1.513225998	1.305026643	1.269629947	1.180549031	2.06199887	2.015914632	1.886422702	1.703632586	1.428548518	1.335339612	1.270708313	1.106840474	1.925995125	1.877688487	1.716238413	1.491328002	1.153446717	1.121305204	0.972298459	0.885927705	2.070060065	1.998374001	1.893074155	1.717076057	1.375922979	1.325984578	1.247578026	1.069889098	1.896840958	1.829259662	1.661666055	1.4283256	1.063905113	1.058023615	0.878805919	0.820555579	1.400210479	1.230649727	0.975657167	0.846466372	0.824619516	0.554813658	0.303949125	0.217551775	0	13.92070824	47.38123737	75.49158011	28.32543663	2.327920156	211.8798359	45.9540936	188.3376319	47.08440799	0	0	35.07860123	58.59201075	50.23406653	45.9540936	235.4220399	143.9046785	0	0	45.9540936	235.4220399	55.13495107	134.723821	0	235.4220399	88.76972745	101.0890447	0	0	0	235.4220399	55.13495107	134.723821	0	0	134.723821	235.4220399	55.13495107	0	235.4220399	23.72247732	69.94813466	45.9540936	50.23406653	106.6974655	0	0	0	55.13495107	126.8596564	105.908375	45.9540936	141.7989742	45.9540936	12.33333333	0.513888889	24.86666667	0.565151515	16	0.666666667	14.5	0.604166667	30.5	1.270833333	21.87431596	0.911429832	6.658695125	0.27744563	17.40302638	0.725126099	5.167804716	0.215325196	0.43150016	0.017979173	0.108108108	0.267567568	0	3.214892284	0.119070085	5.214892284	40.47303527	1.499001306	11.266519	0.417278482	18.67913155	114.1191015	4.226633388	4.584115237	0.169782046	7.584115237	52.39319864	1.940488839	1.003194896	0.037155367	2.006389793	3.606389793	0.133569992	3.050140103	0.112968152	5.050140103	37.87913	1.402930741	6.812171446	0.252302646	6.614109182	41.03682026	1.519882232	4.634817767	0.171659917	5.634817767	40.7589701	1.509591485	3.366642582	0.124690466	5.366642582	40.56883513	1.502549449	4.163703414	0.154211238	5.242294345	40.69353873	1.507168101	16.75878407	13.36389809	10.12513943	4.811445358	14.90732399	10.60612838	17.92596426	21.55377255	17.21022207	14.17875622	16.75878407	13.36389809	16.75878407	13.36389809	16.75878407	13.36389809	16.75878407	13.36389809	4.317488114	3.761200116	5.894402834	6.255750042	7.794411206	8.579416535	9.87441913	10.85535776	12.05300887	13.12384827	14.28598595	15.39892128	16.55065173	17.68445951	6.49375384	7.412764017	10.56217268	12.37632584	15.01868855	17.17507732	19.65680299	21.95478273	24.38561477	26.74601692	29.16270076	31.55245333	33.96689085	36.37126268	4.855928904	4.543294782	7.066146953	7.724529497	9.652623469	10.76983671	12.45307276	13.7877756	15.37034702	16.80590235	18.34876656	19.83059417	21.35872137	22.86185485	1.379471136	0.324977857	1.248893182	0.267887445	1.196640675	0.187672548	1.16962248	0.125480834	1.154491034	0.082331281	1.146383638	0.053504899	1.142732716	0.034577474	4.198404232	3.519098929	5.662146955	5.9087664	7.44310875	8.132979678	9.40606112	10.31019376	11.47364469	12.48049659	13.6013321	14.65782966	15.76447053	16.84576877	5.680172609	7.232010332	8.893572719	10.62388505	12.39925583	14.20507187	16.0320493	17.87420375	19.72762683	21.5897212	23.45872023	25.33338725	27.21282759	29.09637071	4.804021045	5.981414211	7.273786318	8.610182498	9.988890866	11.39788351	12.83056535	3.214892284	2.818359806	2.619627238	2.021652424	1.751545627	1.550679442	1.440771602	1.14224862	1	1	1	0.676740595	-0.258585211	-0.480122444	-0.752330128	11.266519	9.008803247	8.383183704	5.898104245	4.268063457	3.674843215	3.511933028	2.715401795	2.416639828	2.135549923	2.135549923	1.644959372	-0.677975895	-1.171383189	-1.615189398	4.584115237	3.544373567	3.272035077	2.391486992	2.316803672	3.214892284	2.818359806	2.619627238	2.021652424	1.751545627	1.550679442	1.440771602	1.14224862	1	1	1	0.676740595	-0.258585211	-0.480122444	-0.752330128	11.266519	9.008803247	8.383183704	5.898104245	4.268063457	3.674843215	3.511933028	2.715401795	2.416639828	2.135549923	2.135549923	1.644959372	-0.677975895	-1.171383189	-1.615189398	4.584115237	3.544373567	3.272035077	2.391486992	2.316803672	2.199521736	1.800115322	1.5	1.406403952	1.295097144	1	0.886646623	-0.302266548	-0.576940795	-0.964206191	1.003194896	0.8	0	0	0	0	0	0	0	0	0	0	0	0	0	3.050140103	2.604819301	2.441131546	1.935527623	1.608233419	1.425221553	1.398099598	1.061694477	1	0.982500841	0.850936101	0.581260437	-0.188258976	-0.412369372	-0.585827411	6.812171446	6.148699939	5.972866571	5.134005224	4.439634992	4.104407749	4.068147477	3.53014379	3.445632782	3.257629841	3.246979604	3.246979604	2.642274574	2.448889432	2.192742377	4.634817767	4.063724468	3.880975929	3.245722827	3.066251827	3.043108668	2.728848254	2.5	2.426236915	2.327223785	2.018130166	2	0.998597242	0.840849842	0.640658491	3.366642582	3.251767082	2.838933161	2.142087884	1.958056362	1.562680113	1.519674623	1.271623042	1.17675982	1.077482962	1	0.789821045	0.0768242	-0.310454765	-0.419092062	4.163703414	3.749590402	3.553397512	2.98275936	2.694393255	2.471444572	2.414512258	2.079649833	2	1.983918284	1.916330665	1.581514256	0.638551067	0.446436271	0.147969057	0	4	0	0	3	0	0	11	5	1	0	0	0	0	0	0	0	0	0	0	0	0	0	0	0	0	0	0	0	0	0	0	0	0	0	0	0	0	0	0	0	0	0	0	0	0	0	0	0	0	0	0	0	0	0	0	0	0	0	0	0	0	0	0	1	0	0	0	0	0	0	0	0	0	0	0	0	0	0	0	0	0	0	0	0	0	0	0	0	0	0	0	0	0	0	0	0	0	0	0	0	0	0	0	0	0	0	0	0	0	0	0	1	0	0	0	0	0	0	0	0	0	0	0	0	0	0	0	0	0	0	0	0	0	0	0	1	0	0	0	0	0	0	0	0	0	0	1	0	0	0	0	4	0	3	0	0	0	3	0	1	0	0	0	0	0	0	0	0	0	0	0	0	0	0	0	5	2	0	1	0	1	1	0	0	0	0	0	0	0	0	0	0	0	0	1	0	2	12	0	2	0	0	4	0	0	0	0	0	0	0	0	0	0	0	0	0	0	0	0	0	0	1	0	1	0	3	0	0	0	0	0	0	0	0	0	0	0	0	0	0	1	0	0	0	0	0	0	0	0	0	0	0	0	0	0	0	0	0	0	0	0	0	0	0	0	0	0	0	0	6.661986937	0	0	13.96447036	0.203890726	0	0	0	2.266892286	1.956589139	0	0	0	0	2.363437618	0	13.58998817	0	0	0	0	0	0	0	0	1.969123441	0	0	0	0	0	0	0	0	0	0	0	0	0	0	0	0	0	0	0	0	3.773621316	0	0	0	0	0	0	0	0	0	0	0	0	0	0	0	0	0	0	0	0	0	0	0	0	0	0	0	0	0	0	0	0	0	0	0	0	0	0	0	6	0	0	7	1	0	0	0	2	2	0	0	0	0	1	0	3	0	0	0	0	0	0	0	0	1	0	0	0	0	0	0	0	0	0	0	0	0	0	0	0	0	0	0	0	0	1	0	0	0	0	0	0	0	0	0	0	0	0	0	0	0	0	0	0	0	0	0	0	0	0	0	0	0	0	0	0	0	0	0	0	0	0	0	0	0	0	0	0	0	0	0	0	0	0	0	0	0	0	0	0	0	0	0	0	0	0	0	0	0	0	0	0	0	0	0	0	0	0	0	0	0	0	0	0	0	0	0	0	0	0	0	0	0	5	1	3	1	5	0	0	0	0	0	0	0	0	0	0	0	0	0	0	0	0	0	0	0	0	0	0	0	0	0	0	0	7	3	6	7	11	10	5	4	0	0	0	0	0	0	0	0	0	0	0	0	0	0	0	0	0	0	0	0	0	0	0	0	0	0	0	0	0	0	0	0	0	0	0	0	0	0	0	0	0	0	0	0	0	0	0	0	0	0	11	8	8	5	4	4	2	2	1	4	29	0	0	0	0	0	26	0	0	0	0	0	0	0	0	0	0	0	0	0	0	0	0	0	0	0	0	0	0	0	0	0	0	0	0	0	1	1	0	0	0	0	0	1	0	0	0	0	1	0	0	0	0	0	0	0	0	0	0	0	0	0	0	0	0	0	0	0	0	0	0	0	0	0	0	0	0	0	0	0	0	0	0	0	0	0	0	0	0	0	0	0	0	0	0	0	0	0	0	0	0	0	0	0	0	0	0	0	0	0	0	0	0	0	1	1	0	0	0	0	0	1	0	0	0	0	1	0	0	0	0	0	0	0	0	0	0	0	0	0	0	0	0	0	0	0	0	0	0	0	0	0	0	0	0	0	0	0	0	0	0	0	0	0	0	0	0	0	0	0	0	0	0	0	0	0	0	0	0	0	0	0	0	0	0	0	0	0	0	0	0	0	1	1	0	0	0	0	0	1	0	0	0	0	1	0	0	0	0	0	1	0	0	0	0	0	0	0	0	0	0	0	0	0	0	0	0	0	0	0	0	0	0	0	0	0	0	0	0	0	0	0	0	0	0	0	0	0	0	0	0	0	0	0	0	0	0	0	0	0	0	0	0	0	0	0	0	0	0	0	1	1	0	0	0	0	0	1	0	0	0	0	1	0	0	0	0	0	1	0	0	0	0	0	0	0	0	0	0	0	0	0	0	0	0	0	0	0	0	0	0	0	0	0	0	0	0	0	0	0	0	0	0	0	0	0	0	0	0	0	0	0	0	0	0	0	0	0	0	0	0	0	0	0	0	0	0	0	1	1	0	0	0	0	0	1	0	0	0	0	0	0	0	0	0	0	1	0	0	0	0	0	0	0	0	0	0	0	0	0	0	0	0	0	0	0	0	0	0	0	0	0	0	0	0	0	0	0	0	0	0	0	0	0	0	0	0	0	0	0	0	0	0	0	0	0	0	0	0	0	0	0	0	0	0	0	1	1	0	0	0	0	0	1	0	0	0	0	0	0	0	0	0	0	0	0	0	0	0	0	0	0	0	0	0	0	0	0	0	0	0	0	0	0	0	0	0	0	0	0	0	0	0	0	0	0	0	0	0	0	0	0	0	0	0	0	0	0	0	0	0	0	0	0	0	0	0	0	0	0	0	0	0	0	1	1	0	0	0	0	0	0	0	0	0	0	0	0	0	0	0	0	1	0	0	0	0	0	0	0	0	0	0	0	0	0	0	0	0	0	0	0	0	0	0	0	0	0	0	0	0	0	0	0	0	0	0	0	0	0	0	0	0	0	0	0	0	0	0	0	0	0	0	0	0	0	0	0	0	0	0	0	1	1	0	0	0	0	0	1	0	0	0	0	0	0	0	0	0	0	0	0	0	0	0	0	0	0	0	0	0	0	0	0	0	0	0	0	0	0	0	0	0	0	0	0	0	0	0	0	0	0	0	0	0	0	0	0	0	0	0	0	0	0	0	0	0	0	0	0	0	0	0	0	0	0	0	0	0	0	1	1	0	0	0	0	0	1	0	0	0	0	0	0	0	0	0	0	0	0	0	0	0	0	0	0	0	0	0	0	0	0	0	0	0	0	0	0	0	0	0	0	0	0	0	0	0	0	0	0	0	0	0	0	0	0	0	0	0	0	0	0	0	0	0	0	0	0	0	0	0	0	0	0	0	0	0	0	1	1	0	0	0	0	0	1	0	0	0	0	0	0	0	0	0	0	0	0	0	0	0	0	0	0	0	0	0	0	0	0	0	0	0	0	0	0	0	0	0	0	0	0	0	0	0	0	0	0	0	0	0	0	0	0	0	0	0	0	0	0	0	0	0	0	0	0	0	0	0	0	0	0	0	0	0	0	15	10	0	0	0	0	0	1	0	0	0	0	1	0	0	0	0	0	0	0	0	0	0	0	0	0	0	0	0	0	0	0	0	0	0	0	0	0	0	0	0	0	0	0	0	0	0	0	0	0	0	0	0	0	0	0	0	0	0	0	0	0	0	0	0	0	0	0	0	0	0	0	0	0	0	0	0	0	21	11	0	0	0	0	0	2	0	0	0	0	3	0	0	0	0	0	0	0	0	0	0	0	0	0	0	0	0	0	0	0	0	0	0	0	0	0	0	0	0	0	0	0	0	0	0	0	0	0	0	0	0	0	0	0	0	0	0	0	0	0	0	0	0	0	0	0	0	0	0	0	0	0	0	0	0	0	17	16	0	0	0	0	0	2	0	0	0	0	1	0	0	0	0	0	1	0	0	0	0	0	0	0	0	0	0	0	0	0	0	0	0	0	0	0	0	0	0	0	0	0	0	0	0	0	0	0	0	0	0	0	0	0	0	0	0	0	0	0	0	0	0	0	0	0	0	0	0	0	0	0	0	0	0	0	18	7	0	0	0	0	0	3	0	0	0	0	5	0	0	0	0	0	1	0	0	0	0	0	0	0	0	0	0	0	0	0	0	0	0	0	0	0	0	0	0	0	0	0	0	0	0	0	0	0	0	0	0	0	0	0	0	0	0	0	0	0	0	0	0	0	0	0	0	0	0	0	0	0	0	0	0	0	14	14	0	0	0	0	0	3	0	0	0	0	0	0	0	0	0	0	1	0	0	0	0	0	0	0	0	0	0	0	0	0	0	0	0	0	0	0	0	0	0	0	0	0	0	0	0	0	0	0	0	0	0	0	0	0	0	0	0	0	0	0	0	0	0	0	0	0	0	0	0	0	0	0	0	0	0	0	13	13	0	0	0	0	0	2	0	0	0	0	0	0	0	0	0	0	0	0	0	0	0	0	0	0	0	0	0	0	0	0	0	0	0	0	0	0	0	0	0	0	0	0	0	0	0	0	0	0	0	0	0	0	0	0	0	0	0	0	0	0	0	0	0	0	0	0	0	0	0	0	0	0	0	0	0	0	13	8	0	0	0	0	0	0	0	0	0	0	0	0	0	0	0	0	2	0	0	0	0	0	0	0	0	0	0	0	0	0	0	0	0	0	0	0	0	0	0	0	0	0	0	0	0	0	0	0	0	0	0	0	0	0	0	0	0	0	0	0	0	0	0	0	0	0	0	0	0	0	0	0	0	0	0	0	11	5	0	0	0	0	0	2	0	0	0	0	0	0	0	0	0	0	0	0	0	0	0	0	0	0	0	0	0	0	0	0	0	0	0	0	0	0	0	0	0	0	0	0	0	0	0	0	0	0	0	0	0	0	0	0	0	0	0	0	0	0	0	0	0	0	0	0	0	0	0	0	0	0	0	0	0	0	9	4	0	0	0	0	0	2	0	0	0	0	0	0	0	0	0	0	0	0	0	0	0	0	0	0	0	0	0	0	0	0	0	0	0	0	0	0	0	0	0	0	0	0	0	0	0	0	0	0	0	0	0	0	0	0	0	0	0	0	0	0	0	0	0	0	0	0	0	0	0	0	0	0	0	0	0	0	9	2	0	0	0	0	0	1	0	0	0	0	0	0	0	0	0	0	0	0	0	0	0	0	0	0	0	0	0	0	0	0	0	0	0	0	0	0	0	0	0	0	0	0	0	0	0	0	0	0	0	0	0	0	0	0	0	0	0	0	0	0	0	0	0	0	0	0	0	0	0	0	0	0	0	0	0	0	4.087462841	3.169925001	-0.740488451	101.1116	46.84	46.84	4.459509392	19.88722402	4.0008	16.00640064	425.280812	53.35838042	0	429.1362126	179.2525462	293.62	1.009065541	-5.180582983	-5.556533922	-5.689509392	0	1	0.75	1	1	0.8	0.5	1	1	0.864285714	0.333333333	0.875	1	1	1	0	0	0	1	0	1	0	0	0	1	0	1	0
4	Brc1cc2OCOc2cc1\C=C/3\C(=O)NN(C3=O)c4ccc(I)cc4	500	513.09	14.65971429	26.878	36.229	28.6478	38.4724	0.767942857	1.035114286	0.818508571	1.099211429	0.093333333	35	25	4	38	28	15	37	2	0.052631579	3	0	12	10	17	2	4	0	0	0	0	1	1	0	2	8	2	28.57142857	48.57142857	5.714285714	11.42857143	5.714285714	1	16	0	1	0	4	5	22	20	1	0.8	0.1	1.1	3	0.75	0	0	2	2	0	0	1	0	0	0	2	0.428571429	0	0	125.458281	143.354006	0	0	102.8682357	0	0	0	138	494	483.2230909	369.316871	699.19	532.25953	166	454	456.0842541	265.369416	716.9	484.227856	12.83333333	6.485714286	5.333333333	1.92281746	22	41	2.449489743	18.61074187	1.948051948	2.105240421	0.231802522	54.15	10	0.976906837	40	119.6346391	5.866856058	12.37504122	0.857142857	249	9.96	1.648	19.7696	87	877	94	2.744498452	6819	13593	7234	28237	24.08134878	550	16687	17.02113819	6.71492197	3.211800859	4.571824592	0.597619048	0.357139273	0.189813866	0.102941108	2.11748441	5.651890826	30.77704559	42.94260026	60.87	2.4348	17.19197581	14.19536705	0	0	0	0	7.9348	9.253595159	4.080883282	0	0	na	na	17	0.608771238	3.36729583	4.934473933	5.80814249	6.705639095	7.596392304	8.495969555	9.392578592	10.29360211	11.19306449	12.09521371	4.043051268	0	5.398162702	3.044522438	6.936342736	5.416100402	8.557374981	7.506042179	10.22292262	3.36729583	3.737669618	4.043051268	4.317488114	4.521788577	4.59511985	4.700480366	4.844187086	4.86753445	4.890349128	3.63758616	4.248495242	4.824305716	5.345916345	5.882277274	6.115340097	6.426185013	6.818172417	7.059510234	7.252186828	12.61619357	7.440146681	10.23425072	1.375544215	2.794104041	3.960148442	3.267577924	17.55167728	12.02487714	11.31529732	9.867739864	8.140709895	6.498237475	0.702067091	0.429459898	0.275982862	0.17620964	0.110009593	0.071409203	16.3281892	9.117797144	7.442871277	5.173956242	3.324786054	2.389456002	0.653127568	0.325635612	0.181533446	0.092392076	0.044929541	0.026257758	20.05167728	13.46825282	13.28162382	11.44087205	9.215624852	7.782694526	98.00547598	3.682340091	215.7609814	7.228160853	10.24087747	5.720277088	7.005703557	179.5249056	66.81875634	1.909107324	3.434945322	7.984956817	4.21366069	4.615878583	1030.483597	12185.0441	1.47293504	4.565410725	23	0.92	112.0964047	3.278546806	1.680656243	35.92342275	0.202167069	0.313139132	0.566433497	1.909107324	3.838961318	4.343289445	4.786425874	4.843568731	4.843568731	66.81875634	134.3636461	152.0151306	167.5249056	169.5249056	169.5249056	0.372197697	0.748440144	0.846763462	0.933156907	0.944297422	0.944297422	3.220175693	1.290321699	0.785993572	0.342857143	0.285714286	0.285714286	0.343699124	0.691133299	0.781928161	0.8617066	0.871994104	0.871994104	67.339312	16.29672553	0.651869021	3.030250878	2.473628393	0.098945136	4.831305941	32.59345105	1.303738042	12.42833981	4.17358516	4.149982199	0.165999288	1.545115585	0.048716908	0.001948676	-3.280800713	27.44270909	1.097708364	3.596067455	1526	5.086666667	122.08	93.16131369	0.24429389	0.008724782	1.368045782	8.687273462	126.2920391	5.051681564	5.253439938	126.2920391	5.051681564	190.194589	252.5840782	10.10336313	30.18711628	126.2920391	9.935615866	14.37128412	19.41859128	24.15912949	29.04824449	4.476268593	0.179050744	1.627290345	0.045492021	0.001819681	-3.355161922	27.48789541	1.099515816	3.597853724	1148.464368	113.0502906	3.886321975	6.768493212	56	2.24	4.370470068	5.081114324	0.203244573	5.039944292	36.65974439	1.466389776	25.66141192	6.680516563	5.272999559	6.65544035	8.108623268	9.600827197	11.1177918	5	0.2	1.747425011	5	0.2	1.747425011	27.45625892	1.098250357	3.596603404	0.961990171	67.22105963	27.91992979	0.99714035	156.3516068	2.269969463	7.286038365	0.291441535	2.156228634	1	0.04	1.977783657	14.57207673	0.582883069	4.146629397	3.454562117	2.456735773	0	2.107966008	0.182835828	1.901700528	3.312868157	0.132514726	1.300510381	0.128029765	0.005121191	-2.231722631	27.49430402	1.099772161	3.598106826	48.35972025	0.161199067	3.86877762	7.001419923	0.250050712	39.20795157	3.709271217	16.05027589	0.642011036	3.013706255	4.110836023	0.164433441	5.95347964	32.10055179	1.284022071	12.09520622	4.815028052	4.152247597	4.526679739	6.205555578	7.333522707	8.749673367	4.225579062	0.169023162	1.56471558	0.038424941	0.001536998	-3.538466989	27.4387087	1.097548348	3.595909173	2976	9.92	238.08	43.9406738	0.124482766	0.004445813	0.697103487	9.884814287	244.6748178	9.786992714	5.971473184	244.6748178	9.786992714	347.8728866	489.3496357	19.57398543	47.25079094	244.6748178	11.19223799	16.41811943	22.03128877	27.48615388	33.00520239	4.614767271	0.184590691	1.66037451	0.24546698	0.009818679	-1.525017301	27.5129053	1.100516212	3.598841133	158.4160161	0.528053387	12.67328129	691.1041542	2.265268132	0.080902433	12.68550154	4.853477304	16.22826888	0.649130755	3.025680487	13.01008807	0.520403523	15.28542908	32.45653777	1.298261511	10.95350688	13.01013339	5.262220589	7.684871533	10.26473792	12.82838347	15.39438907	4.246245363	0.169849815	1.570012714	0.214014214	0.008560569	-1.673893455	27.53055096	1.101222038	3.599537257	1121.029624	3.44932192	89.56232679	148.8844866	0.328003129	0.011714397	1.836817523	8.126103726	182.746562	92.8738201	3.714952804	4.919733273	92.14571125	3.68582845	142.0990233	185.0273814	7.401095257	22.79758622	92.14571125	1.386563867	9.330748397	13.39146214	18.17689771	22.56880301	27.16530695	4.512039799	0.180481592	1.635932304	0.039431527	0.001577261	-3.51039102	27.4818433	1.099273732	3.597614648	1120.200755	3.446771552	89.49452836	151.6760175	0.328185147	0.011720898	1.837836825	8.124926618	182.7282758	92.88328788	3.715331515	4.91984395	92.07234084	3.682893633	142.0204097	185.0373838	7.40149535	22.70482567	92.07234084	1.395823811	9.329477817	13.38867324	18.17393212	22.5646499	27.16063053	4.512125738	0.18048503	1.635952984	0.039014372	0.001560575	-3.521938451	27.48177801	1.09927112	3.597612068	1369.550171	4.214000527	109.6297417	107.692814	0.271544607	0.009698022	1.520649798	8.490166073	228.5247327	113.4407663	4.537630653	5.136922879	113.4407663	4.537630653	171.1818456	227.5388127	9.101552506	29.01501509	113.4407663	-0.971990304	9.72457444	14.04634601	18.99084506	23.62150668	28.40494641	4.427228358	0.177089134	1.615329809	0.1383844	0.005535376	-2.147282164	27.48698534	1.099479414	3.597817777	1158.807493	3.565561518	92.64783947	129.6446426	0.319931112	0.011426111	1.791614225	8.185141686	190.1047126	95.76185632	3.830474253	4.95298139	95.76185632	3.830474253	146.0952978	191.4101926	7.656407706	25.44747831	95.76185632	0.883354232	9.395000001	13.52357638	18.3215978	22.76827803	27.39206777	4.502499242	0.18009997	1.633634121	0.067390356	0.002695614	-2.928505628	27.48501871	1.099400748	3.597740092	1544.264667	4.75158359	123.7374133	98.00732585	0.242632314	0.00866544	1.35874096	8.722137334	263.0075086	129.0507543	5.162030172	5.276901368	128.9843377	5.159373506	192.3010606	260.8488686	10.43395474	30.6984359	128.9843377	-1.775968783	9.973502838	14.44558102	19.49623017	24.26934516	29.17207342	4.428747929	0.177149917	1.615702406	0.112221419	0.004488857	-2.374810613	27.49091409	1.099636564	3.597972952	1144.235558	3.520724793	91.49435262	129.839606	0.32495254	0.011605448	1.819734222	8.162104077	188.4098087	94.76105437	3.790442175	4.941574711	94.76105437	3.790442175	144.0653535	189.4331247	7.577324989	25.57830456	94.76105437	0.747777401	9.369949155	13.49721755	18.27673579	22.71781843	27.3278104	4.530523793	0.181220952	1.640371039	0.015877147	0.000635086	-4.498068838	27.48596391	1.099438557	3.59777743	74.49237914	0.22920732	4.284158332	7.001514829	0.250054101	39.20848304	5.001335985	57.14980249	49.51530124	1.98061205	4.236848564	10.69526443	0.427810577	12.41667226	50.76464818	2.030585927	19.52792082	10.72194341	3.758424173	5.559668491	7.495210125	9.691534019	11.97091838	14.29315971	3.821854593	0.152874184	1.455685399	0.010521527	0.000420861	-4.944803075	27.4565836	1.098263344	3.596616243	56.85557914	0.174940244	3.578686332	7.554385535	0.269799483	42.30455899	4.104393426	42.17861618	33.21130809	1.328452324	3.803214954	3.826868426	0.153074737	5.611845198	38.7433419	1.549733676	16.22738664	5.410715736	3.228588504	4.618701434	5.50920933	6.754909609	7.901974551	9.150555847	4.044735358	0.161789414	1.517225279	0.093875021	0.003755001	-2.568624882	27.44692217	1.097876887	3.596234127	59.42257914	0.182838705	3.681366332	7.328434166	0.261729792	41.03923133	4.163245144	43.11412717	34.96256359	1.398502543	3.859008173	3.888479979	0.155539199	5.645915483	38.4962766	1.539851064	16.53617958	5.492753381	3.325431626	4.664786692	5.609341481	6.848096445	8.020241704	9.275774943	3.81696237	0.152678495	1.454294696	0.051458777	0.002058351	-3.221351345	27.45274475	1.09810979	3.59646443	57.45237914	0.176776551	3.602558332	7.608418368	0.271729227	42.60714286	4.16129845	43.41404071	34.12742036	1.365096814	3.832758655	3.910419487	0.156416779	5.708981338	40.44544525	1.61781781	16.63776484	5.49989049	3.251954638	4.680863006	5.601778555	6.872532532	8.047591587	9.320623777	4.160396633	0.166415865	1.547836841	0.119880646	0.004795226	-2.303127314	27.44681246	1.097872499	3.596229787	59.00797914	0.181563013	3.664782332	7.354001398	0.262642907	41.18240783	4.15228888	42.90038244	34.64839122	1.385935649	3.849207686	3.890592098	0.155623684	5.654045229	38.49298688	1.539719475	16.40892316	5.482117206	3.310411618	4.655451592	5.596061435	6.836309379	8.00802487	9.264462278	3.793147288	0.151725892	1.447499267	0.059528358	0.002381134	-3.063190245	27.4527719	1.098110876	3.596465504	93.48187914	0.287636551	5.043738332	5.708228317	0.203865297	31.96607857	5.116632817	65.33607326	63.10318663	2.524127465	4.500128228	7.446351223	0.297854049	8.382997953	46.64882779	1.865953112	24.31746919	8.279530553	4.125040258	5.624269514	7.270370395	9.053379475	10.92163538	12.84510201	3.495195565	0.139807823	1.358678702	0.020269055	0.000810762	-4.232916256	27.46578576	1.09863143	3.59698007	3.869687885	4.373166335	4.466933144	4.301790579	4.349311698	4.495194515	4.284496041	4.148358904	3.386977463	3.781917188	3.843474575	3.725403931	3.647828459	3.569615735	3.398741343	3.273373815	3.726654122	4.225301785	4.380008659	4.375008877	4.289868426	4.218108474	4.027643529	3.842397799	3.415417873	3.833148135	3.95284064	3.820286853	3.688837962	3.613990626	3.514386462	3.360392061	3.788698902	4.301406513	4.484822998	4.500380771	4.436027231	4.314042981	4.137180342	3.93876954	4.958616365	5.522947091	5.699701948	5.764358062	5.627793921	5.724998803	5.49944666	5.283896523	6.543749948	13.42017504	45.42186329	49.84704167	24.91996654	25.15076295	33.72638277	13.885984	2.310695995	3.966583728	6.326562579	6.164047464	6.285137702	4.092727211	4.5568293	3.606866543	0.156801712	0.466309794	0.448176568	0.590207582	0.458655814	0.560188319	0.557780422	0.415604089	2.43518279	4.851302666	8.126558077	8.72616892	6.744262243	6.756564095	6.961808805	4.473638865	0.456203383	0.745051805	0.881973883	0.877698408	0.795381901	0.704974968	0.615415126	0.489924837	9.007218959	22.54956848	28.61157389	61.74832759	38.07539465	55.98885623	52.6872656	31.03786501	-0.001919455	-0.004126873	-0.094407014	-0.102436674	0.06092393	-0.036270334	-0.063186967	0.028977053	0.0086545	0.035102446	-0.18342835	-0.187189457	0.202092507	-0.148016083	0.066305257	-0.014225703	-0.046946011	0.024057489	-0.050425342	-0.09599039	-0.036311558	-0.192772222	0.173517357	0.41479799	0.000149376	0.075448511	-0.106263139	-0.117889418	0.039877383	-0.124475009	0.003931213	-0.006036417	0.036702226	0.032569577	-0.155251678	-0.049951472	-0.090240797	-0.209249551	0.172310423	-0.022706342	-0.072741649	-0.006498621	-0.027541218	0.02849774	0.003535744	-0.240913963	-0.048728813	0.198625799	0.455191933	0.562097616	1.002537069	0.932641473	0.451371878	0.891026128	1.227636802	0.790851107	0.631058905	0.681208853	1.077412147	1.122581605	0.751022776	1.028263719	0.933553266	0.915469873	0.740303336	0.894023423	0.894542562	1.06356663	0.968290627	1.439972656	1.05899214	0.637109874	0.526450084	0.559365313	1.007572578	0.952130469	0.559073452	0.934818951	1.176449421	0.864648016	0.937646161	0.960795702	1.132700552	1.04195991	1.034835902	1.185540315	0.840840325	0.968675295	0.571463031	0.632790076	0.917806778	1.071659433	1.170135936	2.027935861	1.563035987	0.811277767	5.5	3.555555556	2.208333333	1.711666667	1.004166667	0.608163265	0.46960034	0.202081759	0.127808642	0.093463932	0.196428571	0.086720867	0.055208333	0.050343137	0.029534314	0.01961817	0.018061552	0.008786163	0.008520576	0.007189533	0.480411217	10.69532774	6.880352344	3.942280064	3.808780386	3.625474581	3.148113928	2.900331	2.775686367	3.940192555	3.844311299	3.587841363	3.112283068	2.899242361	2.760444739	2.715168444	2.60008532	4.018270676	3.906216418	3.711461748	3.309874083	2.982053401	2.924874714	2.85403289	2.803327371	4.026215222	3.919368066	3.596998398	3.323289029	3.079661921	2.811545646	2.735448568	2.57095057	4.03447785	3.923299095	3.726473862	3.328931991	3.027022929	2.925431949	2.923038986	2.838528736	7.447000838	7.409620208	5.004750411	4.735058396	4.42800497	4.141815481	3.983569996	3.731631604	1.95235316	1.921574561	1.54934552	1.434952336	1.257374618	1.180549031	1.040356221	0.86868455	1.975272317	1.948434304	1.610309523	1.483076045	1.458193584	1.106840474	1.009499561	0.93029057	1.898766036	1.877000699	1.492065348	1.183494704	1.157012951	0.885927705	0.809318063	0.778714593	1.967894296	1.943016007	1.645906011	1.521204303	1.513755499	1.062320401	1.008250228	0.912677399	1.888684326	1.856140182	1.489713608	1.133539645	1.125542017	0.820555579	0.807178714	0.737113391	1.116406294	1.082369324	0.646803479	0.57654505	0.294699932	0.217551775	0.131753348	0	0	27.54025838	66.33373231	59.69915393	46.32927681	23.54220399	139.1797225	45.9540936	105.939918	72.28962984	0	0	27.54025838	90.59628574	9.476247473	102.7361021	105.939918	127.6127916	72.28962984	0	102.7361021	105.939918	93.17965019	152.6768648	56.78200848	105.939918	163.5047797	66.84411395	0	72.28962984	0	105.939918	93.17965019	152.6768648	56.78200848	56.78200848	152.6768648	178.2295478	20.89002035	0	105.939918	40.38903893	126.1175326	63.84232217	72.28962984	175.4409843	0	0	17.88822857	75.29142162	78.00141092	150.3623873	102.7361021	140.1363199	153.0259561	13.60952381	0.544380952	24.19047619	0.691156463	16.25	0.65	18	0.72	34.25	1.37	21.4699499	0.858797996	5.583398335	0.223335933	22.23487163	0.889394865	6.441478808	0.257659152	0.733122857	0.029324914	0.267669699	0.360041987	0	3.224110823	0.115146815	5.224110823	42.86531301	1.530904036	11.05238593	0.394728069	18.36719821	128.4165593	4.586305688	4.124189389	0.147292478	7.124189389	55.30261877	1.975093527	1.39150923	0.049696758	2.783018461	7.922229764	0.282936777	3.173646459	0.113344516	5.173646459	39.71925916	1.41854497	6.779875493	0.24213841	6.281023233	44.60808843	1.593146015	4.514810545	0.161243234	5.405193761	43.67217913	1.559720683	3.867992629	0.138142594	5.867992629	45.61213391	1.629004783	4.209612642	0.150343309	5.244708782	43.42288086	1.550817173	16.73975802	13.78814835	9.563429006	4.543896703	14.8450933	10.73366554	21.26258639	26.15601487	17.29911345	14.81622792	16.73975802	13.78814835	16.73975802	13.78814835	16.73975802	13.78814835	16.73975802	13.78814835	4.418840608	4.110873864	6.056784013	6.552507887	7.989899375	8.841737429	10.08892924	11.10141713	12.2782212	13.36336728	14.51677223	15.6357164	16.7834751	17.91912471	6.668228248	7.61529834	10.72878079	12.48922322	15.12198083	17.22410468	19.69063833	21.94418644	24.35234582	26.67524784	29.06515555	31.42153161	33.80783129	36.18151564	4.934473933	4.820281566	7.11273486	7.763127596	9.561657237	10.55863265	12.1512879	13.32481719	14.81918756	16.08843707	17.533633	18.85688534	20.27750718	21.63217209	2.261513067	0	2.565727073	0	3.00289399	0	3.525543043	0	4.104222567	0	4.717781061	0	5.351957243	0	4.297829476	3.875773873	5.8597515	6.281172691	7.734716952	8.541160057	9.788748407	10.77236575	11.9416524	13.00644496	14.14913811	15.2520823	16.38821401	17.51021469	5.82008293	7.407924323	9.092119741	10.83097536	12.60447621	14.40193129	16.21700127	18.04560475	19.88494815	21.73303013	23.58836611	25.44982417	27.31652153	29.18775619	4.905274778	6.130138942	7.455153883	8.813382723	10.20076175	11.60820297	13.03115458	3.224110823	3.017989136	2.625975735	2.439259068	2.187169642	1.722066702	1.681363082	1.314885838	1.105077826	1	0.860447109	0.254311544	-0.197087275	-0.351146937	-0.558965061	11.05238593	9.671155611	8.403559222	7.619329083	6.077807527	4.943164195	4.817593465	3.90032312	2.466349663	2.335138008	2.274917218	0.646556594	-0.450686766	-0.83804436	-1.572893593	4.124189389	3.84494362	3.565620995	3.106195406	2.800217405	3.224110823	3.017989136	2.625975735	2.439259068	2.187169642	1.722066702	1.681363082	1.314885838	1.105077826	1	0.860447109	0.254311544	-0.197087275	-0.351146937	-0.558965061	11.05238593	9.671155611	8.403559222	7.619329083	6.077807527	4.943164195	4.817593465	3.90032312	2.466349663	2.335138008	2.274917218	0.646556594	-0.450686766	-0.83804436	-1.572893593	4.124189389	3.84494362	3.565620995	3.106195406	2.800217405	2.282158299	2.256956161	1.657990014	1.5	1.186399971	0.953762797	0.372875327	-0.235633949	-0.428571602	-0.723195113	1.39150923	1.058300524	0.979795897	0.53150923	0	0	0	0	0	0	0	0	0	0	0	3.173646459	2.82379137	2.514899959	2.21622838	1.853046286	1.615017432	1.508955562	1.171501228	1.074937384	1	0.669560854	0.238044668	-0.057395197	-0.212595031	-0.500420283	6.779875493	6.322921144	5.979172918	5.757374999	5.085484132	4.822365679	4.643731123	4.368541128	3.734368664	3.451668984	3.414213562	3.087183532	2.655220393	2.591363217	2.333403667	4.514810545	4.354867731	4.015973979	3.753573514	3.522784839	3.175111663	3.073546146	2.698668165	2.5	2.205799712	2.059123709	1.818972421	1.099004751	0.889609113	0.808782196	3.867992629	3.372426468	3.281447168	2.933116289	2.856338456	2.539525404	2.105308329	1.764137474	1.738067336	1.375400606	1.205163938	1	0.425019766	0.295945002	0.131805154	4.209612642	3.960838853	3.585735949	3.357626861	3.063462572	2.721932683	2.627913029	2.26373037	2.095907108	2	1.732792845	1.277601802	0.640858043	0.574636627	0.343837006	0	0	0	0	0	0	0	12	6	6	4	0	1	1	0	0	0	0	0	0	0	0	0	0	0	0	0	0	0	0	0	0	0	0	0	0	0	0	0	0	0	0	0	0	0	0	0	0	0	0	0	0	0	0	0	0	0	0	0	0	0	0	0	0	0	1	0	0	0	0	0	0	0	0	0	0	0	0	0	0	0	0	0	0	0	0	0	2	0	0	0	0	0	0	0	0	0	0	0	0	0	0	0	0	0	0	0	0	0	0	0	0	0	0	0	0	0	0	0	0	0	2	0	0	0	0	0	0	0	0	0	0	0	0	0	0	0	0	0	0	0	0	0	0	0	0	0	0	0	0	0	1	6	0	0	0	0	0	0	1	0	0	0	0	0	0	0	0	1	1	0	0	0	0	0	0	6	1	5	0	0	0	0	0	0	0	0	0	0	0	0	0	2	0	0	0	0	0	7	2	0	1	0	0	0	0	0	0	0	2	0	2	0	0	0	0	0	0	0	0	0	0	0	2	0	0	0	0	0	0	0	0	0	0	0	0	0	0	0	0	0	0	0	0	1	0	0	0	0	1	0	0	0	0	0	0	0	0	0	0	0	0	0	0	0	0	0	0	0	0	0.154562804	0	1.538101852	10.77000769	0	0	0	-0.80369709	4.21130242	0	0	0	2.584389409	0	1.241199531	0	0	0	0	0	0	0	0	0	0	0	0	0	24.92204444	10.64800847	0	0	0	0	0	0	0	0	0	0	0	0	0	0	0	0	3.427448657	2.176631821	0	0	0	0	0	0	0	0	0	0	0	0	0	0	0	0	0	0	0	0	0	0	0	0	0	0	0	0	0	0	0	0	0	0	0	0	0	0	1	0	1	6	0	0	0	3	6	0	0	0	1	0	1	0	0	0	0	0	0	0	0	0	0	0	0	0	2	2	0	0	0	0	0	0	0	0	0	0	0	0	0	0	0	0	1	1	0	0	0	0	0	0	0	0	0	0	0	0	0	0	0	0	0	0	0	0	0	0	0	0	0	0	0	0	0	0	0	0	0	0	0	0	1	0	0	0	0	0	0	0	0	0	0	1	1	1	0	0	0	1	1	0	0	0	0	0	0	0	0	0	0	0	0	0	0	0	0	0	0	0	0	0	0	0	1	3	3	1	3	0	0	0	5	0	2	1	1	0	0	3	3	0	0	0	0	0	0	0	0	0	0	0	0	0	0	0	0	0	0	0	0	0	0	0	7	8	8	11	9	1	1	2	0	0	0	0	0	0	0	0	0	0	0	0	0	0	0	0	0	0	0	0	0	0	0	0	0	0	0	0	0	0	0	0	0	0	0	0	0	0	0	0	0	0	0	0	0	0	0	0	0	0	11	5	9	9	4	4	4	5	7	5	0	40	0	0	0	0	12	11	36	0	0	0	0	21	40	0	0	0	0	0	0	0	0	0	0	0	0	0	0	0	0	0	0	0	11	0	1	1	1	0	0	0	0	1	1	0	0	0	1	0	0	0	0	0	0	0	0	0	0	0	0	0	0	0	0	0	0	0	0	0	0	0	0	0	0	0	0	0	0	0	0	0	0	0	0	0	0	0	0	0	0	0	0	0	0	0	0	0	0	0	0	0	0	0	0	0	0	0	0	0	0	0	0	0	1	1	1	0	0	0	0	1	1	0	0	0	0	1	0	0	0	0	0	0	0	0	0	1	0	0	0	0	0	0	0	0	0	0	0	0	0	0	0	0	0	0	0	0	0	0	0	0	0	0	0	0	0	0	0	0	0	0	0	0	0	0	0	0	0	0	0	0	0	0	0	0	0	0	0	0	0	0	1	1	1	0	0	0	0	1	1	0	0	0	0	1	0	0	0	0	0	0	0	0	0	0	0	0	0	0	0	0	0	0	0	0	0	0	0	0	0	0	0	0	0	0	0	0	0	0	0	0	0	0	0	0	0	0	0	0	0	0	0	0	0	0	0	0	0	0	0	0	0	0	0	0	0	0	0	0	1	1	1	0	0	0	0	1	1	0	0	0	0	0	0	0	0	0	0	0	0	0	0	1	0	0	0	0	1	0	0	0	0	0	0	0	0	0	0	0	0	0	0	0	0	0	0	0	0	0	0	0	0	0	0	0	0	0	0	0	0	0	0	0	0	0	0	0	0	0	0	0	0	0	0	0	0	0	1	1	1	0	0	0	0	1	0	0	0	0	0	0	0	0	0	0	0	1	0	0	0	0	0	0	0	0	1	0	0	0	0	0	0	0	0	0	0	0	0	0	0	0	0	0	0	0	0	0	0	0	0	0	0	0	0	0	0	0	0	0	0	0	0	0	0	0	0	0	0	0	0	0	0	0	0	0	1	1	1	0	0	0	0	0	1	0	0	0	0	0	0	0	0	0	1	1	0	0	0	0	0	0	0	0	1	0	0	0	0	0	0	0	0	0	0	0	0	0	0	0	0	0	0	0	0	0	0	0	0	0	0	0	0	0	0	0	0	0	0	0	0	0	0	0	0	0	0	0	0	0	0	0	0	0	1	1	1	0	0	0	0	1	1	0	0	0	0	1	0	0	0	0	0	0	0	0	0	1	0	0	0	0	0	1	0	0	0	0	0	0	0	0	0	0	0	0	0	0	0	0	0	0	0	0	0	0	0	0	0	0	0	0	0	0	0	0	0	0	0	0	0	0	0	0	0	0	0	0	0	0	0	0	1	1	1	0	0	0	0	1	1	0	0	0	0	1	0	0	0	0	0	0	0	0	0	1	0	0	0	0	0	1	0	0	0	0	0	0	0	0	0	0	0	0	0	0	0	0	0	0	0	0	0	0	0	0	0	0	0	0	0	0	0	0	0	0	0	0	0	0	0	0	0	0	0	0	0	0	0	0	1	0	1	0	0	0	0	1	1	0	0	0	0	0	0	0	0	0	0	0	0	0	0	0	0	0	0	0	0	0	0	0	0	0	0	0	0	0	0	0	0	0	0	0	0	0	0	0	0	0	0	0	0	0	0	0	0	0	0	0	0	0	0	0	0	0	0	0	0	0	0	0	0	0	0	0	0	0	1	0	1	0	0	0	0	1	1	0	0	0	0	0	0	0	0	0	0	0	0	0	0	0	0	0	0	0	0	0	0	0	0	0	0	0	0	0	0	0	0	0	0	0	0	0	0	0	0	0	0	0	0	0	0	0	0	0	0	0	0	0	0	0	0	0	0	0	0	0	0	0	0	0	0	0	0	0	16	3	6	0	0	0	0	1	1	0	0	0	1	0	0	0	0	0	0	0	0	0	0	0	0	0	0	0	0	0	0	0	0	0	0	0	0	0	0	0	0	0	0	0	0	0	0	0	0	0	0	0	0	0	0	0	0	0	0	0	0	0	0	0	0	0	0	0	0	0	0	0	0	0	0	0	0	0	21	7	6	0	0	0	0	2	2	0	0	0	0	2	0	0	0	0	0	0	0	0	0	1	0	0	0	0	0	0	0	0	0	0	0	0	0	0	0	0	0	0	0	0	0	0	0	0	0	0	0	0	0	0	0	0	0	0	0	0	0	0	0	0	0	0	0	0	0	0	0	0	0	0	0	0	0	0	18	6	9	0	0	0	0	3	2	0	0	0	0	2	0	0	0	0	0	0	0	0	0	0	0	0	0	0	0	0	0	0	0	0	0	0	0	0	0	0	0	0	0	0	0	0	0	0	0	0	0	0	0	0	0	0	0	0	0	0	0	0	0	0	0	0	0	0	0	0	0	0	0	0	0	0	0	0	16	5	8	0	0	0	0	2	1	0	0	0	0	0	0	0	0	0	0	0	0	0	0	1	0	0	0	0	1	0	0	0	0	0	0	0	0	0	0	0	0	0	0	0	0	0	0	0	0	0	0	0	0	0	0	0	0	0	0	0	0	0	0	0	0	0	0	0	0	0	0	0	0	0	0	0	0	0	14	5	10	0	0	0	0	3	0	0	0	0	0	0	0	0	0	0	0	1	0	0	0	0	0	0	0	0	1	0	0	0	0	0	0	0	0	0	0	0	0	0	0	0	0	0	0	0	0	0	0	0	0	0	0	0	0	0	0	0	0	0	0	0	0	0	0	0	0	0	0	0	0	0	0	0	0	0	11	4	10	0	0	0	0	0	1	0	0	0	0	0	0	0	0	0	2	1	0	0	0	0	0	0	0	0	2	0	0	0	0	0	0	0	0	0	0	0	0	0	0	0	0	0	0	0	0	0	0	0	0	0	0	0	0	0	0	0	0	0	0	0	0	0	0	0	0	0	0	0	0	0	0	0	0	0	11	2	5	0	0	0	0	1	2	0	0	0	0	2	0	0	0	0	0	0	0	0	0	2	0	0	0	0	0	1	0	0	0	0	0	0	0	0	0	0	0	0	0	0	0	0	0	0	0	0	0	0	0	0	0	0	0	0	0	0	0	0	0	0	0	0	0	0	0	0	0	0	0	0	0	0	0	0	10	2	3	0	0	0	0	2	1	0	0	0	0	2	0	0	0	0	0	0	0	0	0	2	0	0	0	0	0	1	0	0	0	0	0	0	0	0	0	0	0	0	0	0	0	0	0	0	0	0	0	0	0	0	0	0	0	0	0	0	0	0	0	0	0	0	0	0	0	0	0	0	0	0	0	0	0	0	9	0	3	0	0	0	0	2	1	0	0	0	0	0	0	0	0	0	0	0	0	0	0	0	0	0	0	0	0	0	0	0	0	0	0	0	0	0	0	0	0	0	0	0	0	0	0	0	0	0	0	0	0	0	0	0	0	0	0	0	0	0	0	0	0	0	0	0	0	0	0	0	0	0	0	0	0	0	6	0	4	0	0	0	0	1	2	0	0	0	0	0	0	0	0	0	0	0	0	0	0	0	0	0	0	0	0	0	0	0	0	0	0	0	0	0	0	0	0	0	0	0	0	0	0	0	0	0	0	0	0	0	0	0	0	0	0	0	0	0	0	0	0	0	0	0	0	0	0	0	0	0	0	0	0	0	4	3.321928095	-0.237812264	101.6507	73.32	73.32	3.345601776	11.19305124	3.3468	11.20107024	408.5784415	93.17965019	17.88822857	423.6212625	176.9923207	309.38	1.036817461	-4.23376151	-4.498321687	-4.575601776	0	1	0.75	0.833333333	0.833333333	0.3	0	0.833333333	1	0.65	0.333333333	0.875	0	0	0	0	0	0	0	0	0	0	0	0	0	0	0	0
5	Brc1ccc(C=CCNCCNS(=O)(=O)c2cccc3cnccc23)cc1	5011.87	446.4	9.49787234	31.4473	47.2179	33.7787	52.4121	0.669091489	1.00463617	0.718695745	1.115151064	0.082621083	47	27	3	49	29	20	40.5	8	0.163265306	3	0	17	20	20	3	2	0	1	0	0	1	0	0	2	7	1	42.55319149	42.55319149	6.382978723	4.255319149	2.127659574	3	17	0	1	0	3	4	18	16	1	0.592592593	0.125	1.125	2	0.666666667	0	0	0	3	0	0	0	1	0	0	2	0.586206897	0	0	0	261.451459	0	0	0	133.7210863	0	0	136	414	399.296778	247.2214086	596.03	449.8566998	155	406	375.512737	236.8518713	624.4	433.1576232	13.91666667	8.092857143	6.013888889	2.641269841	17	39	3.937003937	19.35600505	1.94011976	2.048051956	0.22729618	57.25	7	1.116218051	39	138.6283493	7.881963976	11.71568631	0.888888889	365	13.51851852	1.942386831	27.87654321	129	1185	131	3.065641559	10048	17914	10469	32712	26.89266712	782	11973	19.71517792	9.246989728	5.470559365	6.752075842	0.571296296	0.322277445	0.169105983	0.094992012	4.483600574	5.57040447	27.48403551	54.52229883	62.5	2.314814815	19.05343337	15.46546937	0	0	0	0	7.814814815	10.18590555	4.455221287	0	0	na	na	10	0.528320834	3.401197382	4.919980926	5.739792912	6.599870499	7.442492723	8.310169022	9.164191716	10.03675016	10.89812725	11.7745433	4.077537444	0	5.370638028	0	6.865891075	0	8.459352192	0	10.10801897	3.401197382	3.688879454	3.891820298	4.094344562	4.290459441	4.17438727	4.189654742	4.158883083	4.127134385	3.988984047	3.725693427	4.343805422	4.880906187	5.453182077	6.011267174	6.155123452	6.484492096	6.715345507	6.935518629	6.691373483	12.31663411	7.030857476	10.67011401	1.517612048	3.639256535	4.023090772	3.338520803	19.11467341	13.06048008	11.66670899	9.147425731	7.255913106	5.955483796	0.707950867	0.450361382	0.299146384	0.190571369	0.122981578	0.082715053	17.00193963	10.79010783	8.559828933	6.014459703	4.156747829	2.947609121	0.629701468	0.372072684	0.219482793	0.125301244	0.070453353	0.040939016	20.36467341	14.45894461	13.78789157	10.81642516	8.618123095	7.329493446	97.37237868	4.050167013	210.4236451	8.605038417	11.38535199	6.854061314	8.25095043	261.065676	81.43366473	1.732631164	3.864964548	8.15315317	4.384517132	4.728133788	1356.602556	19029.4595	1.368843872	4.68945621	23	0.851851852	119.6270751	3.65149344	1.691021472	47.60342675	0.174545328	0.28853995	0.440460211	1.732631164	3.585879809	4.66097183	5.21416332	5.21416332	5.21416332	81.43366473	168.536351	219.065676	245.065676	245.065676	245.065676	0.311927887	0.645570699	0.839120942	0.93871274	0.93871274	0.93871274	3.821957687	1.968709043	0.893617021	0.340425532	0.340425532	0.340425532	0.292730393	0.605839274	0.787477535	0.88093999	0.88093999	0.88093999	94.68848055	17.4555582	0.646502156	3.353221102	2.443091882	0.090484885	4.886183763	34.9111164	1.293004311	13.1503384	4.210218853	3.686454355	0.136535346	1.529843924	0.166604019	0.006170519	-2.101449219	28.43247011	1.053054448	3.925299396	2334	6.64957265	172.8888889	95.34809259	0.175886353	0.006065047	1.275176056	9.398561161	178.3489396	6.605516281	6.078430435	178.3489396	6.605516281	282.9354441	356.6978792	13.21103256	33.09482802	178.3489396	10.68311055	15.32234703	20.84706473	25.84678942	31.14231889	4.801470702	0.177832248	1.839710565	0.292966994	0.010850629	-1.439589524	28.48702863	1.055075135	3.927547311	2054.285714	127.5063661	7.240307803	5.347107531	58	2.148148148	4.761255583	5.449181042	0.20182152	5.42871946	38.51097305	1.426332335	27.0044943	6.663003889	5.272999559	6.626717749	8.061802275	9.548881895	11.07418792	5.196152423	0.19245009	1.932341082	5.196152423	0.19245009	1.932341082	28.47743468	1.054719803	3.927152334	0.967442969	66.06998723	28.94086332	0.997960804	209.821259	2.35491038	8.060676927	0.29854359	2.44720309	1	0.037037037	2	16.12135385	0.59708718	4.608377066	3.537461399	2.56708383	0	2.255223306	0	2.083076607	5.136195317	0.190229456	1.918732132	0.09612298	0.00356011	-2.746366486	28.4471299	1.053597404	3.925903831	48.67398367	0.138672318	3.605480272	7.841326595	0.270390572	56.84961781	3.72343186	17.26992861	0.639626985	3.340684464	3.895729676	0.144286284	5.773631924	34.53985722	1.279253971	13.09066875	4.750486613	4.178640316	4.440104295	6.088857401	7.127501167	8.495441714	3.558241448	0.13178672	1.488335619	0.132304721	0.004900175	-2.371746578	28.4411244	1.053374978	3.925656257	3708	10.56410256	274.6666667	56.55991069	0.111876787	0.00385782	0.811106706	10.22390299	286.5906677	10.61446917	6.63460752	286.5906677	10.61446917	420.0343378	573.1813354	21.22893835	48.96024354	286.5906677	11.54051145	16.86311685	22.67873411	28.26804933	33.95848354	4.644372071	0.17201378	1.800702913	0.173718283	0.00643401	-2.052417075	28.50256146	1.055650424	3.928186505	231.9168683	0.660731819	17.17902728	689.6772383	1.787864024	0.061650484	12.96201417	5.324057545	20.225188	0.749081037	3.525909931	17.97930742	0.665900275	21.07601722	40.45037599	1.498162074	14.16459429	17.97930772	5.869369558	8.659457328	11.55803384	14.44594148	17.33535645	4.755308445	0.176122535	1.828382468	0.39832214	0.014752672	-1.079366994	28.47799905	1.054740705	3.927175572	1638.21131	4.333892353	121.2607584	173.7817111	0.250122443	0.008624912	1.813387714	8.762465532	249.5907206	125.9864317	4.666164139	5.670874195	125.1929858	4.63677725	204.2886035	251.3811596	9.31041332	24.78581161	125.1929858	1.21850949	10.01138635	14.19610078	19.46747224	24.04315528	29.04079807	4.867908927	0.180292923	1.8558246	0.418111794	0.015485622	-1.02251047	28.4857133	1.055026418	3.927493167	1637.550754	4.332144851	121.211078	174.7552554	0.250200026	0.008627587	1.813950187	8.761711437	249.5354252	125.9689126	4.665515282	5.670711127	125.1322187	4.634526618	204.2127382	251.3416525	9.308950094	24.72988986	125.1322187	1.224481065	10.01057892	14.19434656	19.46569206	24.04056277	29.03799082	4.867964716	0.180294989	1.855838039	0.417490551	0.015462613	-1.024254043	28.4856712	1.055024859	3.927491434	2150.069647	5.688014939	159.3153072	118.6165135	0.188692173	0.006506627	1.368018256	9.274758926	327.4889005	163.0574503	6.039164825	5.973319747	163.0574503	6.039164825	269.1574773	326.6237894	12.09717739	30.8790209	163.0574503	-0.864576296	10.55471083	14.95767911	20.54145307	25.34646042	30.63777629	4.885951718	0.180961175	1.860162762	0.311143195	0.011523822	-1.369007172	28.48383259	1.054956763	3.927415746	1849.798083	4.893645723	136.980458	135.0493947	0.220407714	0.007600266	1.597955925	8.979501472	280.7541836	140.9389918	5.21996266	5.802384133	140.9092591	5.218861449	228.8389086	281.7352738	10.43463977	28.14026995	140.9092591	0.753206937	10.24181139	14.56278229	19.93389246	24.64114115	29.74606763	4.84316083	0.179376327	1.849848006	0.325152962	0.012042702	-1.317363171	28.48454051	1.054982982	3.927444889	2234.901727	5.91243843	165.6736057	116.3526417	0.181461573	0.006257296	1.315596407	9.358714752	342.2344595	169.4252798	6.275010361	6.018241171	169.4252798	6.275010361	282.1722377	340.1770555	12.59915021	31.58232183	169.4252798	-1.477938739	10.64353707	15.04611491	20.70883633	25.52219984	30.87775503	4.913268086	0.181972892	1.866700246	0.335855846	0.012439105	-1.279387137	28.4841967	1.054970248	3.927430736	1843.527046	4.877055678	136.521196	132.9318401	0.221203666	0.007627713	1.603726579	8.968175339	279.9830671	140.4824336	5.203053095	5.798579459	140.4219992	5.200814784	227.0329934	280.8194153	10.40071908	28.40319332	140.4219992	0.684005523	10.22943276	14.56307025	19.91406353	24.62970853	29.72151495	4.831301022	0.178937075	1.846973064	0.302705002	0.011211296	-1.401247087	28.48426084	1.054972624	3.927433376	70.1723035	0.185641015	3.883615074	7.555319577	0.260528261	54.77606693	4.566898277	51.29760924	43.39230462	1.607122393	4.421014335	6.879498463	0.254796239	8.730795024	46.56995478	1.72481314	18.79620909	7.15817295	3.596956033	5.091378957	6.482615971	8.151850982	9.901798417	11.73180538	3.332152505	0.123413056	1.411357149	0.053094188	0.001966451	-3.442373154	28.45492352	1.053886056	3.926225041	60.8646035	0.16101747	3.538885445	7.957976011	0.274412966	57.69532608	4.174201694	44.87380428	35.52655214	1.315798227	4.186493265	3.968933633	0.146997542	5.937494694	41.98880413	1.555140894	17.1137462	5.50404559	3.302455654	4.695077444	5.601001777	6.858265766	8.011286221	9.274560556	3.652410343	0.135274457	1.518964823	0.257487778	0.009536584	-1.590957129	28.43615977	1.053191103	3.925451553	63.0672035	0.166844454	3.620463222	7.796010797	0.268827959	56.52107828	4.222833824	45.99203869	37.18696935	1.377295161	4.240055122	4.02892283	0.149219364	5.951678786	41.87126163	1.550787468	17.6167289	5.567184101	3.380378838	4.733404278	5.674400734	6.92520928	8.10030989	9.370773815	3.565460655	0.132054098	1.490712251	0.133345693	0.004938729	-2.362556716	28.435967	1.053183963	3.925443604	60.8500035	0.160978845	3.538344704	7.976531915	0.275052825	57.82985638	4.185473518	44.9223795	35.54353975	1.316427398	4.187053827	4.0428348	0.149734622	5.986250261	42.75043949	1.583349611	17.11560596	5.536714602	3.301918336	4.708585924	5.634023035	6.899792414	8.073152691	9.350530089	3.664427708	0.135719545	1.522816628	0.262658011	0.009728074	-1.567645242	28.43813652	1.053264316	3.925533064	62.9454035	0.166522231	3.615952111	7.792753505	0.268715638	56.49746291	4.220328308	45.94430423	37.10220211	1.374155634	4.237379155	3.992551995	0.147872296	5.936909153	41.78469984	1.547581476	17.60635108	5.556765702	3.376224813	4.731470197	5.665093336	6.914823931	8.080160439	9.344070429	3.570422758	0.13223788	1.492343033	0.159845195	0.005920192	-2.150011117	28.4361632	1.05319123	3.925451695	97.1855035	0.257104507	4.884103963	6.147840097	0.211994486	44.5718407	5.127006353	67.56626499	65.0332325	2.408638241	4.895465421	7.715937088	0.285775448	8.84547071	50.60778878	1.874362547	25.35833862	8.27215925	4.151043055	5.635269125	7.263241892	9.035167076	10.8975446	12.8205483	3.332079567	0.123410354	1.411331481	0.063837634	0.002364357	-3.226292683	28.45446571	1.0538691	3.926206175	3.852172307	4.151046068	4.206210011	4.065139667	3.920039136	3.685906758	3.546826756	3.551706055	3.526452119	3.871079217	3.959447987	3.863178769	3.728850159	3.571370457	3.469809168	3.400723701	3.937509672	4.450118373	4.69877681	4.720712157	4.67316785	4.581552128	4.434559895	4.359805685	3.59351731	3.962907586	4.100158222	4.000220266	3.842207333	3.717952687	3.635110727	3.567434771	4.03758969	4.595086247	4.89359355	4.918477422	4.884092247	4.819773546	4.68131048	4.606472559	4.999191508	5.739844528	5.764979961	5.858295303	5.894290293	5.686695148	5.379708857	5.308201675	8.776381984	15.56906156	35.3935705	37.30543818	29.18231209	30.00194307	25.59973942	28.84901137	5.186016193	8.813856482	13.09145882	12.59253411	11.22477732	10.70287377	10.08571114	9.57138332	0.087342759	0.318205434	0.25572743	0.322346826	0.442335526	0.471207382	0.238425163	0.2190682	4.534648365	7.458322799	11.52987439	11.53858465	10.0276842	9.180242042	8.220413758	7.779156842	0.678198431	1.076075773	1.320035143	1.320682977	1.249401729	1.120987934	0.970134989	0.903461899	15.96057983	51.44026177	40.44556376	59.30907722	73.31605853	73.25574323	40.98914545	33.61310182	0.046112386	-0.005766526	-0.044582881	-0.07766684	-0.01063284	-0.034669537	-0.012484586	-0.042304581	0.03251197	-0.047148343	0.008155307	-0.099157175	-0.077616687	-0.045833795	-0.043139623	-0.079089669	0.094941647	0.194467462	-0.046824103	-0.147084941	-0.055113664	-0.055656874	-0.097064783	-0.009559745	-0.049799623	0.031131168	-0.007851357	-0.122497005	-0.077614631	0.017727896	-0.016263109	-0.112768063	-0.080277984	0.091486797	0.033964145	-0.164670126	-0.15879118	0.056440464	-0.08365523	-0.150921721	-0.152438447	0.253183777	-0.005872788	-0.107540898	-0.052995157	-0.099497789	-0.06420618	0.007363269	0.548600996	0.646910689	0.959579153	0.871149109	0.511741501	0.685262164	0.690880366	0.953338378	0.86058616	0.929519246	0.976122523	1.064917661	1.000377215	0.987212821	1.023053029	1.078394555	0.540242667	0.716708652	0.934323192	1.360371005	1.461068536	1.330815825	0.990577767	0.820411543	0.996265927	0.842723829	1.030001759	1.138069641	0.97702104	0.852089427	0.8867803	1.038671852	1.216431255	1.00326147	0.974254657	1.161467638	1.160010336	0.91963036	1.028315418	1.101349	0.670799593	0.58466326	0.87609363	1.461973279	1.650825579	1.457044371	0.929629928	0.69353006	5	3.111111111	1.6875	1.315555556	0.604166667	0.342857143	0.192708333	0.122952885	0.136875	0.127946128	0.172413793	0.07977208	0.043269231	0.03869281	0.020138889	0.014906832	0.009635417	0.006471204	0.007604167	0.006734007	0.39963843	6.880321482	4.7405218	3.92932473	3.793301003	3.4740283	3.289490359	3.168752341	2.825767247	4.082298391	3.876502369	3.63491908	3.450836373	3.26256541	3.171623492	2.814697933	2.747311611	4.153774443	3.92690248	3.802144014	3.608112483	3.391510831	3.316994396	2.953722805	2.884006789	4.137087009	3.896059604	3.714022887	3.469272997	3.268477056	3.202254836	2.851924914	2.784291854	4.149500294	3.953086954	3.814092851	3.652043038	3.450433458	3.355030946	3.024287688	2.93199008	7.71685016	6.999	4.96981085	4.779911201	4.427936469	4.392866051	4.12148391	3.842005747	2.108304319	2.012741191	1.850619779	1.648926064	1.574564075	1.263525822	1.192889414	1.180549031	2.158227728	2.00539844	1.894787833	1.730458017	1.567698545	1.470663846	1.171882873	1.106840474	2.078249817	1.918703405	1.672879292	1.536861297	1.386235586	1.276230267	0.940566399	0.885927705	2.137897245	1.9871796	1.87654839	1.700051889	1.5473823	1.429221067	1.143383585	1.062320401	2.075787891	1.8964478	1.651997581	1.509349339	1.33112917	1.247805503	0.880589439	0.820555579	1.30605678	1.147956076	1.078670904	0.847221325	0.639666496	0.532997334	0.326003635	0.217551775	0	6.317113026	134.9856593	84.64068561	31.03218228	0	188.3376319	45.9540936	211.8798359	44.31295207	0	0	58.82770131	88.74732191	41.54546095	45.9540936	211.8798359	183.3130477	44.31295207	5.807436454	45.9540936	211.8798359	95.51422975	183.8733001	0	211.8798359	137.9192065	97.15537127	0	44.31295207	0	211.8798359	95.51422975	183.8733001	0	5.807436454	178.0658636	256.192788	51.20127768	5.807436454	211.8798359	19.25445515	112.8573149	80.36984172	61.09848162	149.048072	0	0	34.41574813	61.09848162	123.6276916	137.4342578	45.9540936	123.6276916	90.26704567	14.03333333	0.519753086	27.96666667	0.595035461	16.25	0.601851852	20.5	0.759259259	36.75	1.361111111	20.60514353	0.763153464	5.953094549	0.220484983	25.64363814	0.949764375	7.107385526	0.263236501	0.611519925	0.022648886	0.142517815	0.178147268	0.059382423	3.449181042	0.118937277	5.449181042	42.22106817	1.455898902	12.98665383	0.447815649	20.87076056	117.3512827	4.046595955	4.833954791	0.166688096	7.833954791	58.47845487	2.016498444	0.657267069	0.022664382	1.314534138	1.314534138	0.045328763	3.177731132	0.109576936	5.177731132	39.93839774	1.377186129	7.421619242	0.255917905	7.274634476	43.02319425	1.483558423	4.912459787	0.169395165	5.83267024	42.47875223	1.46478456	4.704755486	0.162232948	6.704755486	43.56263082	1.502159683	4.375443495	0.150877362	5.436071849	42.41962759	1.462745779	18.19756149	14.33682079	11.10284101	5.295769993	15.68956489	10.57736564	10.9744785	8.717928576	18.66057045	15.14973043	18.19756149	14.33682079	18.19756149	14.33682079	18.19756149	14.33682079	18.19756149	14.33682079	4.369447852	4.007333185	5.998936562	6.523562306	8.002694162	8.928905412	10.22654883	11.32745094	12.56751272	13.74216645	14.96856589	16.17507533	17.40132444	18.62250427	6.538139824	7.758333467	10.80468495	12.92144843	15.60166954	18.01175248	20.60354566	23.11087951	25.68026142	28.22200476	30.78600803	33.34079549	35.90386472	38.46387647	5.030437921	5.036952602	7.375569012	8.258681496	10.09338193	11.3553103	13.008218	14.43548781	16.02309306	17.52353757	19.09025165	20.62449828	22.18672809	23.73768051	0.622724716	0	0.317178737	0	0.1494911	0	0.067338069	0	0.029647962	0	0.012915904	0	0.005600149	0	4.266054458	3.77505715	5.784527705	6.172535322	7.648226656	8.444645294	9.706063271	10.68935388	11.86753735	12.9354879	14.08480056	15.19220418	16.33406895	17.46104944	5.726847748	7.289610521	8.981555941	10.76021934	12.59867876	14.47916662	16.38972052	18.32214616	20.27073195	22.23142732	24.20131183	26.17824759	28.16064814	30.14732183	4.92906364	6.157773162	7.495576666	8.885142466	10.31738007	11.78136469	13.27003645	3.449181042	2.764376518	2.618573085	2.121422371	1.82281677	1.693159106	1.618033989	1.291200054	1.252337785	1	0.773508423	0.628655162	0.077269779	-0.318480434	-0.444231345	12.98665383	9.18021576	7.154080729	5.695749465	5.224776668	3.721345782	3.591153903	2.813047533	2.671767238	2.274917218	1.820367998	1.373076839	0.168488385	-0.685951977	-1.121308468	4.833954791	4.13301362	3.650713925	2.812184291	2.561347037	3.449181042	2.764376518	2.618573085	2.121422371	1.82281677	1.693159106	1.618033989	1.291200054	1.252337785	1	0.773508423	0.628655162	0.077269779	-0.318480434	-0.444231345	12.98665383	9.18021576	7.154080729	5.695749465	5.224776668	3.721345782	3.591153903	2.813047533	2.671767238	2.274917218	1.820367998	1.373076839	0.168488385	-0.685951977	-1.121308468	4.833954791	4.13301362	3.650713925	2.812184291	2.561347037	2.427050983	1.947750736	1.89063588	1.519359334	1.5	1.107933925	0.769045554	0.086237356	-0.386361702	-0.639906755	0.657267069	0	0	0	0	0	0	0	0	0	0	0	0	0	0	3.177731132	2.714760646	2.538337463	1.807946573	1.715217626	1.61028838	1.58806399	1.227839656	1.204895289	1	0.738724738	0.58412361	0.061269767	-0.225196727	-0.415925345	7.421619242	6.224465308	5.412042111	4.957996611	4.889039648	4.165910891	3.835539053	3.612086986	3.513142972	3.414213562	3.298532799	3.042870013	2.687576871	2.511130702	2.289846884	4.912459787	4.284239442	4.036757246	3.499966898	3.231253357	3.118033989	2.928308524	2.761516258	2.574806043	2.5	2.241515521	1.90913974	1.252089112	1.043405646	1	4.704755486	2.905059579	2.809392162	2.422596483	2.154591909	1.845799175	1.618033989	1.536083189	1.266928795	1.052418216	1	0.78648748	0.507789636	0.154338557	-0.021875224	4.375443495	3.751259584	3.58597443	3.014493329	2.771030654	2.658736946	2.602946217	2.252516415	2.218514784	2	1.736181475	1.574632327	0.995670346	0.570982342	0.509608824	0	0	0	0	0	0	0	15	7	5	2	0	2	0	0	0	0	0	0	0	0	0	0	0	0	0	0	0	0	0	0	0	0	0	0	0	0	0	0	0	0	0	0	0	0	0	0	0	0	0	0	0	0	0	0	0	0	0	0	0	0	1	0	0	0	0	0	0	0	0	0	0	0	0	0	0	0	0	0	0	0	0	0	0	0	0	0	0	0	0	0	0	0	0	0	0	0	0	0	0	0	0	0	0	0	1	0	0	0	0	0	0	0	0	0	0	0	0	0	0	0	1	0	0	0	0	0	0	0	0	0	0	0	0	0	0	0	0	0	0	0	0	0	0	0	1	0	0	0	0	0	2	5	0	0	0	0	0	3	0	0	0	0	0	0	0	0	0	2	0	0	0	0	0	0	0	8	3	2	2	0	0	0	0	0	0	0	0	0	0	0	0	0	0	0	0	0	0	16	0	2	2	0	0	0	0	0	0	0	2	0	0	0	0	0	0	0	0	2	0	0	0	0	0	0	0	1	0	0	0	0	0	0	0	0	0	0	0	0	0	0	0	0	0	1	0	0	0	0	0	0	0	0	0	0	0	0	0	0	1	0	0	0	0	0	0	0	0	0	0	1.517744417	0	4.030947232	18.18667435	0	0	0	0	2.440924839	1.474045557	0	0	5.837503785	0	0	0	4.032116492	0	0	0	0	0	0	0	0	0	0	0	25.14080894	0	0	0	0	0	0	0	0	0	0	0	0	0	-3.566933908	0	0	0	3.406168295	0	0	0	0	0	0	0	0	0	0	0	0	0	0	0	0	0	0	0	0	0	0	0	0	0	0	0	0	0	0	0	0	0	0	0	0	0	0	0	3	0	2	10	0	0	0	0	3	2	0	0	2	0	0	0	1	0	0	0	0	0	0	0	0	0	0	0	2	0	0	0	0	0	0	0	0	0	0	0	0	0	1	0	0	0	1	0	0	0	0	0	0	0	0	0	0	0	0	0	0	0	0	0	0	0	0	0	0	0	0	0	0	0	0	0	0	0	0	0	0	0	0	0	2	0	0	1	0	0	0	0	0	0	0	0	2	0	0	2	1	0	0	1	0	0	0	0	0	0	0	0	0	0	0	0	0	0	0	0	0	0	0	0	0	0	1	3	4	4	5	4	4	2	3	0	1	0	0	0	2	0	0	0	0	0	0	0	0	0	0	0	0	0	0	0	0	0	0	0	0	0	0	0	0	0	2	6	7	3	0	2	2	2	0	0	0	0	0	0	0	0	0	0	0	0	0	0	0	0	0	0	0	0	0	0	0	0	0	0	0	0	0	0	0	0	0	0	0	0	0	0	0	0	0	0	0	0	0	0	0	0	0	0	14	11	14	12	4	1	1	0	2	5	18	26	9	0	0	0	36	0	2	0	0	0	0	26	0	0	0	0	0	12	0	0	0	0	0	0	0	0	0	0	0	0	0	0	0	0	1	1	0	1	0	0	0	1	0	0	0	0	0	0	1	0	0	0	0	0	0	0	0	0	1	0	0	0	0	0	0	0	0	0	0	0	0	0	0	0	0	0	0	0	0	0	0	0	0	0	0	0	0	0	0	0	0	0	0	0	0	0	0	0	0	0	0	0	0	0	0	0	0	0	0	0	0	0	1	1	1	1	0	0	0	1	0	0	0	0	0	1	0	0	0	0	0	0	0	0	0	1	0	0	0	0	0	0	0	0	0	0	0	0	0	0	0	0	0	0	0	0	0	0	0	0	0	0	0	0	0	0	0	0	0	0	0	0	0	0	0	0	0	0	0	0	0	0	0	0	0	0	0	0	0	0	1	1	1	1	0	0	0	1	0	0	0	0	1	0	0	0	0	0	0	0	0	0	0	0	0	0	0	0	0	0	0	0	0	0	0	0	0	0	0	0	0	0	0	0	0	0	0	0	0	0	0	0	0	0	0	0	0	0	0	0	0	0	0	0	0	0	0	0	0	0	0	0	0	0	0	0	0	0	1	1	1	1	0	0	0	1	0	0	0	0	0	0	1	0	0	0	0	0	0	0	0	0	0	0	0	0	0	0	0	0	0	0	0	0	0	0	0	0	0	0	0	0	0	0	0	0	0	0	0	0	0	0	0	0	0	0	0	0	0	0	0	0	0	0	0	0	0	0	0	0	0	0	0	0	0	0	1	1	1	1	0	0	0	1	0	0	0	0	0	1	1	0	0	0	0	0	0	0	0	0	0	0	0	0	0	0	0	0	0	0	0	0	0	0	0	0	0	0	0	0	0	0	0	0	0	0	0	0	0	0	0	0	0	0	0	0	0	0	0	0	0	0	0	0	0	0	0	0	0	0	0	0	0	0	1	1	1	1	0	0	0	1	0	0	0	0	1	1	0	0	0	0	0	0	0	0	0	0	0	0	0	0	0	0	0	0	0	0	0	0	0	0	0	0	0	0	0	0	0	0	0	0	0	0	0	0	0	0	0	0	0	0	0	0	0	0	0	0	0	0	0	0	0	0	0	0	0	0	0	0	0	0	1	1	1	1	0	0	0	1	0	0	0	0	0	0	0	0	0	0	0	0	0	0	0	0	0	0	0	0	0	0	0	0	0	0	0	0	0	0	0	0	0	0	0	0	0	0	0	0	0	0	0	0	0	0	0	0	0	0	0	0	0	0	0	0	0	0	0	0	0	0	0	0	0	0	0	0	0	0	1	1	1	1	0	0	0	0	0	0	0	0	0	0	0	0	0	0	1	0	0	0	0	0	0	0	0	0	0	0	0	0	0	0	0	0	0	0	0	0	0	0	0	0	0	0	0	0	0	0	0	0	0	0	0	0	0	0	0	0	0	0	0	0	0	0	0	0	0	0	0	0	0	0	0	0	0	0	1	1	1	1	0	0	0	1	0	0	0	0	1	0	0	0	0	0	0	0	0	0	0	0	0	0	0	0	0	0	0	0	0	0	0	0	0	0	0	0	0	0	0	0	0	0	0	0	0	0	0	0	0	0	0	0	0	0	0	0	0	0	0	0	0	0	0	0	0	0	0	0	0	0	0	0	0	0	1	1	1	1	0	0	0	1	0	0	0	0	0	0	0	0	0	0	0	0	0	0	0	0	0	0	0	0	0	0	0	0	0	0	0	0	0	0	0	0	0	0	0	0	0	0	0	0	0	0	0	0	0	0	0	0	0	0	0	0	0	0	0	0	0	0	0	0	0	0	0	0	0	0	0	0	0	0	19	5	0	1	0	0	0	1	0	0	0	0	0	0	1	0	0	0	0	0	0	0	0	0	2	0	0	0	0	0	0	0	0	0	0	0	0	0	0	0	0	0	0	0	0	0	0	0	0	0	0	0	0	0	0	0	0	0	0	0	0	0	0	0	0	0	0	0	0	0	0	0	0	0	0	0	0	0	23	6	2	3	0	0	0	2	0	0	0	0	0	2	0	0	0	0	0	0	0	0	0	1	0	0	0	0	0	0	0	0	0	0	0	0	0	0	0	0	0	0	0	0	0	0	0	0	0	0	0	0	0	0	0	0	0	0	0	0	0	0	0	0	0	0	0	0	0	0	0	0	0	0	0	0	0	0	21	5	6	4	0	0	0	2	0	0	0	0	1	0	0	0	0	0	0	0	0	0	0	0	0	0	0	0	0	0	0	0	0	0	0	0	0	0	0	0	0	0	0	0	0	0	0	0	0	0	0	0	0	0	0	0	0	0	0	0	0	0	0	0	0	0	0	0	0	0	0	0	0	0	0	0	0	0	14	7	8	3	0	0	0	1	0	0	0	0	0	0	1	0	0	0	0	0	0	0	0	0	0	0	0	0	0	0	0	0	0	0	0	0	0	0	0	0	0	0	0	0	0	0	0	0	0	0	0	0	0	0	0	0	0	0	0	0	0	0	0	0	0	0	0	0	0	0	0	0	0	0	0	0	0	0	11	8	6	1	0	0	0	1	0	0	0	0	0	2	1	0	0	0	0	0	0	0	0	0	0	0	0	0	0	0	0	0	0	0	0	0	0	0	0	0	0	0	0	0	0	0	0	0	0	0	0	0	0	0	0	0	0	0	0	0	0	0	0	0	0	0	0	0	0	0	0	0	0	0	0	0	0	0	11	5	2	1	0	0	0	1	0	0	0	0	1	2	0	0	0	0	0	0	0	0	0	0	0	0	0	0	0	0	0	0	0	0	0	0	0	0	0	0	0	0	0	0	0	0	0	0	0	0	0	0	0	0	0	0	0	0	0	0	0	0	0	0	0	0	0	0	0	0	0	0	0	0	0	0	0	0	10	6	2	1	0	0	0	1	0	0	0	0	0	0	0	0	0	0	0	0	0	0	0	0	0	0	0	0	0	0	0	0	0	0	0	0	0	0	0	0	0	0	0	0	0	0	0	0	0	0	0	0	0	0	0	0	0	0	0	0	0	0	0	0	0	0	0	0	0	0	0	0	0	0	0	0	0	0	9	6	2	1	0	0	0	0	0	0	0	0	0	0	0	0	0	0	1	0	0	0	0	0	0	0	0	0	0	0	0	0	0	0	0	0	0	0	0	0	0	0	0	0	0	0	0	0	0	0	0	0	0	0	0	0	0	0	0	0	0	0	0	0	0	0	0	0	0	0	0	0	0	0	0	0	0	0	10	2	2	2	0	0	0	1	0	0	0	0	1	0	0	0	0	0	0	0	0	0	0	0	0	0	0	0	0	0	0	0	0	0	0	0	0	0	0	0	0	0	0	0	0	0	0	0	0	0	0	0	0	0	0	0	0	0	0	0	0	0	0	0	0	0	0	0	0	0	0	0	0	0	0	0	0	0	10	2	4	2	0	0	0	1	0	0	0	0	0	0	0	0	0	0	0	0	0	0	0	0	0	0	0	0	0	0	0	0	0	0	0	0	0	0	0	0	0	0	0	0	0	0	0	0	0	0	0	0	0	0	0	0	0	0	0	0	0	0	0	0	0	0	0	0	0	0	0	0	0	0	0	0	0	0	4.392317423	3.64385619	0.267325153	112.6843	71.09	79.47	2.829972844	8.008746295	3.0959	9.58459681	491.2673658	95.51422975	34.41574813	493.2059801	205.5106476	349.39	1.003946149	-3.795476917	-4.008474201	-4.059972844	0	1	1	1	1	0.6	0.5	1	1	0.871428571	0.333333333	1	1	0	1	0	0	0	1	0	1	0	0	0	1	0	1	0
6	Brc1ccc(CNC(=O)Nc2ccc3[nH]ncc3c2)cc1	1995.26	345.22	10.15352941	23.4596	34.3816	24.6366	38.1202	0.689988235	1.011223529	0.724605882	1.121182353	0.10952381	34	21	2	36	23	17	32	3	0.083333333	1	0	16	13	15	4	1	0	0	0	0	1	0	0	1	6	1	38.23529412	44.11764706	11.76470588	2.941176471	2.941176471	1	14	0	1	0	3	4	17	15	1	0.714285714	0.133333333	1.133333333	2	0.666666667	0	0	1	2	0	0	1	0	0	0	2	0.695652174	0	0	52.50595875	130.4517391	0	0	90.79391662	0	0	0	108	330	323.0337031	183.1342033	472.35	355.218405	123	318	320.4125456	160.0024286	486.19	338.813848	10.5	5.926190476	4.611111111	1.839880952	15	31	2.915475947	15.60258708	2	2.102191427	0.25316385	44.75	6	0.942142608	27	97.15186428	6.085501897	8.089379752	0.857142857	215	10.23809524	1.58276644	16.18594104	77	565	73	2.760666827	4832	8801	5070	16450	21.35937611	469	6577	14.10826048	6.286217319	3.625089598	4.223218636	0.576643991	0.320530901	0.165053676	0.089344626	1.902070696	4.87214577	14.88398415	26.41252961	47.75	2.273809524	14.57663487	11.67121417	0.000366879	0	0	0	7.773809524	7.698678045	3.21323957	0	0	na	na	5	0.532235822	3.17805383	4.691347882	5.509388337	6.357842267	7.190676034	8.040124664	8.879193928	9.729312721	10.57190649	11.42296793	3.850147602	0	5.141663557	2.397895273	6.610696045	4.59511985	8.160232492	6.580639137	9.752490229	3.17805383	3.465735903	3.663561646	3.871201011	4.025351691	3.970291914	4.007333185	4.077537444	3.850147602	3.891820298	3.496507561	4.106767082	4.655150118	5.227425371	5.699188606	5.861097785	6.154044998	6.47916347	6.096703962	6.243863457	11.98169709	6.635946556	9.559567759	1.44057335	2.923621203	3.784555429	3.101667173	14.65648977	10.20350994	9.174262807	7.337130085	5.838729349	4.584129359	0.697928084	0.443630867	0.295943962	0.193082371	0.124228284	0.083347807	12.64533183	7.223093331	5.521851172	3.59306404	2.244690077	1.601876243	0.602158659	0.314047536	0.178124231	0.094554317	0.047759363	0.029125023	15.65648977	10.78086021	9.990759388	7.914480354	6.172062683	5.05553388	71.98648538	3.518844014	151.5173763	6.396046932	9.290230976	5.16677781	6.227151598	172.9737366	58.26466133	1.71366651	3.489353111	7.438411987	4.201841232	4.367361177	732.7641533	8115.307477	1.267770216	4.338141847	19	0.904761905	88.23866588	3.338096816	1.623548057	32.50313163	0.203055238	0.326950752	0.531653269	1.71366651	3.60492249	4.333007416	4.793345194	4.793345194	4.793345194	58.26466133	122.5673646	147.3222521	162.9737366	162.9737366	162.9737366	0.336841086	0.708589449	0.85170301	0.942187755	0.942187755	0.942187755	3.373796331	1.482540352	0.754455425	0.294117647	0.294117647	0.294117647	0.312037937	0.656412767	0.788988223	0.872810163	0.872810163	0.872810163	58.67018214	13.66042033	0.650496206	2.384474532	2.370384151	0.112875436	4.661130919	27.32084067	1.300992413	10.44409525	3.976132491	3.895210374	0.185486208	1.240114928	0.171844796	0.008183086	-1.606213593	22.46350843	1.069690878	2.838102932	1091	5.195238095	103.9047619	67.71246809	0.231678399	0.010072974	1.332150792	8.397282895	107.0694593	5.098545683	4.26229778	107.0694593	5.098545683	167.9981704	214.1389187	10.19709137	25.51324899	107.0694593	9.652137409	13.81181072	18.79415386	23.30576877	28.07427328	4.137929639	0.197044269	1.295244514	0.107329316	0.00511092	-2.035491444	22.49186346	1.071041117	2.83925342	885.7931034	69.99278679	4.970412676	5.159055299	46	2.19047619	3.491791447	4.890677635	0.232889411	4.852355628	29.73144969	1.415783319	21.3409513	6.354861277	5.043425117	6.385194399	7.796057974	9.244451902	10.71639359	4.582575695	0.21821789	1.388330259	4.582575695	0.21821789	1.388330259	22.47119368	1.070056842	2.8384149	0.971762851	52.75695801	22.96581565	0.998513724	132.05344	2.129101628	6.208030709	0.29562051	1.665203099	1	0.047619048	1.993499232	12.41606142	0.59124102	3.578424746	3.291668619	2.324564	0	2.005808291	0.130053128	1.828319996	3.818907471	0.181852737	1.222072185	0.199135425	0.009482639	-1.471788095	22.48163293	1.070553949	2.83883849	37.2900354	0.177571597	3.551431943	6.32009405	0.274786698	36.34054079	3.476643729	13.45523996	0.640725713	2.37067204	3.6965283	0.176025157	5.494888723	26.91047993	1.281451425	10.27406878	4.492614815	3.94784899	4.199535377	5.839899187	6.837093977	8.174053108	3.749417862	0.178543708	1.205324072	0.113352059	0.005397717	-1.985698233	22.46663916	1.06983996	2.838230031	1896	9.028571429	180.5714286	35.7702083	0.134401458	0.005843542	0.772808382	9.36777138	186.9322599	8.901536186	4.770536938	186.9322599	8.901536186	270.3245677	373.8645198	17.80307237	39.49317695	186.9322599	10.66953662	15.59614251	20.96212998	26.13586556	31.39233403	4.181057425	0.199097973	1.304700878	0.206774587	0.009846409	-1.43745596	22.51945608	1.072355051	2.840371583	126.6220912	0.602962339	12.05924678	455.5052864	1.997140089	0.086832178	11.48355551	4.692523656	14.2638324	0.679230114	2.423896077	12.6297159	0.601415043	15.12615487	28.52766479	1.358460228	10.38422105	12.62976536	5.194448829	7.594277739	10.14646419	12.67990224	15.21638108	4.011249832	0.191011897	1.266887395	0.306196989	0.014580809	-1.079398076	22.52048605	1.072404097	2.840413295	823.3132653	3.56412669	78.33221574	104.1903816	0.303726788	0.013205513	1.74642903	7.888870861	159.2542591	80.45212953	3.831053787	4.001628843	80.15252761	3.816787029	129.3256636	160.5899733	7.647141588	20.24689552	80.15252761	0.97455964	9.107118023	12.88513669	17.66857843	21.828675	26.35554049	4.190519707	0.199548557	1.306762563	0.134242651	0.006392507	-1.831429909	22.48585276	1.070754893	2.839009661	822.9433395	3.562525279	78.29601804	105.1191832	0.303820003	0.013209565	1.746965016	7.888059304	159.2303324	80.45031618	3.830967437	4.001608286	80.10769453	3.814652121	129.2752285	160.58248	7.646784761	20.18904756	80.10769453	0.982190826	9.106236096	12.88305713	17.66656136	21.82566524	26.35231896	4.190447366	0.199545113	1.306746819	0.133255361	0.006345493	-1.83816215	22.48579638	1.070752208	2.839007374	1052.534895	4.556428119	100.3105519	79.25987855	0.23668912	0.010290831	1.360962438	8.356935498	206.1861453	102.3671727	4.874627269	4.221337488	102.3671727	4.874627269	167.1588583	205.4256786	9.782175173	24.44222146	102.3671727	-0.896822449	9.611114347	13.59000232	18.66335259	23.03567605	27.83370992	4.234105972	0.201624094	1.316199619	0.119469621	0.00568903	-1.937759281	22.48402836	1.070668017	2.838935661	838.5784547	3.630209761	79.81965283	96.7496148	0.299556599	0.0130242	1.722450446	7.923928317	163.0219277	81.98306383	3.90395542	4.018820703	81.98306383	3.90395542	131.5784099	163.8762038	7.803628755	21.44739947	81.98306383	0.664850581	9.145278347	12.96511364	17.75212458	21.94800677	26.48693315	4.193159722	0.199674272	1.307336951	0.166444105	0.00792591	-1.63533632	22.48783468	1.070849271	2.839090044	1185.429667	5.131730159	113.0493492	72.52165432	0.209436579	0.009105938	1.204260331	8.585623135	233.237711	115.0303555	5.477635977	4.32770617	115.0303555	5.477635977	189.1603568	231.775495	11.03692833	25.62619361	115.0303555	-1.429593286	9.854275975	13.92104606	19.14011727	23.60811973	28.5403598	4.246969811	0.202236658	1.318966265	0.09525156	0.004535789	-2.144368595	22.48263818	1.070601818	2.83887927	801.2451168	3.468593579	76.25568731	100.3593464	0.314484285	0.01367323	1.808284641	7.837535078	155.8594254	78.49011268	3.737624413	3.9791114	78.49011268	3.737624413	125.2473695	156.8734825	7.470165834	20.95432145	78.49011268	0.751793376	9.051353936	12.84692823	17.57093871	21.73680416	26.22156565	4.180172181	0.199055818	1.304507758	0.183184885	0.00872309	-1.547931763	22.48941541	1.070924543	2.83915415	55.0481315	0.2383036	3.925964905	5.972246701	0.2596629	34.34041853	4.356891854	41.4641389	34.55756945	1.645598545	3.230940698	6.879494141	0.327594959	8.60805787	37.21564394	1.772173521	15.22842947	7.060044694	3.355188347	4.886457755	6.295716781	8.001251608	9.787114047	11.64725008	3.167740148	0.150844769	1.051574053	0.114387466	0.005447022	-1.977405275	22.48152916	1.070549008	2.838834281	47.4325315	0.205335634	3.563317286	6.287983216	0.273390575	36.15590349	3.925977647	35.53392326	27.78466163	1.323079125	3.031990736	3.842701413	0.182985782	5.605612972	32.83662914	1.563649006	13.6631294	5.236526654	3.046206733	4.448232645	5.334419725	6.582502733	7.72999553	8.97836193	3.38705049	0.161288119	1.112625508	0.147024007	0.007001143	-1.748484664	22.47473876	1.070225655	2.83855877	49.5353315	0.214438665	3.663450619	6.115968602	0.265911678	35.16681946	3.984841155	36.35980685	29.24900343	1.392809687	3.078833254	3.910954933	0.186235949	5.639990437	32.57179524	1.551037869	13.98660247	5.318466836	3.141484931	4.494475374	5.434326992	6.674757036	7.848518283	9.105073551	3.204672992	0.152603476	1.062145813	0.118010799	0.005619562	-1.948964322	22.48131461	1.070538791	2.838825577	47.0846315	0.203829574	3.546750619	6.338200372	0.275573929	36.44465214	3.925531557	35.62381321	27.6556566	1.316936029	3.027746345	3.825324658	0.182158317	5.605659379	33.32366774	1.586841321	13.71177446	5.230344385	3.029529653	4.451767444	5.324049484	6.577785844	7.718561475	8.967567815	3.490638986	0.166220904	1.140100363	0.170994568	0.008142598	-1.610737138	22.47015858	1.070007551	2.838372888	49.8185315	0.215664639	3.676936334	6.08939889	0.264756473	35.01404362	3.994051336	36.43566237	29.42853119	1.401358628	3.084414032	3.938778623	0.187560887	5.660608314	32.58295898	1.551569475	14.00331483	5.334184732	3.153650134	4.502396925	5.451657427	6.693411143	7.873059255	9.133545687	3.194310598	0.152110028	1.059191999	0.11927558	0.00567979	-1.939241775	22.48160057	1.070552408	2.838837178	75.1473315	0.325313123	4.883069667	4.78721028	0.208139577	27.52645911	4.807621909	51.20557163	49.47788581	2.356089801	3.558263381	7.429601856	0.353790565	8.32859698	36.75181852	1.750086596	19.76322131	7.694492171	3.8867093	5.304477816	6.858816325	8.558716935	10.36129904	12.23845951	2.989237126	0.142344625	0.998676772	0.062490257	0.002975727	-2.528794151	22.49010691	1.070957472	2.839182192	3.480625445	3.878590894	3.833177981	3.550161704	3.430239176	3.445273563	3.346560682	3.491274541	3.233131157	3.582468642	3.59326111	3.388302607	3.185522588	3.132422058	3.079155035	3.04575015	3.650639124	4.111255353	4.323969381	4.321592156	4.116460507	3.963574232	3.888553846	3.742548907	3.252269498	3.634867533	3.69497459	3.494560891	3.253347535	3.182906022	3.158861878	3.144332288	3.770935237	4.255214711	4.51039957	4.558316343	4.361168332	4.156685782	4.092680118	3.934989507	4.827880555	5.308963632	5.407551819	5.393759646	5.260607077	5.219385294	5.147661985	4.839698111	3.618538067	7.18469396	20.34952567	24.16548464	14.72292292	19.17691528	14.33115257	11.05625976	3.079415804	5.48523261	7.562301086	7.689394948	6.176884022	4.530619285	4.869488598	4.410630781	0.078033928	0.198669854	0.205295847	0.271942291	0.260879963	0.238644436	0.30395345	0.169224364	2.638246553	4.542646677	6.576689742	6.493704893	5.038583872	4.306814325	4.211928453	3.659014635	0.525668094	0.801220155	0.912724682	0.877911694	0.70765818	0.595643234	0.553584318	0.48811483	6.305166227	16.32432061	25.17953812	32.29084444	29.83412954	29.0261741	34.13137486	18.38297494	-0.004509425	0.000707603	-0.099696752	-0.060842338	0.085972902	-0.114259834	-0.026174084	0.095096563	0.058766446	-0.079251644	-0.228044979	-0.086086542	0.177638869	-0.100383576	0.073874016	-0.055689208	-0.049698787	0.17293795	-0.176470826	-0.174523747	0.001039105	-0.273372265	0.196760083	0.168803758	0.066057949	-0.009779556	-0.187130975	-0.099561352	0.143749439	-0.156362839	0.128769867	-0.090773855	0.102512473	0.015480252	-0.224945088	-0.174183569	0.078495286	-0.122954757	0.307844469	0.023804857	-0.066262	0.097758786	-0.138534271	-0.081771761	0.014715284	-0.187042264	0.019204634	0.029513457	0.478567364	0.587742754	0.999180194	0.825263258	0.376734134	1.118907954	0.808113219	0.740710346	0.731149646	0.921413632	1.172718713	1.065723257	0.788614832	1.024785246	0.875937891	1.047207687	0.768002371	0.596741072	1.072602949	1.238027578	1.231364456	1.772785377	1.16758025	0.613892572	0.685813122	0.817572113	1.128272308	1.010743264	0.685046527	1.120752047	0.794498415	1.041678462	1.034486415	1.066888341	1.200646791	1.12280643	0.863250215	1.085781099	0.638961174	0.909575788	0.588148785	0.534180467	1.026984687	1.187057674	1.458261858	2.097997499	1.753938739	0.802432722	4.5	2	0.881944444	0.910555556	0.399444444	0.329750567	0.227465986	0.072066327	0.117808642	0.064589328	0.195652174	0.064516129	0.032664609	0.043359788	0.021023392	0.018319476	0.013380352	0.004804422	0.009062203	0.005382444	0.408164989	6.880314079	4.057425702	3.777050665	3.501536846	3.198511223	2.854501596	2.758920404	2.686650262	3.997934281	3.859090592	3.349100212	3.141672431	2.89842003	2.758403967	2.715168444	2.321882014	4.096753069	3.917485576	3.573283019	3.31279158	3.040167038	2.910860354	2.85403289	2.541393475	3.986678778	3.878600374	3.311266164	3.14604334	2.906494891	2.756070441	2.735448568	2.370397962	4.13990618	3.946350532	3.631964228	3.383459499	3.088888157	2.965819016	2.925431949	2.625298428	7.431033018	5.095246119	4.748551642	4.442230237	4.075087066	3.813329227	3.674221825	3.642236612	2.019875599	1.994704435	1.551152384	1.463759172	1.26960835	1.180549031	1.07318556	0.92338012	2.032937336	1.992336574	1.65153582	1.580939885	1.308801938	1.106840474	1.093759239	0.912761397	1.935863515	1.903327469	1.391746762	1.308993202	1.097817481	0.885927705	0.853816528	0.668889213	2.036500974	1.976672416	1.694331968	1.618735758	1.303440659	1.082694399	1.062320401	0.891686889	1.910880141	1.879758274	1.33563607	1.22895288	1.046751695	0.820555579	0.808246696	0.594840686	1.160649014	1.1447806	0.686023408	0.408216739	0.336657371	0.217551775	0.029081536	0	0	38.12720571	66.33373231	53.57903646	37.28081885	6.419959524	105.939918	45.9540936	117.71102	25.14492703	0	0	63.83763322	84.32408317	16.66300743	45.9540936	117.71102	164.8247238	25.14492703	0	45.9540936	117.71102	94.49244327	141.4313012	0	117.71102	95.47720759	115.3016098	0	25.14492703	0	117.71102	94.49244327	141.4313012	0	0	141.4313012	142.855947	69.34751624	0	117.71102	20.0960552	75.38115239	98.6386024	41.80793447	118.0463652	0	0	52.6845088	41.80793447	122.4216956	101.0415868	45.9540936	122.4216956	71.09902063	10.76666667	0.512698413	21.03333333	0.618627451	13.25	0.630952381	16	0.761904762	29.25	1.392857143	14.08753902	0.670835191	4.386176059	0.208865527	17.84906802	0.84995562	5.817333879	0.277015899	0.468490062	0.022309051	0.154798762	0.278637771	0	2.947230232	0.128140445	4.947230232	33.76465243	1.468028367	9.266508265	0.402891664	15.54849337	92.48719522	4.021182401	4.366095105	0.189830222	7.366095105	46.66421769	2.02887903	1.659039559	0.072132155	2.920813223	4.711431107	0.204844831	2.88898967	0.125608247	4.88898967	32.12069318	1.396551878	6.19544574	0.269367206	5.707045282	34.32746097	1.492498303	4.426936572	0.192475503	5.32073146	34.13801414	1.484261484	3.551280348	0.154403493	5.551280348	34.85501617	1.515435486	3.9279993	0.170782578	4.977740944	33.97477498	1.47716413	14.23975802	11.3701766	8.517146873	4.099777212	12.17218155	8.284716483	13.59221987	17.98683823	14.5642757	11.93962628	14.23975802	11.3701766	14.23975802	11.3701766	14.23975802	11.3701766	14.23975802	11.3701766	4.143134726	3.610917913	5.659482216	5.916202063	7.417580402	8.055475142	9.314970621	10.15233784	11.29927422	12.24248654	13.33853387	14.33820685	15.41299592	16.44331676	6.192362489	6.880384082	9.908325829	11.41355807	13.93018744	15.80721796	18.13531323	20.19222163	22.4488695	24.5919851	26.82348247	29.00793404	31.2318941	33.4365343	4.791649753	4.543294782	7.00726119	7.592460678	9.509703949	10.51422157	12.18945077	13.41805495	14.97929498	16.32572581	17.83440182	19.24157646	20.72710804	22.16541023	1.847509484	1.195133856	2.443289895	2.323955119	3.26081045	3.414790927	4.172949266	4.477992728	5.131324591	5.522017937	6.113901698	6.553609926	7.109604478	7.577476554	4.056642695	3.447826482	5.50931303	5.71143578	7.219041558	7.820305598	9.077696312	9.888405928	11.02767078	11.94920487	13.03413854	14.01459403	15.07611028	16.08842004	5.468060141	6.970730078	8.563504094	10.20813736	11.88625987	13.58801128	15.30760286	17.04137205	18.7868372	20.54220438	22.3060981	24.0774106	25.8552159	27.63871995	4.691347882	5.894402834	7.186144305	8.512029884	9.866051745	11.2403241	12.63080654	2.947230232	2.637806648	2.470387688	2.12412584	1.918571635	1.534079042	1.103298477	1	0.690941158	0.455885497	-0.123143816	-0.315238915	-0.856536444	-1	-1	9.266508265	7.285218653	7.061353386	5.750134737	5.263499239	4.200422853	2.455382585	2.274917218	1.597884486	1.088276187	-0.292367351	-0.752194098	-2.322910553	-2.511337219	-2.582887547	4.366095105	3.615608255	3.154281787	2.742720655	2.571617321	2.947230232	2.637806648	2.470387688	2.12412584	1.918571635	1.534079042	1.103298477	1	0.690941158	0.455885497	-0.123143816	-0.315238915	-0.856536444	-1	-1	9.266508265	7.285218653	7.061353386	5.750134737	5.263499239	4.200422853	2.455382585	2.274917218	1.597884486	1.088276187	-0.292367351	-0.752194098	-2.322910553	-2.511337219	-2.582887547	4.366095105	3.615608255	3.154281787	2.742720655	2.571617321	2.301050149	1.628221304	1.5	0.803994161	0.648520109	-0.146727903	-0.413434936	-1.146592187	-1.300359027	-1.464092396	1.659039559	0.563754865	0.132921129	0	0	0	0	0	0	0	0	0	0	0	0	2.88898967	2.54547774	2.362718396	1.945428228	1.692807303	1.506645279	1.060069554	1	0.6221142	0.436096221	-0.084601568	-0.267996603	-0.747669314	-0.854935335	-0.995021528	6.19544574	5.461015386	5.379907098	4.909988505	4.740443638	4.359123128	3.450979765	3.414213562	3.195218405	3.013916995	2.640042708	2.247029928	2	1.936164524	1.643165184	4.426936572	4.017391856	3.801071537	3.460026807	3.334105983	3.034056202	2.587641874	2.5	1.965203623	1.855616095	1.15317399	1.093965893	0.637190749	0.5	0.495961784	3.551280348	2.945902235	2.930259681	2.576940826	2.31529428	1.534117332	1.250913476	1.130770713	1	0.65528101	0.482835141	0.250603412	-0.292298727	-0.683988184	-0.901541976	3.9279993	3.60323073	3.430115182	3.035614393	2.880277677	2.517182583	2.066817286	2	1.624031154	1.423858315	0.787412253	0.6189271	0.139388464	0.002817601	0	0	0	0	0	0	0	0	13	7	5	0	0	0	0	0	0	0	0	0	0	0	0	0	0	0	0	0	0	0	0	0	0	0	0	0	0	0	0	0	0	0	0	0	0	0	0	0	0	0	0	0	1	0	0	0	0	0	0	0	0	0	0	0	0	0	0	0	0	0	0	0	0	0	0	0	0	0	0	0	0	0	0	0	0	0	0	0	0	0	0	0	0	0	0	0	0	0	0	0	0	0	0	0	0	0	0	0	0	0	0	0	0	0	0	0	0	0	0	0	0	0	1	0	0	0	0	0	0	0	0	0	0	0	0	0	0	1	0	0	0	0	0	0	0	0	0	0	0	0	0	0	3	4	0	0	0	0	0	1	0	0	0	0	0	0	0	0	0	0	0	0	0	0	0	0	0	7	2	2	1	0	0	0	0	0	0	1	0	0	0	0	0	0	1	0	0	0	0	9	0	1	3	0	0	0	0	0	0	0	1	0	0	0	0	0	0	0	0	0	0	0	0	0	2	1	0	1	0	0	0	0	0	0	0	0	0	0	0	0	0	0	0	0	0	1	0	0	0	0	0	0	0	0	0	0	0	0	0	0	0	0	0	0	0	0	0	0	0	0	0	0.479234064	0	0	15.12298422	0	0	0	-0.23540403	2.791628648	1.899565021	0	0	5.624500031	0	0	0	3.947476626	0	0	0	0	0	0	0	0	0	2.869108049	0	11.87214577	0	0	0	0	0	0	0	0	0	0	0	0	0	0	0	0	0	3.378761599	0	0	0	0	0	0	0	0	0	0	0	0	0	0	0	0	0	0	0	0	0	0	0	0	0	0	0	0	0	0	0	0	0	0	0	0	0	0	0	1	0	0	8	0	0	0	1	3	2	0	0	2	0	0	0	1	0	0	0	0	0	0	0	0	0	1	0	1	0	0	0	0	0	0	0	0	0	0	0	0	0	0	0	0	0	1	0	0	0	0	0	0	0	0	0	0	0	0	0	0	0	0	0	0	0	0	0	0	0	0	0	0	0	0	0	0	0	0	0	0	0	0	0	3	0	1	0	0	1	0	1	0	0	0	1	2	0	0	1	0	2	0	0	0	0	0	0	0	0	0	0	0	0	0	0	0	0	0	0	0	0	0	0	0	0	5	6	5	4	3	0	1	1	2	0	0	0	0	0	0	1	0	0	0	0	0	0	0	0	0	0	0	0	0	0	0	0	0	0	0	0	0	0	0	0	1	2	4	4	2	0	1	1	0	0	0	0	0	0	0	0	0	0	0	0	0	0	0	0	0	0	0	0	0	0	0	0	0	0	0	0	0	0	0	0	0	0	0	0	0	0	0	0	0	0	0	0	0	0	0	0	0	0	10	6	8	6	1	0	2	6	8	4	26	18	0	0	0	0	40	0	0	0	0	0	0	8	0	0	0	0	0	0	0	0	0	0	0	0	0	0	0	0	0	0	0	0	0	0	1	1	1	0	0	0	0	1	0	0	0	0	1	0	0	0	0	0	0	0	0	0	0	0	0	0	0	0	0	0	0	0	0	0	0	0	0	0	0	0	0	0	0	0	0	0	0	0	0	0	0	0	0	0	0	0	0	0	0	0	0	0	0	0	0	0	0	0	0	0	0	0	0	0	0	0	0	0	1	1	0	0	0	0	0	1	0	0	0	0	1	1	0	0	0	0	0	0	0	0	0	0	0	0	0	0	0	0	0	0	0	0	0	0	0	0	0	0	0	0	0	0	0	0	0	0	0	0	0	0	0	0	0	0	0	0	0	0	0	0	0	0	0	0	0	0	0	0	0	0	0	0	0	0	0	0	1	1	1	0	0	0	0	1	0	0	0	0	0	0	0	0	0	0	0	0	0	0	0	0	0	0	0	0	0	0	0	0	0	0	0	0	0	0	0	0	0	0	0	0	0	0	0	0	0	0	0	0	0	0	0	0	0	0	0	0	0	0	0	0	0	0	0	0	0	0	0	0	0	0	0	0	0	0	1	1	1	0	0	0	0	1	0	0	0	0	0	0	0	0	0	0	0	0	0	0	0	0	0	0	0	0	0	0	0	0	0	0	0	0	0	0	0	0	0	0	0	0	0	0	0	0	0	0	0	0	0	0	0	0	0	0	0	0	0	0	0	0	0	0	0	0	0	0	0	0	0	0	0	0	0	0	1	1	1	0	0	0	0	1	0	0	0	0	1	0	0	0	0	0	0	0	0	0	0	0	0	0	0	0	0	0	0	0	0	0	0	0	0	0	0	0	0	0	0	0	0	0	0	0	0	0	0	0	0	0	0	0	0	0	0	0	0	0	0	0	0	0	0	0	0	0	0	0	0	0	0	0	0	0	1	1	1	0	0	0	0	0	0	0	0	0	0	0	0	0	0	0	1	0	0	0	0	0	0	0	0	0	0	0	0	0	0	0	0	0	0	0	0	0	0	0	0	0	0	0	0	0	0	0	0	0	0	0	0	0	0	0	0	0	0	0	0	0	0	0	0	0	0	0	0	0	0	0	0	0	0	0	1	1	1	0	0	0	0	1	0	0	0	0	1	1	0	0	0	0	0	0	0	0	0	0	0	0	0	0	0	0	0	0	0	0	0	0	0	0	0	0	0	0	0	0	0	0	0	0	0	0	0	0	0	0	0	0	0	0	0	0	0	0	0	0	0	0	0	0	0	0	0	0	0	0	0	0	0	0	1	1	0	0	0	0	0	0	0	0	0	0	0	0	0	0	0	0	1	0	0	0	0	0	0	0	0	0	1	0	0	0	0	0	0	0	0	0	0	0	0	0	0	0	0	0	0	0	0	0	0	0	0	0	0	0	0	0	0	0	0	0	0	0	0	0	0	0	0	0	0	0	0	0	0	0	0	0	1	1	0	0	0	0	0	1	0	0	0	0	0	0	0	0	0	0	0	0	0	0	0	0	0	0	0	0	0	0	0	0	0	0	0	0	0	0	0	0	0	0	0	0	0	0	0	0	0	0	0	0	0	0	0	0	0	0	0	0	0	0	0	0	0	0	0	0	0	0	0	0	0	0	0	0	0	0	1	1	0	0	0	0	0	1	0	0	0	0	0	0	0	0	0	0	0	0	0	0	0	0	0	0	0	0	0	0	0	0	0	0	0	0	0	0	0	0	0	0	0	0	0	0	0	0	0	0	0	0	0	0	0	0	0	0	0	0	0	0	0	0	0	0	0	0	0	0	0	0	0	0	0	0	0	0	14	6	1	0	0	0	0	1	0	0	0	0	1	0	0	0	0	0	0	0	0	0	0	0	0	0	0	0	0	0	0	0	0	0	0	0	0	0	0	0	0	0	0	0	0	0	0	0	0	0	0	0	0	0	0	0	0	0	0	0	0	0	0	0	0	0	0	0	0	0	0	0	0	0	0	0	0	0	18	8	0	0	0	0	0	2	0	0	0	0	1	2	0	0	0	0	0	0	0	0	0	0	0	0	0	0	0	0	0	0	0	0	0	0	0	0	0	0	0	0	0	0	0	0	0	0	0	0	0	0	0	0	0	0	0	0	0	0	0	0	0	0	0	0	0	0	0	0	0	0	0	0	0	0	0	0	13	10	2	0	0	0	0	2	0	0	0	0	0	0	0	0	0	0	0	0	0	0	0	0	0	0	0	0	0	0	0	0	0	0	0	0	0	0	0	0	0	0	0	0	0	0	0	0	0	0	0	0	0	0	0	0	0	0	0	0	0	0	0	0	0	0	0	0	0	0	0	0	0	0	0	0	0	0	7	10	3	0	0	0	0	1	0	0	0	0	0	0	0	0	0	0	0	0	0	0	0	0	0	0	0	0	0	0	0	0	0	0	0	0	0	0	0	0	0	0	0	0	0	0	0	0	0	0	0	0	0	0	0	0	0	0	0	0	0	0	0	0	0	0	0	0	0	0	0	0	0	0	0	0	0	0	7	5	4	0	0	0	0	1	0	0	0	0	2	0	0	0	0	0	0	0	0	0	0	0	0	0	0	0	0	0	0	0	0	0	0	0	0	0	0	0	0	0	0	0	0	0	0	0	0	0	0	0	0	0	0	0	0	0	0	0	0	0	0	0	0	0	0	0	0	0	0	0	0	0	0	0	0	0	7	6	4	0	0	0	0	0	0	0	0	0	0	0	0	0	0	0	1	0	0	0	0	0	0	0	0	0	0	0	0	0	0	0	0	0	0	0	0	0	0	0	0	0	0	0	0	0	0	0	0	0	0	0	0	0	0	0	0	0	0	0	0	0	0	0	0	0	0	0	0	0	0	0	0	0	0	0	10	1	1	0	0	0	0	1	0	0	0	0	2	2	0	0	0	0	0	0	0	0	0	0	0	0	0	0	0	0	0	0	0	0	0	0	0	0	0	0	0	0	0	0	0	0	0	0	0	0	0	0	0	0	0	0	0	0	0	0	0	0	0	0	0	0	0	0	0	0	0	0	0	0	0	0	0	0	11	2	0	0	0	0	0	0	0	0	0	0	0	0	0	0	0	0	1	0	0	0	0	0	0	0	0	0	1	0	0	0	0	0	0	0	0	0	0	0	0	0	0	0	0	0	0	0	0	0	0	0	0	0	0	0	0	0	0	0	0	0	0	0	0	0	0	0	0	0	0	0	0	0	0	0	0	0	10	2	0	0	0	0	0	1	0	0	0	0	0	0	0	0	0	0	0	0	0	0	0	0	0	0	0	0	0	0	0	0	0	0	0	0	0	0	0	0	0	0	0	0	0	0	0	0	0	0	0	0	0	0	0	0	0	0	0	0	0	0	0	0	0	0	0	0	0	0	0	0	0	0	0	0	0	0	6	4	0	0	0	0	0	2	0	0	0	0	0	0	0	0	0	0	0	0	0	0	0	0	0	0	0	0	0	0	0	0	0	0	0	0	0	0	0	0	0	0	0	0	0	0	0	0	0	0	0	0	0	0	0	0	0	0	0	0	0	0	0	0	0	0	0	0	0	0	0	0	0	0	0	0	0	0	4.169925001	3.321928095	1.108910158	84.9641	69.81	69.81	2.712844935	7.35952764	2.922	8.538084	353.6347644	77.82943583	52.6845088	362.9900332	152.1434562	249.23	1.026454607	-3.695918195	-3.897202688	-3.942844935	0	1	1	1	1	0.6	0	1	1	0.8	0.5	1	1	1	1	1	1	0	0	0	1	0	1	0	1	1	1	1
7	Brc1ccc2NC(=O)C(=C3SC(=S)NC3=O)c2c1	1995.26	341.22	14.83565217	18.9254	24.0073	20.0909	24.9274	0.822843478	1.043795652	0.873517391	1.0838	0.130718954	23	18	4	25	20	10	27	0	0	4	0	6	5	11	2	2	0	2	0	0	1	0	0	3	7	1	21.73913043	47.82608696	8.695652174	8.695652174	4.347826087	0	11	0	1	0	3	4	16	14	1	0.777777778	0.142857143	1.142857143	2	0.666666667	0	0	2	1	0	0	1	0	0	0	1	0.3	0	0	72.52543845	40.697558	0	0	61.72313242	0	0	0	100	380	344.5120761	219.5337032	537.77	412.952257	121	349	330.6273886	188.1452911	551.72	371.5108	9.666666667	4.30952381	3.805555556	1.250992063	17	30	2	12.94778139	1.862068966	2.053039111	0.277908814	38.75	8	1.044806996	28	73.70589364	4.016306631	9.689257913	1	114	6.333333333	0.925925926	9.777777778	42	344	41	2.134969975	2443	5359	2434	11349	17.36833499	244	4887	12.20306185	4.365547084	2.016501337	2.959613393	0.601190476	0.354588025	0.207607676	0.116982224	1.983356009	4.960873016	23.63228109	30.87074074	46.58333333	2.587962963	12.20273831	10.25179646	0.000608789	0	0	0	8.087962963	6.639846289	2.971415053	0	0.000138821	na	na	17	0.713868056	3.044522438	4.615120517	5.493061443	6.415096959	7.317876199	8.242493153	9.154721948	10.07899427	10.9955954	11.91931681	3.713572067	0	5.081404365	3.044522438	6.626717749	5.476463552	8.259716961	7.609366538	9.944197541	3.044522438	3.433987204	3.737669618	4.094344562	4.276666119	4.317488114	4.418840608	4.430816799	4.248495242	4.077537444	3.33220451	3.941581808	4.491441421	5.099103942	5.614723548	5.846077438	6.18472862	6.462249121	6.519055101	6.592016609	12.42656067	6.562444094	8.612986209	1.312466222	2.050542115	3.630313382	2.96347565	12.86144284	8.558550648	8.350209656	6.810255917	6.186904002	4.888912681	0.714524602	0.427927532	0.278340322	0.166103803	0.10486278	0.068857925	11.96199814	6.965379975	6.294760635	4.29627344	3.324804135	2.295118802	0.664555452	0.348268999	0.209825355	0.104787157	0.056352612	0.032325617	14.71499623	9.832824342	10.3790317	8.387128925	7.874003023	6.534909107	68.66331416	2.923977298	138.550591	5.042276491	7.103614805	3.91097959	4.802599873	104.041925	48.37853671	2.10341464	2.779576671	7.071239223	3.794653474	4.144416394	425.2752307	3889.181572	1.530493057	4.070950594	18	1	75.05865003	2.711766256	1.594694324	25.48710193	0.31026603	0.451681443	0.966232832	2.10341464	3.762267391	4.142914673	4.523561956	4.523561956	4.523561956	48.37853671	86.53214998	95.28703749	104.041925	104.041925	104.041925	0.464990788	0.831704623	0.915852311	1	1	1	2.420147316	0.761294565	0.380647283	0	0	0	0.420682928	0.752453478	0.828582935	0.904712391	0.904712391	0.904712391	42.79275324	11.38722654	0.632623697	1.901552329	2.514869539	0.139714974	4.849953448	22.77445308	1.265247393	8.764053269	3.85090375	3.592283163	0.199571287	0.999667013	0.113761518	0.006320084	-1.69920832	19.44698717	1.080388176	2.31993419	550	3.594771242	61.11111111	59.52619048	0.354683403	0.01773417	1.773417013	7.31986493	63.05617693	3.50312094	3.239509745	63.05617693	3.50312094	90.41287333	126.1123539	7.006241881	21.6915562	63.05617693	8.504513138	12.33905076	16.61200359	20.70444931	24.87083468	3.771404126	0.209522451	1.037705529	0.030190477	0.001677249	-2.736234041	19.54614942	1.08589719	2.323910186	402.7862069	36.86097212	2.239752074	4.976733742	40	2.222222222	2.883707984	5.17142395	0.287301331	5.072206619	26.67987757	1.482215421	18.28826837	6.383017431	4.94875989	6.343880434	7.809947086	9.312987209	10.83869817	4.242640687	0.23570226	1.129745255	4.242640687	0.23570226	1.129745255	19.46657054	1.081476141	2.320721006	0.950950072	48.42310066	19.93516731	0.996758366	99.67583656	1.97158529	5.084702319	0.282483462	1.271277958	1	0.055555556	1.952217421	10.16940464	0.564966924	2.981425505	3.136905214	2.153053359	0	1.836278326	0.143512282	1.639377866	3.119294993	0.173294166	0.889301607	0.160175591	0.008898644	-1.431726597	19.49794837	1.083219354	2.321980049	33.80729308	0.2209627	3.756365898	5.088406718	0.254420336	25.44203359	3.370451688	11.41766204	0.634314558	1.903638931	4.041708181	0.224539343	5.88966719	22.83532408	1.268629116	8.655841884	4.509445832	3.823237072	4.219652859	5.903837092	7.052682411	8.481444514	3.45844771	0.192135984	0.969986185	0.069245062	0.003846948	-2.08730015	19.461843	1.0812135	2.320531136	1304	8.522875817	144.8888889	24.88173216	0.143334459	0.007166723	0.716672294	8.867568333	146.5848531	8.143602952	3.898960373	146.5848531	8.143602952	205.7597838	293.1697063	16.2872059	34.65056956	146.5848531	10.15739307	14.89182032	19.97684854	24.92722343	29.92994725	4.065355402	0.225853078	1.096377333	0.084578689	0.004698816	-1.930930296	19.52962453	1.08497914	2.323249009	69.01545677	0.451081417	7.668384085	424.9952381	2.739482165	0.136974108	13.69741082	3.988874715	9.970556045	0.55391978	1.797694882	7.880930865	0.437829493	9.450475132	19.94111209	1.107839561	7.350124102	7.886491814	4.316760812	6.173152633	8.261951551	10.32170485	12.38678197	3.454935298	0.19194085	0.969191853	0.064665904	0.00359255	-2.140784361	19.61949607	1.089972004	2.326838127	366.210119	2.141579644	40.53088624	105.2107138	0.52398616	0.026199308	2.619930799	6.586637322	81.66787319	42.26607945	2.348115525	2.926785537	41.50150763	2.305639313	60.08142315	83.15558085	4.619754492	14.88566714	41.50150763	1.351776856	7.679850837	11.07420257	14.94360821	18.61025628	22.36244113	3.837491317	0.213193962	1.05128533	0.032006286	0.001778127	-2.690576505	19.5285919	1.084921772	2.323207674	365.8482833	2.139463645	40.48952593	106.1750276	0.524395089	0.026219754	2.621975444	6.584956196	81.64770126	42.26640063	2.348133368	2.926791477	41.45576034	2.303097797	60.02819297	83.14606209	4.619225672	14.84637673	41.45576034	1.357148724	7.67791492	11.07067801	14.93930564	18.60467733	22.3558573	3.837243283	0.213180182	1.051234802	0.030300362	0.001683353	-2.733393921	19.52849883	1.084916602	2.323203948	443.0643333	2.591019493	49.27921481	73.82426912	0.438639198	0.02193196	2.193195991	6.919950739	102.3926859	50.74774296	2.819319053	3.069750117	50.74774296	2.819319053	71.26041144	101.7945526	5.655252921	19.79903756	50.74774296	-0.640379115	8.0581152	11.70303968	15.73509143	19.62327164	23.56559046	3.825756097	0.212542005	1.048891102	0.085178798	0.004732155	-1.925403289	19.5411033	1.08561685	2.323708345	417.0581833	2.438936745	46.28108704	83.05464108	0.463451044	0.023172552	2.317255218	6.821738393	94.08543615	47.57111808	2.642839893	3.019218046	47.57111808	2.642839893	68.75988986	95.02481393	5.27915633	18.0718431	47.57111808	0.721151377	7.949094167	11.48590593	15.4886808	19.29322766	23.18117041	3.78018528	0.210010293	1.039523556	0.066005055	0.003666947	-2.124761049	19.54212323	1.085673513	2.323749145	449.6586833	2.629582943	50.09489815	73.31410885	0.435026836	0.021751342	2.175134179	6.956592616	106.8922682	52.25073411	2.902818561	3.092566314	51.89380073	2.882988929	71.5471181	105.8357454	5.879763633	19.55149137	51.89380073	-1.221065882	8.099795	11.77931414	15.81900762	19.73785398	23.69819742	3.915877352	0.217548742	1.067092346	0.103082858	0.005726825	-1.776264385	19.54192265	1.085662369	2.323741122	426.4893833	2.494089961	47.3505037	81.36239567	0.454410928	0.022720546	2.272054641	6.871851169	96.94944	48.80957	2.711642778	3.039308967	48.80957	2.711642778	71.00656046	97.54472889	5.419151605	18.31191811	48.80957	0.51264397	8.007291728	11.55655338	15.59479672	19.41976347	23.33640478	3.78771069	0.210428372	1.041078239	0.110126844	0.006118158	-1.724592249	19.54689313	1.085938507	2.32393993	51.52912348	0.301339903	4.17041372	4.866823701	0.243341185	24.33411851	4.365703476	38.93549542	33.46314771	1.859063762	2.744220223	6.879523964	0.382195776	8.578154858	33.18659495	1.843699719	14.22546918	7.079900027	3.366978538	4.890116263	6.345293654	8.045540438	9.824803582	11.67395965	3.409844565	0.189435809	0.958922248	0.002672999	0.0001485	-4.631402215	19.45865252	1.081036251	2.320402973	41.14672348	0.240624114	3.59361372	5.294921005	0.26474605	26.47460503	3.794199521	30.83917238	24.22378619	1.345765899	2.491635644	3.882078038	0.215671002	5.630981269	27.7752827	1.543071261	11.94736378	5.117415467	2.923613092	4.315181871	5.217575744	6.472920924	7.632697948	8.886939025	3.604747901	0.200263772	1.002374816	0.069850761	0.003880598	-2.080491948	19.4488413	1.080491183	2.320008718	42.83662348	0.25050657	3.687497053	5.172666438	0.258633322	25.86333219	3.84831844	31.6785732	25.4884366	1.416024256	2.531417756	3.923729961	0.217984998	5.660253212	27.4388533	1.524380739	12.2667649	5.187041891	3.010537139	4.35773719	5.301786054	6.549199278	7.728798163	8.987923795	3.542149073	0.19678606	0.988680303	0.108115848	0.006006436	-1.738999155	19.44977849	1.08054325	2.320046387	41.72572348	0.244010079	3.625780386	5.282588649	0.264129432	26.41294324	3.833433101	31.49757359	24.84248679	1.380138155	2.511351122	3.899983238	0.216665735	5.651851012	28.70113659	1.594507589	12.19518039	5.165783859	2.954253814	4.354203542	5.270920729	6.532598247	7.701671905	8.964433495	3.620974134	0.20116523	1.005885761	0.025828831	0.001434935	-2.858211437	19.45442657	1.080801476	2.320233182	42.42772348	0.248115342	3.664780386	5.195264071	0.259763204	25.97632035	3.834786768	31.44475704	25.16707852	1.398171029	2.521499047	3.922211138	0.217900619	5.664092653	27.57572573	1.531984763	12.13389573	5.171267766	2.990186926	4.346762767	5.282380449	6.531433755	7.708138073	8.967509857	3.574528471	0.198584915	0.995793769	0.125930666	0.006996148	-1.619763298	19.44933551	1.08051864	2.320028583	70.12192348	0.410069728	5.203347053	4.023340221	0.201167011	20.1167011	4.902685776	49.70408352	48.14384176	2.674657875	3.028573337	7.4341174	0.413006522	8.389129861	35.36429061	1.964682811	18.15293634	8.23473183	3.862488164	5.421722839	7.129084854	8.961689317	10.86518758	12.81130462	3.379415661	0.187745315	0.951914902	0.075591199	0.004199511	-2.018751778	19.45829357	1.081016309	2.320388552	3.509830695	4.082372087	4.001747991	3.99944953	4.016716872	4.077407662	3.536597778	3.118160416	3.068100115	3.476288985	3.485150319	3.371297836	3.24402719	2.974469488	2.446840502	1.677659303	3.321615646	3.782880162	3.940124387	3.836761374	3.807368381	3.552816223	3.074929412	2.357678235	3.122500378	3.564451224	3.585430192	3.444332375	3.315412808	3.145619406	2.645049505	2.092788909	3.37179942	3.827319505	4.008756713	3.913331111	3.88116831	3.623943471	3.182688789	2.497813698	4.605466948	5.178513791	5.318542249	5.310202431	5.529932797	5.173406299	4.555489421	3.663567415	3.922209544	9.143520404	25.26552428	16.64039311	14.40849541	21.26603486	11.82228457	18.05802804	1.044058091	2.03410651	3.46979898	2.934328971	3.030577804	2.124069879	2.084561895	1.30644626	0.111326067	0.207148591	0.29334709	0.24400516	0.409749883	0.298139866	0.168069895	0.08196727	1.226125223	2.700706476	4.590395677	3.726990584	4.11091051	4.534169525	3.187348792	2.264923145	0.2870584	0.47932044	0.52280846	0.50747994	0.51880325	0.4111982	0.25089226	0.12119466	11.47997838	20.28365747	45.20855685	34.48667308	63.01160052	45.66418469	21.17714534	12.26182918	-0.016803792	0.030802546	-0.177358105	-0.045472781	-0.020921335	-0.005027606	-0.089252651	0.086750733	0.106620808	-0.050051804	-0.187737121	-0.05764211	0.075166717	-0.108488657	-0.076550981	-0.019693256	-0.152139398	0.182893315	-0.192390052	-0.049127333	0.195196089	-0.347711774	0.063848995	-0.320459262	0.094039012	0.033419466	-0.184238287	-0.137580333	0.06850425	0.017014843	-0.2918789	0.272460117	0.124222505	-0.078576348	-0.133311193	-0.207278056	0.087038127	0.02001586	-0.120753988	0.239737433	-0.065707436	0.063390586	-0.179274594	0.026099736	0.132619661	-0.214705924	-0.077022851	-0.249122773	0.491678246	0.558935684	1.095811191	0.858423448	0.893702799	1.381245531	1.737359765	2.187311323	0.490472335	0.729574952	1.119897255	0.97791449	0.887617605	1.198471956	1.452610908	1.756127103	0.738848284	0.483270255	1.094988801	0.968060154	1.12237464	1.63360318	0.958802711	1.262568601	0.488718152	0.654990401	1.070010838	0.994864571	0.907767631	1.226561349	1.688820241	1.508479646	0.797160581	0.980842178	0.982450754	1.124443714	0.938973908	1.045174312	1.163573858	0.840064027	0.548775018	0.528233487	1.105614824	0.887409555	1.280859746	1.580233838	1.060102337	1.11936379	4.5	2.222222222	2.173611111	1.093333333	0.795833333	0.29478458	0.146719104	0.020408163	0	0	0.225	0.074074074	0.077628968	0.042051282	0.033159722	0.019652305	0.018339888	0.010204082	0	0	0.500110322	6.880315487	4.215505285	3.868563323	3.388701994	3.1448421	2.896262675	2.691998956	2.423244063	3.968501902	3.605466156	3.220174478	2.829331966	2.680134879	2.489851807	2.257597183	1.660710828	4.026933793	3.685943608	3.359715245	2.926051426	2.795746304	2.615544742	2.457483559	1.992927198	3.982400602	3.679550502	3.263067748	2.889331718	2.715292801	2.496789287	2.299178008	1.810365255	4.041703682	3.692991126	3.380169007	2.972999642	2.756423514	2.603761843	2.508129466	2.093898657	7.434870408	7.423618475	4.807810159	4.732943382	4.07019574	3.82155032	3.558735398	3.270761406	1.930745364	1.557969178	1.254756206	1.081927144	0.995744451	0.64224656	0.372687004	0.061173122	1.947768898	1.671791713	1.459512932	1.204932797	1.007256818	0.848693973	0.35349241	0.206071919	1.88587308	1.543040093	1.2642797	1.046010728	0.805285649	0.731494325	0	0	1.934513663	1.715377079	1.492481148	1.16549401	0.963650801	0.837735172	0.311877658	0.20328481	1.872815846	1.541785623	1.262871383	1.031548524	0.780108568	0.718759363	0	0	1.118639215	0.707642975	0.253670968	0.207209663	0.109032358	0	0	0	0	36.02150137	28.42874242	61.24988789	12.1830019	0	67.53284715	91.14612271	35.31330599	50.28985406	0	0	36.02150137	50.02104419	1.55073396	123.3656639	35.31330599	87.59327952	50.28985406	77.41157027	45.9540936	35.31330599	86.31135543	174.937442	0	35.31330599	128.9833484	81.97559496	0	50.28985406	0	35.31330599	86.31135543	174.937442	0	77.41157027	97.52587175	85.60316005	36.02150137	0	35.31330599	55.3625769	28.42874242	81.97559496	95.48188318	112.9735271	0	0	36.02150137	50.28985406	37.42616937	101.8616322	45.9540936	119.8128207	141.4359768	9.966666667	0.553703704	17.03333333	0.74057971	11.5	0.638888889	12	0.666666667	23.5	1.305555556	14.41244551	0.800691417	4.281859596	0.237881089	13.88240082	0.77124449	4.276691052	0.237593947	0.613449352	0.03408052	0.284280936	0.401337793	0	3.30774637	0.165387319	5.30774637	31.00036515	1.550018257	11.87516416	0.593758208	19.29988548	95.18824722	4.759412361	4.259481494	0.212974075	7.259481494	40.2063573	2.010317865	4.502970011	0.225148501	8.637638877	14.28865623	0.714432812	3.229826289	0.161491314	5.229826289	28.47770107	1.423885053	6.984174142	0.349208707	6.28858747	33.02473057	1.651236528	4.658746851	0.232937343	5.487486753	31.33011851	1.566505925	4.876362039	0.243818102	6.876362039	35.48844103	1.774422052	4.283696699	0.214184835	5.399502664	31.17261399	1.558630699	11.8090366	9.865827515	6.698322028	3.195347346	10.44797935	7.595194632	14.27683699	15.47258448	12.32265127	10.77514312	11.8090366	9.865827515	11.8090366	9.865827515	11.8090366	9.865827515	11.8090366	9.865827515	4.110873864	3.891820298	5.771441123	6.329720906	7.750614733	8.662677858	9.918228371	10.98588577	12.18597708	13.31997905	14.50484398	15.66784461	16.85091378	18.02756762	6.408528791	7.427144133	10.58433439	12.46574483	15.16034235	17.40131491	19.94268202	22.3249016	24.81679886	27.2533415	29.7304656	32.18847732	34.66189097	37.12881318	4.624972813	4.620058798	6.811519671	7.550464063	9.300289617	10.39046256	11.96415165	13.22843568	14.72626412	16.07763785	17.54279412	18.93848877	20.39015335	21.8089922	3.784303264	3.036106168	6.56609591	6.465708237	9.4986156	9.733945858	12.44691629	12.91909349	15.40225256	16.05590283	18.36372062	19.16141422	21.33085114	22.24525629	3.971046346	3.689029443	5.555140151	6.084234002	7.492168457	8.38769362	9.629402934	10.68216046	11.86751596	12.98575003	14.15470376	15.30077364	16.46665347	17.62524478	5.525452939	7.13009851	8.831565879	10.58887974	12.3837794	14.20674894	16.05180445	17.91460932	19.79177428	21.68057287	23.57879892	25.48467212	27.39676207	29.31392318	4.610157727	5.852920613	7.195468601	8.569939804	9.973938735	11.40018028	12.84497553	3.30774637	2.80158201	2.331145108	1.980534432	1.772227005	1.604464361	1.167271229	0.535212059	-0.140738282	-0.576331389	-0.676109721	-0.777413676	-1	-1.315298552	-1.598957732	11.87516416	8.894625498	6.698053919	5.802386141	4.990864611	4.595411988	3.286826517	1.450790776	-0.354666924	-1.331375352	-1.656983626	-2.135473826	-2.936089229	-3.322456526	-4.658376598	4.259481494	3.583563409	3.004901443	2.602427939	2.359705477	3.30774637	2.80158201	2.331145108	1.980534432	1.772227005	1.604464361	1.167271229	0.535212059	-0.140738282	-0.576331389	-0.676109721	-0.777413676	-1	-1.315298552	-1.598957732	11.87516416	8.894625498	6.698053919	5.802386141	4.990864611	4.595411988	3.286826517	1.450790776	-0.354666924	-1.331375352	-1.656983626	-2.135473826	-2.936089229	-3.322456526	-4.658376598	4.259481494	3.583563409	3.004901443	2.602427939	2.359705477	2.109052208	1.569457261	0.614589421	-0.183705413	-0.805646014	-0.907634434	-1.061956199	-1.365630813	-1.647285028	-2	4.502970011	1.059027162	1.058300524	0.52403042	0	0	0	0	0	0	0	0	0	0	0	3.229826289	2.600586089	2.147588176	1.698699213	1.560030698	1.470400917	1.068584711	0.463134441	-0.096106556	-0.474711067	-0.506788183	-0.723136797	-0.954183733	-1.06979954	-1.431711325	6.984174142	6.11897431	5.427288215	4.979417628	4.782460778	4.648853831	4.130871347	3.440325035	2.656352091	2.421607403	2.277881985	2	2	1.610132577	1.526641432	4.658746851	4.121493806	3.708712182	3.376388192	3.227919384	3.018335485	2.62832936	1.725133994	1.282671205	1	0.710535958	0.693627262	0.457270433	-0.017648736	-0.214212558	4.876362039	3.818978061	3.512133374	3.136997386	2.96312957	2.526410322	1.912180901	1.58274893	0.876279934	0.817358763	0.746315193	0.144107473	-0.381376043	-0.802820083	-0.875112955	4.283696699	3.728472768	3.251508295	2.864686248	2.698084777	2.572549944	2.10566058	1.441647683	0.777745245	0.39965094	0.225270969	0.130512842	-0.07049009	-0.547326305	-0.660835791	0	0	0	0	0	0	0	6	3	3	4	0	1	1	0	0	0	0	0	0	0	0	0	0	0	0	0	0	0	0	0	1	0	0	0	1	0	0	0	0	0	0	0	0	0	0	0	0	0	0	0	0	0	0	0	0	0	0	0	0	0	0	0	0	0	0	0	0	0	0	0	0	0	0	0	0	0	0	0	1	0	0	0	0	0	0	0	0	0	0	0	0	0	0	0	0	0	0	0	0	0	0	0	0	0	0	0	0	0	0	0	0	0	0	0	0	0	0	0	0	0	1	0	0	0	0	0	0	0	0	0	0	0	0	0	0	0	0	0	0	0	0	0	0	0	0	0	0	0	0	0	2	4	0	0	0	0	0	0	0	0	0	0	0	0	0	0	0	0	1	0	1	0	0	0	0	3	1	2	0	0	0	0	0	0	0	0	0	0	0	0	0	2	1	0	0	0	0	3	0	0	2	0	0	0	0	0	0	0	2	0	0	0	0	0	0	0	0	0	0	0	0	0	2	0	0	0	0	0	0	0	0	0	0	0	0	0	0	0	0	0	0	0	0	1	0	0	0	0	0	0	0	0	0	0	0	1	1	0	0	0	0	0	0	0	0	0	0	0	0	0	0	0	5.435230038	0	0	0	0.523307705	2.273587963	0	0	0	5.248326129	0	0	0	0	0	0	0	0	0	0	0	0	0	0	0	23.70383492	0	0	0	0	0	0	0	0	0	4.927574693	1.118400416	0	0	0	0	0	0	3.353071473	0	0	0	0	0	0	0	0	0	0	0	0	0	0	0	0	0	0	0	0	0	0	0	0	0	0	0	0	0	0	0	0	0	0	0	0	0	0	0	0	0	0	3	0	0	0	5	3	0	0	0	2	0	0	0	0	0	0	0	0	0	0	0	0	0	0	0	2	0	0	0	0	0	0	0	0	0	1	1	0	0	0	0	0	0	1	0	0	0	0	0	0	0	0	0	0	0	0	0	0	0	0	0	0	0	0	0	0	0	0	0	0	0	0	0	0	0	0	0	0	0	0	0	2	0	0	0	0	1	0	0	0	0	0	0	2	0	0	2	0	0	0	0	0	0	0	0	0	0	0	0	0	0	0	0	0	0	0	0	0	0	0	0	0	0	4	3	2	2	1	2	0	0	2	0	0	0	0	1	0	0	0	0	0	0	0	0	0	0	0	0	0	0	0	0	0	0	0	0	0	0	0	0	0	0	1	3	4	2	2	2	0	0	0	0	0	0	0	0	0	0	0	0	0	0	0	0	0	0	0	0	0	0	0	0	0	0	0	0	0	0	0	0	0	0	0	0	0	0	0	0	0	0	0	0	0	0	0	0	0	0	0	0	7	3	6	6	3	1	2	0	0	0	5	14	14	0	0	0	12	0	5	17	0	0	0	13	0	2	0	0	0	14	0	0	0	0	0	0	0	0	0	0	0	0	0	0	0	0	1	1	1	1	0	0	0	1	0	0	0	0	0	0	0	0	0	0	0	0	0	0	0	0	0	0	0	0	0	0	0	0	0	0	0	0	0	0	0	0	0	0	0	0	0	0	0	0	0	0	0	0	0	0	0	0	0	0	0	0	0	0	0	0	0	0	0	0	0	0	0	0	0	0	0	0	0	0	1	1	1	1	0	0	0	1	0	0	0	0	0	1	1	0	0	0	0	0	0	0	0	0	0	0	0	0	0	0	0	0	0	1	0	0	0	0	0	0	0	0	0	0	0	0	0	0	0	0	0	0	0	0	0	0	0	0	0	0	0	0	0	0	0	0	0	0	0	0	0	0	0	0	0	0	0	0	1	1	1	1	0	0	0	1	0	0	0	0	0	0	0	0	0	0	0	0	0	0	0	0	1	0	0	0	0	0	0	0	0	0	0	0	0	0	0	0	0	0	0	0	0	0	0	0	0	0	0	0	0	0	0	0	0	0	0	0	0	0	0	0	0	0	0	0	0	0	0	0	0	0	0	0	0	0	1	1	1	1	0	0	0	1	0	0	0	0	0	0	1	0	0	0	0	0	0	0	0	0	1	0	0	0	0	0	0	0	0	0	0	0	0	0	0	0	0	0	0	0	0	0	0	0	0	0	0	0	0	0	0	0	0	0	0	0	0	0	0	0	0	0	0	0	0	0	0	0	0	0	0	0	0	0	1	1	1	1	0	0	0	1	0	0	0	0	1	1	0	0	0	0	1	0	0	0	0	1	0	0	0	0	0	0	0	0	0	0	0	0	0	0	0	0	0	0	0	0	0	0	0	0	0	0	0	0	0	0	0	0	0	0	0	0	0	0	0	0	0	0	0	0	0	0	0	0	0	0	0	0	0	0	1	1	1	1	0	0	0	1	0	0	0	0	0	0	1	0	0	0	0	0	0	0	0	0	1	0	0	0	1	0	0	0	0	0	0	0	0	1	0	0	0	0	0	0	0	0	0	0	0	0	0	0	0	0	0	0	0	0	0	0	0	0	0	0	0	0	0	0	0	0	0	0	0	0	0	0	0	0	1	1	1	1	0	0	0	1	0	0	0	0	0	0	0	0	0	0	1	0	0	0	0	0	0	0	0	0	1	0	0	0	0	0	0	0	0	0	0	0	0	0	0	0	0	0	0	0	0	0	0	0	0	0	0	0	0	0	0	0	0	0	0	0	0	0	0	0	0	0	0	0	0	0	0	0	0	0	0	0	0	1	0	0	0	0	0	0	0	0	0	0	0	0	0	0	0	0	0	0	0	0	0	0	0	0	0	0	0	0	0	0	0	0	0	1	0	0	0	0	0	0	0	0	0	0	0	0	0	0	0	0	0	0	0	0	0	0	0	0	0	0	0	0	0	0	0	0	0	0	0	0	0	0	0	0	0	0	0	0	0	0	0	0	0	0	0	0	0	0	0	0	0	0	0	0	0	0	0	0	0	0	0	0	0	0	0	0	0	0	0	0	0	0	0	0	0	0	0	0	0	0	0	0	0	0	0	0	0	0	0	0	0	0	0	0	0	0	0	0	0	0	0	0	0	0	0	0	0	0	0	0	0	0	0	0	0	0	0	0	0	0	0	0	0	0	0	0	0	0	0	0	0	0	0	0	0	0	0	0	0	0	0	0	0	0	0	0	0	0	0	0	0	0	0	0	0	0	0	0	0	0	0	0	0	0	0	0	0	0	0	0	0	0	0	0	0	0	0	0	0	0	0	0	0	0	0	0	0	0	0	0	10	4	2	3	0	0	0	1	0	0	0	0	0	0	0	0	0	0	0	0	0	0	0	0	0	0	0	0	0	0	0	0	0	0	0	0	0	0	0	0	0	0	0	0	0	0	0	0	0	0	0	0	0	0	0	0	0	0	0	0	0	0	0	0	0	0	0	0	0	0	0	0	0	0	0	0	0	0	15	4	2	2	0	0	0	2	0	0	0	0	0	2	2	0	0	0	0	0	0	0	0	0	0	0	0	0	0	0	0	0	0	1	0	0	0	0	0	0	0	0	0	0	0	0	0	0	0	0	0	0	0	0	0	0	0	0	0	0	0	0	0	0	0	0	0	0	0	0	0	0	0	0	0	0	0	0	12	4	5	4	0	0	0	2	0	0	0	0	0	0	0	0	0	0	0	0	0	0	0	0	1	0	0	0	0	0	0	0	0	0	0	0	0	0	0	0	0	0	0	0	0	0	0	0	0	0	0	0	0	0	0	0	0	0	0	0	0	0	0	0	0	0	0	0	0	0	0	0	0	0	0	0	0	0	9	4	5	3	0	0	0	2	0	0	0	0	0	0	1	0	0	0	0	0	0	0	0	0	2	0	0	0	0	0	0	0	0	0	0	0	0	0	0	0	0	0	0	0	0	0	0	0	0	0	0	0	0	0	0	0	0	0	0	0	0	0	0	0	0	0	0	0	0	0	0	0	0	0	0	0	0	0	5	3	5	4	0	0	0	2	0	0	0	0	1	2	0	0	0	0	1	0	0	0	0	1	0	0	0	0	0	0	0	0	0	0	0	0	0	0	0	0	0	0	0	0	0	0	0	0	0	0	0	0	0	0	0	0	0	0	0	0	0	0	0	0	0	0	0	0	0	0	0	0	0	0	0	0	0	0	3	2	2	3	0	0	0	1	0	0	0	0	0	0	1	0	0	0	0	0	0	0	0	0	1	0	0	0	1	0	0	0	0	0	0	0	0	1	0	0	0	0	0	0	0	0	0	0	0	0	0	0	0	0	0	0	0	0	0	0	0	0	0	0	0	0	0	0	0	0	0	0	0	0	0	0	0	0	1	1	1	2	0	0	0	1	0	0	0	0	0	0	0	0	0	0	1	0	0	0	0	0	0	0	0	0	1	0	0	0	0	0	0	0	0	0	0	0	0	0	0	0	0	0	0	0	0	0	0	0	0	0	0	0	0	0	0	0	0	0	0	0	0	0	0	0	0	0	0	0	0	0	0	0	0	0	0	0	0	1	0	0	0	0	0	0	0	0	0	0	0	0	0	0	0	0	0	0	0	0	0	0	0	0	0	0	0	0	0	0	0	0	0	1	0	0	0	0	0	0	0	0	0	0	0	0	0	0	0	0	0	0	0	0	0	0	0	0	0	0	0	0	0	0	0	0	0	0	0	0	0	0	0	0	0	0	0	0	0	0	0	0	0	0	0	0	0	0	0	0	0	0	0	0	0	0	0	0	0	0	0	0	0	0	0	0	0	0	0	0	0	0	0	0	0	0	0	0	0	0	0	0	0	0	0	0	0	0	0	0	0	0	0	0	0	0	0	0	0	0	0	0	0	0	0	0	0	0	0	0	0	0	0	0	0	0	0	0	0	0	0	0	0	0	0	0	0	0	0	0	0	0	0	0	0	0	0	0	0	0	0	0	0	0	0	0	0	0	0	0	0	0	0	0	0	0	0	0	0	0	0	0	0	0	0	0	0	0	0	0	0	0	0	0	0	0	0	0	0	0	0	0	0	0	0	0	0	0	0	0	3.459431619	3	0.53794878	78.2724	65.72	126.05	1.883779903	3.548626722	2.5047	6.27352209	296.5621034	86.31135543	36.02150137	307.4252492	129.3710038	228.28	1.036630256	-2.991212917	-3.109590908	-3.113779903	0	1	1	0.833333333	1	0.4	0	1	1	0.747619048	0.5	1	1	0	0	0	0	0	0	0	0	0	1	0	1	0	1	1
8	Brc1ccc2[nH]c3c(CC(=O)Nc4ccccc34)c2c1	1000	327.19	10.55451613	22.4168	31.178	23.6252	34.1236	0.723122581	1.005741935	0.762103226	1.10076129	0.121052632	31	20	2	34	23	17	32	0	0	1	0	16	11	16	2	1	0	0	0	0	1	0	0	1	4	1	35.48387097	51.61290323	6.451612903	3.225806452	3.225806452	1	15	0	1	0	4	10	24	18	3	0.9	0.333333333	1.333333333	1	0.25	0	0	1	2	1	0	1	1	1	0	2	0.695652174	0	0	19.56533679	60.03899475	30.91342889	0	41.35908185	42.87327836	52.45894979	0	114	312	299.0557226	186.1927189	455.97	334.228809	139	320	317.8767392	173.4213156	499.01	337.543444	9.666666667	5.642857143	4.222222222	1.834325397	20	34	2	15.72037011	2.068965517	2.194641057	0.252213667	41.75	8	0.940251597	37	84.83140958	4.163121299	7.439803307	0.8	136	6.8	1.04	11.04	52	374	47	2.246439345	3273	5768	3458	10443	19.02193219	305	15852	12.03503059	4.384698446	1.885245744	2.638498997	0.592142857	0.350300226	0.208471173	0.127557797	1.64159675	5.098382346	14.779953	24.14972499	43.58333333	2.179166667	14.20891563	12.27070759	0.000852342	0	0	0	7.679166667	7.384178594	3.268524431	0	0	na	na	5	0.548289214	3.17805383	4.744932128	5.631211782	6.549650742	7.459914766	8.385032288	9.304650051	10.2321796	11.15606479	12.0845771	3.850147602	0	5.209486153	2.397895273	6.760414691	4.94875989	8.40178234	7.221835825	10.09357058	3.17805383	3.555348061	3.891820298	4.262679877	4.574710979	4.744932128	4.919980926	5.062595033	5.135798437	5.135798437	3.496507561	4.185859671	4.847135492	5.551262409	6.169218396	6.592337949	7.091163485	7.550700264	7.851869388	8.167314298	12.58835101	7.440733707	10.89413808	1.464121485	3.453404376	3.76185878	3.061328219	13.68986997	9.720346691	9.190537545	7.882559051	7.158698089	6.395984374	0.684493498	0.422623769	0.270309928	0.16421998	0.102267116	0.066624837	12.12076797	7.208595573	5.854671459	4.169256715	3.159601683	2.438404815	0.606038398	0.313417199	0.172196219	0.086859515	0.045137167	0.02540005	14.68986997	10.29769696	10.00703413	8.406936446	7.597530282	6.977303104	68.0875059	3.157810781	169.736189	6.416725912	8.954126739	5.109849133	6.237303823	153.5800856	49.52633782	1.597623801	2.849252556	7.382788669	4.021928095	4.297517568	541.3579857	5219.631589	1.360964047	4.26184239	19	0.95	84.4385619	2.781046419	1.626348342	25.90091028	0.268177084	0.390907229	0.835610662	1.597623801	3.557326346	4.191245199	4.825164052	4.889680181	4.889680181	49.52633782	110.2771167	129.9286012	149.5800856	151.5800856	151.5800856	0.322478905	0.718043074	0.845999015	0.973954957	0.986977478	0.986977478	3.35657251	1.396869965	0.762951111	0.129032258	0.064516129	0.064516129	0.294424226	0.655575521	0.772399687	0.889223853	0.901113455	0.901113455	44.71359478	13.3181863	0.665909315	2.248890171	2.531711003	0.12658555	4.857323587	26.6363726	1.33181863	10.11823596	3.970540247	3.762871516	0.188143576	1.151038779	0.079280424	0.003964021	-2.201668068	22.44634433	1.122317216	2.702291242	707	3.721052632	70.7	71.50873016	0.347326426	0.015101149	1.597701562	7.601402335	72.85920836	3.642960418	3.724968896	72.85920836	3.642960418	103.9202513	145.7184167	7.285920836	22.76306831	72.85920836	8.792853289	12.77574908	17.18792317	21.4282318	25.73719791	3.94931392	0.197465696	1.193043312	0.057417132	0.002870857	-2.481917002	22.5265593	1.126327965	2.705389725	435.4397225	52.86050152	1.690068304	7.05012252	46	2.3	3.325515663	5.131304088	0.256565204	5.012965675	29.36362408	1.468181204	20.99574811	6.49103144	5.081404365	6.463029457	7.916078096	9.409764837	10.93026365	4.472135955	0.223606798	1.301029996	4.472135955	0.223606798	1.301029996	22.44570168	1.122285084	2.702266373	0.972034669	55.85797853	22.95544251	0.998062718	105.5950355	2.075845641	5.791683389	0.289584169	1.525609625	1	0.05	1.964057567	11.58336678	0.579168339	3.297268631	3.237479699	2.245426679	0	1.911826132	0.059898142	1.71959401	4.25954907	0.212977454	1.258727251	0.058313092	0.002915655	-2.468467867	22.46164364	1.123082182	2.702883065	39.61335475	0.208491341	3.961335475	5.677713734	0.246857119	26.11748318	3.517332644	13.15152255	0.657576128	2.237952068	4.203683245	0.210184162	6.037650188	26.30304511	1.315152255	10.03482923	4.672296857	3.961784589	4.364906712	6.062936777	7.252831251	8.711043584	3.712735711	0.185636786	1.139388071	0.035579036	0.001778952	-2.897611646	22.44460709	1.122230355	2.702224014	2827	14.87894737	282.7	14.7247225	0.081997844	0.003565124	0.377190084	10.04072457	287.082909	14.35414545	4.916014676	283.0741707	14.15370853	316.15754	574.1658179	28.7082909	53.53875791	283.0741707	11.36339244	16.93096989	22.58338902	28.22849137	33.87425912	3.06656731	0.153328366	0.973305004	0.028366845	0.001418342	-3.094377915	22.69438277	1.134719138	2.711836751	49.98437527	0.263075659	4.998437527	1066.008333	4.916157467	0.213745977	22.61432435	3.547578607	6.350553943	0.317527697	1.605623219	5.207483356	0.260374168	7.257055929	12.70110789	0.635055394	4.83893384	5.298857256	3.582066228	4.876444837	6.629002079	8.240635192	9.904461997	3.948501485	0.197425074	1.192864611	0.016140191	0.00080701	-3.584182677	22.52283549	1.126141775	2.70524613	506.3654762	2.411264172	50.56833333	108.7139573	0.479937808	0.020866861	2.207713915	6.997205491	102.6762232	52.02025447	2.601012723	3.432344945	51.71753078	2.585876539	74.57661455	103.7676518	5.18838259	18.00848918	51.71753078	0.860475953	8.119032562	11.73690446	15.82220405	19.71166685	23.68226546	4.039693308	0.201984665	1.21269679	0.061606987	0.003080349	-2.420740061	22.51793148	1.125896574	2.705056987	505.9955	2.409502381	50.530315	109.6563832	0.480195098	0.020878048	2.20889745	6.995913455	102.6557519	52.02022596	2.601011298	3.432344469	51.67341142	2.583670571	74.52690595	103.7635119	5.188175596	17.95042822	51.67341142	0.86907333	8.11755929	11.73415356	15.81888389	19.70734613	23.67717214	4.040461634	0.202023082	1.212861975	0.063483934	0.003174197	-2.394672339	22.51774329	1.125887165	2.705049727	564.8427	2.689727143	56.52494	91.1744014	0.433928745	0.018866467	1.996072225	7.194563808	117.1657226	58.17616129	2.908808065	3.529490123	58.09430046	2.904715023	82.29741738	116.8403626	5.842018129	20.51368356	58.09430046	-0.595203536	8.341786372	12.09843158	16.28015211	20.29723836	24.37771688	3.97886871	0.198943436	1.199519218	0.077852218	0.003892611	-2.217458016	22.52186904	1.126093452	2.705208858	519.1350667	2.472071746	51.88008667	101.0873554	0.471238729	0.02048864	2.167698153	7.04493652	105.9878434	53.32812172	2.666406086	3.453912575	53.32812172	2.666406086	76.41200262	106.5894034	5.329470172	19.21759276	53.32812172	0.511865083	8.173788038	11.83500922	15.941825	19.86673215	23.86538814	4.009351147	0.200467557	1.206148189	0.001878736	0	-5.452268534	22.5251622	1.12625811	2.705335854	592.686	2.822314286	59.36745	87.21715819	0.414550912	0.018023953	1.906934197	7.288923893	125.291913	61.65745649	3.082872825	3.57997121	61.14759154	3.057379577	86.2622814	124.501113	6.225055649	20.66021941	61.14759154	-1.090916082	8.447900305	12.25236664	16.48421585	20.55399621	24.68468908	3.921867389	0.196093369	1.186985809	0.114901808	0.00574509	-1.879346277	22.52342474	1.126171237	2.705268853	513.5411167	2.445433889	51.32059167	102.3514756	0.47712163	0.020744419	2.194759499	7.02913531	105.0162035	52.84330175	2.642165087	3.445979891	52.84330175	2.642165087	75.83456603	105.6195635	5.280978175	19.07066159	52.84330175	0.513063119	8.156510168	11.80652035	15.905919	19.82068838	23.81078994	4.019955417	0.200997771	1.208442473	0.026503479	0.001325174	-3.153394244	22.52628832	1.126314416	2.705379277	53.6951315	0.255691102	4.05361315	5.772024175	0.250957573	26.5513112	4.336990633	40.18069132	33.24934566	1.662467283	3.043566206	6.879540328	0.343977016	8.615866386	36.41487097	1.820743549	14.77996822	7.058506223	3.307545826	4.873378637	6.287106129	8.003522904	9.790071437	11.65070891	3.757911038	0.187895552	1.14989299	0.007817423	0.000390871	-4.213872788	22.45427606	1.122713803	2.702598116	46.8965315	0.223316817	3.71368315	6.009359329	0.261276493	27.64305291	3.919198184	34.62114131	27.07027065	1.353513533	2.864985196	3.987296679	0.199364834	5.754358543	31.90216262	1.595108131	13.28935234	5.258567288	3.02137078	4.44648597	5.352495131	6.627921044	7.796378498	9.071158769	3.214363487	0.160718174	1.014189972	0.006143554	0.000307178	-4.42316068	22.47141085	1.123570543	2.70326068	48.1953315	0.229501579	3.77862315	5.914697136	0.257160745	27.20760682	3.95625301	35.09968351	27.95894176	1.397947088	2.893041459	4.026334186	0.201316709	5.786783049	31.75939897	1.587969948	13.54361151	5.310172164	3.082744484	4.475402576	5.414498412	6.68394836	7.869676588	9.148981471	3.603954372	0.180197719	1.113558568	0.051205262	0.002560263	-2.581370808	22.45597329	1.122798665	2.702663766	46.8146315	0.222926817	3.70958815	6.029908599	0.262169939	27.73757956	3.925025609	34.83006125	27.13378062	1.356689031	2.867020619	3.980851039	0.199042552	5.752011065	32.38327693	1.619163847	13.3552145	5.260414252	3.017371449	4.454313908	5.353624527	6.631632521	7.795886314	9.070557362	3.792017885	0.189600894	1.157740754	0.086377853	0.004318893	-2.127195189	22.45960471	1.122980235	2.702804217	48.2171315	0.229605388	3.77971315	5.910001764	0.256956598	27.18600811	3.95714381	35.08808056	27.96404028	1.398202014	2.893199838	4.039857901	0.201992895	5.801351738	31.80344193	1.590172096	13.53303735	5.314176657	3.083743151	4.47621461	5.418348667	6.688446855	7.877017686	9.158412822	3.631892205	0.18159461	1.1202659	0.057709644	0.002885482	-2.477503213	22.45568051	1.122784026	2.702652441	70.9607315	0.337908245	4.91689315	4.745596288	0.206330273	21.82974293	4.731799984	48.18823272	45.88591636	2.294295818	3.323358818	7.426953956	0.371347698	8.426550028	35.88924997	1.794462499	18.16898833	7.66326454	3.797366078	5.23400085	6.792229601	8.505500004	10.32084887	12.20891018	3.649410549	0.182470527	1.124445446	0.010384419	0.000519221	-3.9672356	22.46129596	1.123064798	2.702869621	3.453287027	3.916305505	4.018453252	3.950879247	3.962101001	3.589484082	3.719657371	2.923284073	3.250580455	3.663664153	3.812432842	3.74266755	3.605968296	3.330434194	2.928291386	2.298340835	3.577930463	4.076441169	4.378753303	4.407368796	4.328236315	4.166569309	3.766177065	3.24148118	3.280522983	3.716005567	3.884630649	3.827485686	3.701881079	3.483522768	3.087467535	2.584281798	3.673945969	4.188580989	4.529605019	4.588786198	4.522208798	4.370065431	3.985522037	3.486914273	4.707792381	5.211167859	5.471115957	5.478334209	5.477052302	5.280810455	4.922717506	4.121745699	2.46790067	4.917154336	18.47508267	15.89694706	15.008809	26.27980879	14.75861177	16.04391679	2.678387224	5.158187764	7.122184496	7.839524269	7.774681337	7.43280032	5.110502453	3.674467487	0.029929612	0.072470311	0.162878091	0.159025756	0.213080198	0.193654399	0.181524368	0.082078332	2.317924163	4.248924223	6.593569957	6.759181472	6.600141148	6.867816215	4.623179657	3.356246062	0.402766546	0.657705636	0.911526023	0.980087911	0.865440343	0.690768225	0.457447924	0.260517877	4.116793007	10.09034852	24.11681906	17.2196685	26.78974183	32.51931552	24.7010544	11.86010464	-0.004018337	0.009036763	-0.08930915	-0.025065111	0.065726736	-0.121020935	0.173016291	-0.170036515	0.074962909	-0.062846052	-0.096516273	-0.107004245	0.023001842	-0.104652858	0.140365947	-0.063305766	-0.090455116	0.127802253	-0.19567814	-0.050874037	0.092563756	-0.202450252	0.231867034	-0.137461873	0.070642345	-0.052613507	-0.075011291	-0.082819601	0.033951711	-0.088192095	0.095461447	-0.041948695	0.082731004	-0.153589817	-0.086091677	-0.038413909	0.021322811	-0.058199047	0.000927488	0.005456158	-0.067050729	0.045597427	-0.152015948	-0.008760953	0.083574128	-0.165099667	0.067936789	-0.121445575	0.45386597	0.532177576	0.870278903	0.654351989	0.626082657	1.304957692	1.231481873	2.379339049	0.657311814	0.855749601	0.965459842	1.015000582	0.947817685	1.173512649	0.99512135	1.345311542	0.718516653	0.525972543	1.162868658	0.950758811	0.975350702	1.453643538	0.986558897	1.064134456	0.612198581	0.795480723	0.935973429	0.92312609	0.870121936	1.186822334	1.093776715	1.510838821	0.925628952	1.120432317	1.089183037	1.071002977	0.964791408	0.962905581	0.912122408	0.858481938	0.546427974	0.515031657	1.089768293	0.804939472	1.080120089	1.68385326	1.306433203	0.914160158	4	2.222222222	1.826388889	1.455555556	0.73	0.280861678	0.174532313	0.037037037	0.015625	0	0.173913043	0.065359477	0.049361862	0.044107744	0.026071429	0.015603427	0.014544359	0.009259259	0.015625	0	0.4138456	6.880337052	4.117472558	3.779582324	3.420011883	3.143893176	2.834340473	2.680914172	2.62409765	4.10464721	3.796161207	3.398697739	3.167228462	2.831272075	2.707604258	2.678697721	2.255277401	4.171437768	3.858531052	3.51680274	3.326618118	2.969909412	2.821970872	2.795547156	2.469447011	4.101695328	3.803801317	3.413047073	3.153594684	2.843492871	2.731989025	2.69110121	2.272067378	4.199277402	3.887494719	3.548724594	3.370480046	3.037946619	2.881436232	2.85165481	2.5391281	7.428599954	4.972342209	4.700646726	4.267182567	3.948842619	3.775608961	3.580492513	3.409147108	2.008802649	1.988364657	1.733019396	1.383895121	1.175585954	1.088543114	1.052410797	0.730650001	2.020189842	1.988359639	1.769852092	1.451135549	1.183777795	1.047704361	1.016663371	0.70859218	1.93464277	1.913407853	1.59564807	1.238906132	0.990638316	0.849348943	0.809210979	0.459677682	2.02049016	1.974931973	1.78741625	1.466400622	1.170277133	1.013528306	0.974866805	0.668826824	1.918595129	1.887233783	1.558225683	1.191842113	0.952653298	0.795767424	0.752478383	0.403534779	1.203980174	1.118914189	0.910334785	0.461086209	0.243435984	0.181777425	0.163012305	0	0	20.54528242	66.33373231	29.84957697	31.54149583	4.90088454	105.939918	45.9540936	105.939918	25.14492703	0	0	37.33081197	90.69523308	0	45.9540936	105.939918	128.026045	25.14492703	0	45.9540936	105.939918	59.94120726	139.1838584	0	105.939918	93.22976481	80.75037383	0	25.14492703	0	105.939918	59.94120726	139.1838584	0	0	139.1838584	131.084845	34.79628023	0	105.939918	26.8960325	66.33373231	80.75037383	25.14492703	123.7664719	0	0	34.79628023	25.14492703	102.7761127	98.05901132	45.9540936	128.026045	71.09902063	10.46666667	0.523333333	18.93333333	0.610752688	12.75	0.6375	16	0.8	28.75	1.4375	14.77521619	0.73876081	4.283600315	0.214180016	17.24789133	0.862394567	5.436746376	0.271837319	0.537653309	0.026882665	0.159235669	0.382165605	0	3.304934857	0.14369282	5.304934857	34.97757025	1.520763924	11.71960524	0.509548054	19.26819959	105.997659	4.60859387	4.639557466	0.20171989	7.639557466	48.24757456	2.097720633	1.986511225	0.086370053	3.496515761	4.621620326	0.200940014	3.245882116	0.141125309	5.245882116	33.61449068	1.461499595	6.926536166	0.301153746	6.60777029	36.3497152	1.5804224	4.708337089	0.204710308	5.58045431	35.48136501	1.542668044	3.675623523	0.159809718	5.675623523	36.51695097	1.58769352	4.287408672	0.186409073	5.335028367	35.18862505	1.52994022	13.67084392	11.39675461	7.934164628	3.815383407	11.64539689	8.280700764	12.05980372	15.40408056	13.90932541	11.8455713	13.67084392	11.39675461	13.67084392	11.39675461	13.67084392	11.39675461	13.67084392	11.39675461	4.234106505	3.891820298	5.877735782	6.34738921	7.826044014	8.681859813	9.963876853	11.00071555	12.21065712	13.32907344	14.51640416	15.67148428	16.85416644	18.02643594	6.51174533	7.496097345	10.66366234	12.50729143	15.19584645	17.39903319	19.92714325	22.27740585	24.752405	27.16247186	29.62151739	32.05705329	34.51257445	36.95983137	4.871373227	4.795790546	7.177877831	7.934938696	9.803901996	10.96596573	12.62632263	13.98425701	15.55939484	17.00862224	18.55113647	20.04253817	21.5740115	23.08534133	2.076035749	1.592657912	3.099819185	3.167970632	4.311771166	4.653649146	5.601037746	6.090853385	6.927296452	7.500494895	8.273365728	8.894377601	9.630659174	10.27925519	4.168214411	3.772301062	5.770569716	6.20911705	7.689035436	8.524107491	9.799142678	10.81792951	12.01603138	13.11688012	14.28962387	15.42720309	16.59381341	17.74857754	5.638354669	7.227662499	8.916908468	10.66567094	12.45380344	14.27013846	16.10775851	17.96196705	19.82935952	21.70736164	23.59397691	25.48763384	27.38708453	29.29133231	4.744932128	5.988961417	7.325807503	8.69938974	10.10490172	11.53487285	12.98491733	3.304934857	2.822260289	2.297621301	2.279864413	1.92249254	1.616288283	1.39740813	1.091585644	0.756329669	0	-0.025750417	-0.578081384	-0.745208386	-0.922685723	-1	11.71960524	9.500123775	6.856498464	6.537056767	5.720054334	4.647272735	3.172863798	2.871631313	1.973723082	0	-0.070369138	-1.537949275	-1.886640548	-2.447712405	-2.742853615	4.639557466	3.880096213	3.131390134	2.842865502	2.637645725	3.304934857	2.822260289	2.297621301	2.279864413	1.92249254	1.616288283	1.39740813	1.091585644	0.756329669	0	-0.025750417	-0.578081384	-0.745208386	-0.922685723	-1	11.71960524	9.500123775	6.856498464	6.537056767	5.720054334	4.647272735	3.172863798	2.871631313	1.973723082	0	-0.070369138	-1.537949275	-1.886640548	-2.447712405	-2.742853615	4.639557466	3.880096213	3.131390134	2.842865502	2.637645725	2.328306484	1.994674631	1.608263178	1.060987946	0	-0.030616007	-0.729647451	-1.068572861	-1.362849276	-1.427241586	1.986511225	0.324298938	0	0	0	0	0	0	0	0	0	0	0	0	0	3.245882116	2.757934099	2.305550838	2.086239781	1.660828822	1.568175037	1.388390453	1.080146708	0.714097487	0	-0.023224182	-0.38516453	-0.749989245	-0.900574595	-1.001377575	6.926536166	6.303882997	5.481985015	5.241165822	4.949694809	4.65933432	4.032811359	3.68210078	3.506041984	2.924310517	2.745630597	2.396517791	2.275760483	2	2	4.708337089	4.224439009	3.680542936	3.614867062	3.327029415	3.080173907	2.854049356	2.576557175	2.196425688	1.375321711	1.215315621	0.811823259	0.696376732	0.578888952	0.458388892	3.675623523	3.254791476	2.914971279	2.703726558	2.121379691	1.796621836	1.509218048	1.222370008	0.972939532	0.639993429	0.335535759	0.100550219	-0.345722173	-0.800424637	-0.906319206	4.287408672	3.799974621	3.30275963	3.200309211	2.84342864	2.600927391	2.393183072	2.085271777	1.722450007	0.967295156	0.906715192	0.330356986	0.231492301	0.078959839	0.006875461	0	1	0	0	1	0	0	14	7	5	0	0	0	0	0	0	0	0	0	0	0	0	0	0	0	0	0	0	0	0	0	1	0	0	0	0	0	0	0	0	0	0	0	0	0	0	0	0	0	0	0	0	0	0	0	0	0	0	0	0	0	0	0	0	0	0	0	0	0	0	0	0	0	0	0	0	0	0	0	0	0	0	0	0	0	0	0	0	0	0	0	0	0	0	0	0	0	0	0	0	0	0	0	0	0	0	0	0	0	0	0	0	0	0	0	0	0	0	0	0	0	1	0	0	0	0	0	0	0	0	0	0	0	0	0	1	0	0	0	0	0	0	0	0	0	0	0	0	0	0	0	2	2	0	1	0	0	0	0	0	0	0	0	0	0	0	0	0	0	0	0	0	0	0	0	0	7	3	2	0	0	0	0	0	0	0	2	0	0	0	0	0	1	0	0	0	0	0	7	0	0	2	2	0	0	0	0	0	0	1	0	0	0	0	0	0	0	0	0	0	0	0	0	1	1	0	0	0	0	0	0	0	0	0	0	0	0	0	0	0	0	0	0	0	1	0	0	0	0	0	0	0	0	0	0	0	0	0	0	0	0	0	0	0	0	0	0	0	0	0	0.389351852	0	0	13.98945076	0	0	0	0.025069917	5.016744916	2.156417706	0	0	2.964080097	0	0	0	0	0	0	0	0	0	0	0	0	0	3.446944444	0	12.09838235	0	0	0	0	0	0	0	0	0	0	0	0	0	0	0	0	0	3.496891298	0	0	0	0	0	0	0	0	0	0	0	0	0	0	0	0	0	0	0	0	0	0	0	0	0	0	0	0	0	0	0	0	0	0	0	0	0	0	0	1	0	0	7	0	0	0	1	5	2	0	0	1	0	0	0	0	0	0	0	0	0	0	0	0	0	1	0	1	0	0	0	0	0	0	0	0	0	0	0	0	0	0	0	0	0	1	0	0	0	0	0	0	0	0	0	0	0	0	0	0	0	0	0	0	0	0	0	0	0	0	0	0	0	0	0	0	0	0	0	0	0	0	0	2	0	0	0	1	0	0	0	0	0	0	0	1	0	0	1	0	0	0	0	0	0	0	0	0	0	0	0	0	0	0	0	0	0	0	0	0	0	0	0	0	0	7	7	4	3	1	2	0	0	1	0	0	0	0	0	0	0	0	0	0	0	0	0	0	0	0	0	0	0	0	0	0	0	0	0	0	0	0	0	0	0	1	1	3	3	2	2	0	0	0	0	0	0	0	0	0	0	0	0	0	0	0	0	0	0	0	0	0	0	0	0	0	0	0	0	0	0	0	0	0	0	0	0	0	0	0	0	0	0	0	0	0	0	0	0	0	0	0	0	12	8	11	11	10	10	7	5	3	1	4	7	0	0	0	0	12	0	0	0	0	0	0	7	0	0	0	0	0	0	0	0	0	0	0	0	0	0	0	0	0	0	0	0	0	0	1	1	1	0	0	0	0	1	0	0	0	0	0	0	0	0	0	0	0	0	0	0	0	0	0	0	0	0	0	0	0	0	0	0	0	0	0	0	0	0	0	0	0	0	0	0	0	0	0	0	0	0	0	0	0	0	0	0	0	0	0	0	0	0	0	0	0	0	0	0	0	0	0	0	0	0	0	0	1	1	1	0	0	0	0	1	0	0	0	0	0	1	0	0	0	0	0	0	0	0	0	0	0	0	0	0	0	0	0	0	0	0	0	0	0	0	0	0	0	0	0	0	0	0	0	0	0	0	0	0	0	0	0	0	0	0	0	0	0	0	0	0	0	0	0	0	0	0	0	0	0	0	0	0	0	0	1	1	1	0	0	0	0	1	0	0	0	0	0	0	0	0	0	0	0	0	0	0	0	0	0	0	0	0	0	0	0	0	0	0	0	0	0	0	0	0	0	0	0	0	0	0	0	0	0	0	0	0	0	0	0	0	0	0	0	0	0	0	0	0	0	0	0	0	0	0	0	0	0	0	0	0	0	0	1	1	1	0	0	0	0	1	0	0	0	0	1	0	0	0	0	0	0	0	0	0	0	0	0	0	0	0	0	0	0	0	0	0	0	0	0	0	0	0	0	0	0	0	0	0	0	0	0	0	0	0	0	0	0	0	0	0	0	0	0	0	0	0	0	0	0	0	0	0	0	0	0	0	0	0	0	0	1	1	1	0	0	0	0	1	0	0	0	0	0	1	0	0	0	0	1	0	0	0	0	0	0	0	0	0	0	0	0	0	0	0	0	0	0	0	0	0	0	0	0	0	0	0	0	0	0	0	0	0	0	0	0	0	0	0	0	0	0	0	0	0	0	0	0	0	0	0	0	0	0	0	0	0	0	0	1	1	1	0	0	0	0	1	0	0	0	0	0	0	0	0	0	0	0	0	0	0	0	0	0	0	0	0	0	0	0	0	0	0	0	0	0	0	0	0	0	0	0	0	0	0	0	0	0	0	0	0	0	0	0	0	0	0	0	0	0	0	0	0	0	0	0	0	0	0	0	0	0	0	0	0	0	0	1	1	1	0	0	0	0	1	0	0	0	0	0	0	0	0	0	0	1	0	0	0	0	0	0	0	0	0	1	0	0	0	0	0	0	0	0	0	0	0	0	0	0	0	0	0	0	0	0	0	0	0	0	0	0	0	0	0	0	0	0	0	0	0	0	0	0	0	0	0	0	0	0	0	0	0	0	0	1	0	0	0	0	0	0	1	0	0	0	0	0	0	0	0	0	0	0	0	0	0	0	0	0	0	0	0	0	0	0	0	0	0	0	0	0	0	0	0	0	0	0	0	0	0	0	0	0	0	0	0	0	0	0	0	0	0	0	0	0	0	0	0	0	0	0	0	0	0	0	0	0	0	0	0	0	0	0	0	0	0	0	0	0	1	0	0	0	0	0	0	0	0	0	0	0	0	0	0	0	0	0	0	0	0	0	0	0	0	0	0	0	0	0	0	0	0	0	0	0	0	0	0	0	0	0	0	0	0	0	0	0	0	0	0	0	0	0	0	0	0	0	0	0	0	0	0	0	0	0	0	0	0	0	0	0	0	0	0	0	0	0	0	0	0	0	0	0	0	0	0	0	0	0	0	0	0	0	0	0	0	0	0	0	0	0	0	0	0	0	0	0	0	0	0	0	0	0	0	0	0	0	0	0	0	0	0	0	0	0	0	0	0	0	0	0	0	0	0	0	0	0	0	0	0	0	0	0	0	0	0	0	0	17	4	1	0	0	0	0	1	0	0	0	0	0	0	0	0	0	0	0	0	0	0	0	0	0	0	0	0	0	0	0	0	0	0	0	0	0	0	0	0	0	0	0	0	0	0	0	0	0	0	0	0	0	0	0	0	0	0	0	0	0	0	0	0	0	0	0	0	0	0	0	0	0	0	0	0	0	0	23	7	1	0	0	0	0	2	0	0	0	0	0	1	0	0	0	0	0	0	0	0	0	0	0	0	0	0	0	0	0	0	0	0	0	0	0	0	0	0	0	0	0	0	0	0	0	0	0	0	0	0	0	0	0	0	0	0	0	0	0	0	0	0	0	0	0	0	0	0	0	0	0	0	0	0	0	0	24	9	2	0	0	0	0	2	0	0	0	0	0	0	0	0	0	0	0	0	0	0	0	0	0	0	0	0	0	0	0	0	0	0	0	0	0	0	0	0	0	0	0	0	0	0	0	0	0	0	0	0	0	0	0	0	0	0	0	0	0	0	0	0	0	0	0	0	0	0	0	0	0	0	0	0	0	0	20	6	4	0	0	0	0	2	0	0	0	0	1	0	0	0	0	0	0	0	0	0	0	0	0	0	0	0	0	0	0	0	0	0	0	0	0	0	0	0	0	0	0	0	0	0	0	0	0	0	0	0	0	0	0	0	0	0	0	0	0	0	0	0	0	0	0	0	0	0	0	0	0	0	0	0	0	0	17	3	4	0	0	0	0	2	0	0	0	0	0	1	0	0	0	0	1	0	0	0	0	0	0	0	0	0	0	0	0	0	0	0	0	0	0	0	0	0	0	0	0	0	0	0	0	0	0	0	0	0	0	0	0	0	0	0	0	0	0	0	0	0	0	0	0	0	0	0	0	0	0	0	0	0	0	0	11	2	3	0	0	0	0	2	0	0	0	0	0	0	0	0	0	0	0	0	0	0	0	0	0	0	0	0	0	0	0	0	0	0	0	0	0	0	0	0	0	0	0	0	0	0	0	0	0	0	0	0	0	0	0	0	0	0	0	0	0	0	0	0	0	0	0	0	0	0	0	0	0	0	0	0	0	0	6	1	1	0	0	0	0	2	0	0	0	0	0	0	0	0	0	0	1	0	0	0	0	0	0	0	0	0	1	0	0	0	0	0	0	0	0	0	0	0	0	0	0	0	0	0	0	0	0	0	0	0	0	0	0	0	0	0	0	0	0	0	0	0	0	0	0	0	0	0	0	0	0	0	0	0	0	0	2	0	0	0	0	0	0	2	0	0	0	0	0	0	0	0	0	0	0	0	0	0	0	0	0	0	0	0	0	0	0	0	0	0	0	0	0	0	0	0	0	0	0	0	0	0	0	0	0	0	0	0	0	0	0	0	0	0	0	0	0	0	0	0	0	0	0	0	0	0	0	0	0	0	0	0	0	0	0	0	0	0	0	0	0	1	0	0	0	0	0	0	0	0	0	0	0	0	0	0	0	0	0	0	0	0	0	0	0	0	0	0	0	0	0	0	0	0	0	0	0	0	0	0	0	0	0	0	0	0	0	0	0	0	0	0	0	0	0	0	0	0	0	0	0	0	0	0	0	0	0	0	0	0	0	0	0	0	0	0	0	0	0	0	0	0	0	0	0	0	0	0	0	0	0	0	0	0	0	0	0	0	0	0	0	0	0	0	0	0	0	0	0	0	0	0	0	0	0	0	0	0	0	0	0	0	0	0	0	0	0	0	0	0	0	0	0	0	0	0	0	0	0	0	0	0	0	0	0	0	0	0	0	0	4.169925001	3.321928095	0.311465582	81.5271	44.89	44.89	3.206679778	10.2827952	3.6712	13.47770944	305.0649836	43.15567772	34.79628023	335.1993355	140.753826	232.17	1.098780108	-4.115677811	-4.366345789	-4.436679778	0	1	1	0.833333333	1	0.4	0	1	1	0.747619048	0.666666667	1	1	1	1	1	0	0	0	0	1	0	1	0	1	1	1	1
9	Brc1ccc2[nH]c3c(CC(=O)Nc4cccnc34)c2c1	1995.26	328.18	10.93933333	21.9114	30.3962	22.8695	33.2067	0.73038	1.013206667	0.762316667	1.10689	0.121052632	30	20	2	33	23	17	32	0	0	1	0	16	10	15	3	1	0	0	0	0	1	0	0	1	5	1	33.33333333	50	10	3.333333333	3.333333333	1	14	0	1	0	4	10	24	18	3	0.9	0.333333333	1.333333333	1	0.25	0	0	1	2	1	0	1	1	1	0	1	0.695652174	0	0	19.56533679	60.03899475	30.91342889	0	41.35908185	42.87327836	52.45894979	0	114	328	318.7008327	187.913461	478.33	351.343305	139	334	334.341528	175.4751134	521.47	352.735468	9.666666667	5.50952381	4.222222222	1.756547619	20	34	2	15.72037011	2.068965517	2.194641057	0.252213667	42.25	8	0.921964277	37	84.83140958	4.163121299	7.439803307	0.8	136	6.8	1.04	11.04	52	374	47	2.246439345	3273	5922	3458	11005	19.02193219	305	15852	11.97520816	4.35088008	1.867498721	2.605134733	0.592142857	0.350300226	0.208471173	0.127557797	1.68159675	5.070604568	17.09004606	24.63385783	44.58333333	2.229166667	14.07915912	12.07844692	0.000695989	0	0	0	7.729166667	7.375127635	3.268658195	0	0	na	na	5	0.548289214	3.17805383	4.744932128	5.631211782	6.549650742	7.459914766	8.385032288	9.304650051	10.2321796	11.15606479	12.0845771	3.850147602	0	5.209486153	2.397895273	6.760414691	4.94875989	8.40178234	7.221835825	10.09357058	3.17805383	3.555348061	3.891820298	4.262679877	4.574710979	4.744932128	4.919980926	5.062595033	5.135798437	5.135798437	3.496507561	4.185859671	4.847135492	5.551262409	6.169218396	6.592337949	7.091163485	7.550700264	7.851869388	8.167314298	12.58835101	7.440733707	10.89413808	1.464121485	3.453404376	3.76185878	3.061328219	13.68986997	9.720346691	9.190537545	7.882559051	7.158698089	6.395984374	0.684493498	0.422623769	0.270309928	0.16421998	0.102267116	0.066624837	11.99063129	7.068392793	5.708657009	4.01737037	3.027099369	2.318970967	0.599531565	0.307321426	0.167901677	0.083695216	0.043244277	0.024155948	14.68986997	10.29769696	10.00703413	8.406936446	7.597530282	6.977303104	68.54163004	3.157810781	169.736189	6.260404643	8.886753278	4.987609234	6.096616227	147.2067179	50.62919048	1.687639683	2.849252556	7.382788669	4.021928095	4.297517568	541.3579857	5219.631589	1.360964047	4.26184239	20	1	86.4385619	2.781046419	1.626348342	25.90091028	0.268177084	0.390907229	0.835610662	1.687639683	3.869576746	4.453235913	4.840223929	4.840223929	4.840223929	50.62919048	116.0873024	133.5970774	145.2067179	145.2067179	145.2067179	0.343932609	0.788600575	0.907547423	0.986413664	0.986413664	0.986413664	3.219250913	1.037313849	0.453654682	0.066666667	0.066666667	0.066666667	0.312971131	0.717609229	0.825848251	0.897614801	0.897614801	0.897614801	44.71359478	13.3181863	0.665909315	2.248890171	2.531711003	0.12658555	4.857323587	26.6363726	1.33181863	10.11823596	3.970540247	3.762871516	0.188143576	1.151038779	0.079280424	0.003964021	-2.201668068	22.44634433	1.122317216	2.702291242	707	3.721052632	70.7	71.50873016	0.347326426	0.015101149	1.597701562	7.601402335	72.85920836	3.642960418	3.724968896	72.85920836	3.642960418	103.9202513	145.7184167	7.285920836	22.76306831	72.85920836	8.792853289	12.77574908	17.18792317	21.4282318	25.73719791	3.94931392	0.197465696	1.193043312	0.057417132	0.002870857	-2.481917002	22.5265593	1.126327965	2.705389725	435.4397225	52.86050152	1.690068304	7.05012252	46	2.3	3.325515663	5.131304088	0.256565204	5.012965675	29.36362408	1.468181204	20.99574811	6.49103144	5.081404365	6.463029457	7.916078096	9.409764837	10.93026365	4.472135955	0.223606798	1.301029996	4.472135955	0.223606798	1.301029996	22.44570168	1.122285084	2.702266373	0.972034669	55.85797853	22.95544251	0.998062718	105.5950355	2.075845641	5.791683389	0.289584169	1.525609625	1	0.05	1.964057567	11.58336678	0.579168339	3.297268631	3.237479699	2.245426679	0	1.911826132	0.059898142	1.71959401	4.25954907	0.212977454	1.258727251	0.058313092	0.002915655	-2.468467867	22.46164364	1.123082182	2.702883065	39.61335475	0.208491341	3.961335475	5.677713734	0.246857119	26.11748318	3.517332644	13.15152255	0.657576128	2.237952068	4.203683245	0.210184162	6.037650188	26.30304511	1.315152255	10.03482923	4.672296857	3.961784589	4.364906712	6.062936777	7.252831251	8.711043584	3.712735711	0.185636786	1.139388071	0.035579036	0.001778952	-2.897611646	22.44460709	1.122230355	2.702224014	2827	14.87894737	282.7	14.7247225	0.081997844	0.003565124	0.377190084	10.04072457	287.082909	14.35414545	4.916014676	283.0741707	14.15370853	316.15754	574.1658179	28.7082909	53.53875791	283.0741707	11.36339244	16.93096989	22.58338902	28.22849137	33.87425912	3.06656731	0.153328366	0.973305004	0.028366845	0.001418342	-3.094377915	22.69438277	1.134719138	2.711836751	49.98437527	0.263075659	4.998437527	1066.008333	4.916157467	0.213745977	22.61432435	3.547578607	6.350553943	0.317527697	1.605623219	5.207483356	0.260374168	7.257055929	12.70110789	0.635055394	4.83893384	5.298857256	3.582066228	4.876444837	6.629002079	8.240635192	9.904461997	3.948501485	0.197425074	1.192864611	0.016140191	0.00080701	-3.584182677	22.52283549	1.126141775	2.70524613	499.5559524	2.378837868	49.8802381	110.2420535	0.486100045	0.021134785	2.236060208	6.971765157	101.1106546	51.30889875	2.565444937	3.420385387	50.97925588	2.548962794	73.49304058	102.2621367	5.113106837	17.86450568	50.97925588	0.919143801	8.08993929	11.69394429	15.76459067	19.6398426	23.59596161	4.033487827	0.201674391	1.211361501	0.03944152	0.001972076	-2.808092704	22.51842385	1.125921193	2.705075979	499.1887	2.377089048	49.842495	111.183944	0.486360882	0.021146125	2.237260058	6.970459078	101.0904862	51.30899308	2.565449654	3.420386984	50.93525306	2.546762653	73.44319831	102.2582823	5.112914116	17.8065393	50.93525306	0.927230672	8.088446026	11.69116428	15.76122939	19.63547208	23.59080749	4.034318692	0.201715935	1.211540405	0.041358758	0.002067938	-2.766865019	22.51822476	1.125911238	2.705068299	573.6739	2.731780476	57.42402	89.09908202	0.427379714	0.018581727	1.965946683	7.222529846	119.327149	59.09727448	2.954863724	3.543134904	59.02034157	2.951017079	83.71202792	118.647589	5.932379448	21.00212058	59.02034157	-0.757341893	8.373077741	12.14557636	16.34372823	20.3760907	24.47272456	3.976478819	0.198823941	1.198997347	0.101757649	0.005087882	-1.984865872	22.52251498	1.126125749	2.705233769	512.5618333	2.440770635	51.21586833	102.5526035	0.476985738	0.02073851	2.194134396	7.021233904	104.4892552	52.64777759	2.632388879	3.442760086	52.62193971	2.631096986	75.38525825	105.1632494	5.258162471	19.08229235	52.62193971	0.591280554	8.146827509	11.79514638	15.88843032	19.80012444	23.78537969	4.003291406	0.20016457	1.204834408	0.024426568	0.001221328	-3.224275101	22.5257933	1.126289665	2.705360189	609.286	2.901361905	61.05745	83.80138401	0.403517334	0.017544232	1.856179735	7.339317001	129.3602144	63.3916072	3.16958036	3.604063526	62.90075643	3.145037821	89.01609707	127.8140144	6.39070072	21.44214632	62.90075643	-1.27452446	8.503980232	12.33639469	16.59803934	20.69481551	24.85457841	3.912217847	0.195610892	1.18484606	0.161526045	0.008076302	-1.583514883	22.52614528	1.126307264	2.705373762	502.8065833	2.394317063	50.23587833	104.9288988	0.486867962	0.021168172	2.239592626	6.990397083	102.6069665	51.75128324	2.587564162	3.427842246	51.69866362	2.584933181	74.18966834	103.3234465	5.166172324	18.82846493	51.69866362	0.639535411	8.112471784	11.74079036	15.81833342	19.71119391	23.67939344	4.016518775	0.200825939	1.207699603	0.063359144	0.003167957	-2.396381398	22.52655168	1.126327584	2.705389432	53.8616315	0.25648396	4.06193815	5.759443649	0.250410593	26.49344078	4.340431637	40.21677002	33.35063501	1.667531751	3.046208215	6.879540361	0.343977018	8.613103196	36.42012551	1.821006275	14.77324339	7.059864331	3.313622209	4.876133456	6.290978475	8.005922173	9.791774103	11.6517151	3.623315381	0.181165769	1.118212275	0.012854378	0.000642719	-3.781897838	22.45831147	1.122915574	2.702754202	46.6545315	0.222164436	3.70158315	6.029353854	0.26214582	27.73502773	3.912549489	34.62032067	26.94886033	1.347443017	2.861080807	3.983244798	0.19916224	5.750347443	31.90739177	1.595369589	13.26066694	5.248207019	3.009506965	4.441487526	5.339420712	6.616357891	7.780852465	9.055204756	3.290097748	0.164504887	1.034417602	0.000318596	0	-6.993520386	22.46725968	1.123362984	2.70310021	48.3553315	0.230263483	3.78662315	5.902591431	0.25663441	27.15192058	3.961078595	35.12417988	28.05118994	1.402559497	2.895902578	4.029531198	0.20147656	5.788890065	31.76359942	1.588179971	13.56382971	5.317628769	3.090051053	4.479329731	5.423366142	6.692523794	7.88075802	9.160679507	3.509986863	0.175499343	1.090610982	0.051012804	0.00255064	-2.584641612	22.45886869	1.122943435	2.702775752	46.4396315	0.221141102	3.69083815	6.061878413	0.263559931	27.8846407	3.91526151	34.83635187	26.94942594	1.347471297	2.861099037	3.975170379	0.198758519	5.766578707	32.39926914	1.619963457	13.359093	5.245067658	2.998852401	4.447202691	5.333887964	6.614782509	7.772887256	9.047200075	3.753193808	0.18765969	1.148801982	0.117620194	0.00588101	-1.859036221	22.45889123	1.122944561	2.702776624	48.5078315	0.230989674	3.79424815	5.888586559	0.256025503	27.08749817	3.966246285	35.16159383	28.14614691	1.407307346	2.8988379	4.046025949	0.202301297	5.805604663	31.81593628	1.590796814	13.56983624	5.328310311	3.096965785	4.483761675	5.434913124	6.704833425	7.898076064	9.180809397	3.495501173	0.174775059	1.087018904	0.059014425	0.002950721	-2.458083634	22.45969011	1.122984505	2.702807519	71.9607315	0.34267015	4.96689315	4.704016263	0.204522446	21.63847481	4.757888493	49.0328519	46.80822595	2.340411297	3.340644363	7.42695585	0.371347793	8.417790686	36.03948163	1.801974081	18.46412858	7.679490498	3.819548003	5.260312393	6.82317485	8.534821206	10.34557353	12.22798905	3.486850463	0.174342523	1.084866645	0.024300078	0.001215004	-3.228784653	22.46419251	1.123209626	2.702981624	3.461131735	3.92315851	4.026976998	3.957332467	3.966375819	3.591321987	3.742173896	2.892353415	3.221189722	3.629327285	3.772444155	3.69027139	3.548786893	3.276584273	2.870991637	2.256420787	3.560408834	4.054952851	4.342090477	4.359138962	4.251576847	4.097797996	3.686250997	3.160476456	3.237068333	3.665373657	3.828650649	3.752707716	3.620597952	3.411624618	2.999604254	2.521646821	3.657927822	4.170334757	4.492266794	4.539031468	4.436378049	4.297829958	3.894625156	3.399850591	4.722721812	5.225610703	5.485040207	5.477638199	5.491581554	5.242782399	4.908666981	4.059007498	1.817776593	3.851202278	16.95151798	14.12362378	12.04421295	24.52076269	13.59457607	10.57488224	2.322866704	4.457217596	6.134999648	6.627944674	6.195542375	6.367629842	4.185467369	3.202585779	0.048987271	0.110793739	0.256045679	0.215655354	0.302564849	0.230466427	0.224857635	0.084552819	2.177541973	3.954516035	6.0604205	6.115651761	5.644861516	6.153747562	4.015496473	2.840616008	0.42953271	0.700303532	0.94317605	0.974639429	0.831749775	0.667038803	0.421964955	0.238955491	4.719343091	11.69329621	28.0881904	20.45559084	32.29972306	30.6219358	25.28342519	10.90103583	-0.004668274	0.00849631	-0.098219265	-0.027122816	0.055534863	-0.14101206	0.182038768	-0.053741722	0.062974629	-0.05512132	-0.096882994	-0.104022306	0.024517793	-0.124754492	0.128305702	-0.04166419	-0.107787814	0.077676518	-0.149928537	-0.09077337	0.108071728	-0.223030874	0.251032553	-0.065381747	0.050387921	-0.046772974	-0.057315652	-0.089634479	0.058063895	-0.115693555	0.031008623	0.040034278	-0.000912738	-0.17379385	0.028881257	-0.101950038	0.061322761	-0.085850409	0.01036666	-0.031909471	-0.064032197	0.032885011	-0.155509419	-0.032514371	0.104948227	-0.150525664	0.046547781	-0.103304119	0.45015617	0.53275225	0.889688217	0.670689639	0.663707907	1.374812104	1.304847007	1.861879801	0.655169798	0.837474833	0.956908206	1.01028885	0.928636922	1.208034497	1.022619795	1.342432175	0.749223384	0.612275267	1.125398126	1.013755656	1.005844197	1.396403229	0.988771619	0.897995207	0.629388084	0.787998515	0.919626425	0.929469515	0.840932745	1.22957382	1.186667216	1.333755302	1.032685332	1.172854852	0.987547216	1.130732635	0.931513568	0.982899087	0.875532889	0.830148623	0.552249819	0.546636324	1.107550708	0.864450989	1.113510156	1.533209637	1.376777861	0.88811222	4	2.222222222	1.826388889	1.455555556	0.73	0.280861678	0.174532313	0.037037037	0.015625	0	0.173913043	0.065359477	0.049361862	0.044107744	0.026071429	0.015603427	0.014544359	0.009259259	0.015625	0	0.4138456	6.880336574	4.113784416	3.765614905	3.413129062	3.142395892	2.831231215	2.662548239	2.567676696	4.094715742	3.74727123	3.387849294	3.159119115	2.82145915	2.704820199	2.532844597	2.222646874	4.166671423	3.837110568	3.507444231	3.324273501	2.96197813	2.816630433	2.693344351	2.463937292	4.090419755	3.744454058	3.402090135	3.143747156	2.829114738	2.727040887	2.532556879	2.219834469	4.196384622	3.873727619	3.541681695	3.368506374	3.029697439	2.874924493	2.761566037	2.536922148	7.428600792	5.00690265	4.793814921	4.269397254	4.006863343	3.803878941	3.669288715	3.413093813	1.989080011	1.93406237	1.732997837	1.382527859	1.125895555	1.077023099	0.915250339	0.724853105	2.012201703	1.963912072	1.769776088	1.446676138	1.171347739	1.019617508	0.924663032	0.69495295	1.934590592	1.850901335	1.595584082	1.234108196	0.980565093	0.810792837	0.691746603	0.380390238	2.014573019	1.965518401	1.787317708	1.462082998	1.162401376	0.981201997	0.91192291	0.652072575	1.917868618	1.816294773	1.558121018	1.186893512	0.945094249	0.756132685	0.622984797	0.320380659	1.198174505	1.018008407	0.900773086	0.460207443	0.217128088	0.167568189	0.001821482	0	0	20.54528242	47.38123737	58.40620851	40.16008851	4.90088454	82.39771398	45.9540936	94.16881597	25.14492703	0	0	49.1349796	68.55716318	16.78552955	45.9540936	94.16881597	134.4776723	25.14492703	0	45.9540936	94.16881597	76.72673681	128.8499561	0	94.16881597	82.89586255	97.53590338	0	25.14492703	0	94.16881597	76.72673681	128.8499561	0	0	128.8499561	119.313743	51.58180978	0	94.16881597	26.4672051	56.42865744	80.75037383	41.93045658	101.628402	0	0	34.79628023	41.93045658	109.22774	104.5106386	45.9540936	134.4776723	71.09902063	10.36666667	0.518333333	19.03333333	0.634444444	13.25	0.6625	16	0.8	29.25	1.4625	14.47665211	0.723832605	4.202773617	0.210138681	17.54645542	0.877322771	5.517573074	0.275878654	0.537653309	0.026882665	0.160771704	0.38585209	0	3.304934857	0.14369282	5.304934857	34.97757025	1.520763924	11.71960524	0.509548054	19.26819959	105.997659	4.60859387	4.639557466	0.20171989	7.639557466	48.24757456	2.097720633	1.986511225	0.086370053	3.496515761	4.621620326	0.200940014	3.231708239	0.140509054	5.231708239	33.33025849	1.449141674	6.926536166	0.301153746	6.60777029	36.3497152	1.5804224	4.708337089	0.204710308	5.58045431	35.48136501	1.542668044	3.675623523	0.159809718	5.675623523	36.51695097	1.58769352	4.283070293	0.186220448	5.332302988	35.1618572	1.5287764	13.67084392	11.39675461	7.934164628	3.815383407	11.64539689	8.280700764	12.05980372	15.40408056	13.96917328	11.94217303	13.67084392	11.39675461	13.67084392	11.39675461	13.67084392	11.39675461	13.67084392	11.39675461	4.234106505	3.891820298	5.877735782	6.34738921	7.826044014	8.681859813	9.963876853	11.00071555	12.21065712	13.32907344	14.51640416	15.67148428	16.85416644	18.02643594	6.51174533	7.496097345	10.66366234	12.50729143	15.19584645	17.39903319	19.92714325	22.27740585	24.752405	27.16247186	29.62151739	32.05705329	34.51257445	36.95983137	4.871373227	4.795790546	7.177877831	7.934938696	9.803901996	10.96596573	12.62632263	13.98425701	15.55939484	17.00862224	18.55113647	20.04253817	21.5740115	23.08534133	2.076035749	1.592657912	3.099819185	3.167970632	4.311771166	4.653649146	5.601037746	6.090853385	6.927296452	7.500494895	8.273365728	8.894377601	9.630659174	10.27925519	4.152927886	3.758405517	5.743517799	6.182398907	7.651613151	8.48554118	9.752521537	10.76916244	11.96120321	13.05926515	14.22717381	15.3615677	16.5239806	17.67530863	5.638354669	7.227662499	8.916908468	10.66567094	12.45380344	14.27013846	16.10775851	17.96196705	19.82935952	21.70736164	23.59397691	25.48763384	27.38708453	29.29133231	4.744932128	5.988961417	7.325807503	8.69938974	10.10490172	11.53487285	12.98491733	3.304934857	2.822260289	2.297621301	2.279864413	1.92249254	1.616288283	1.39740813	1.091585644	0.756329669	0	-0.025750417	-0.578081384	-0.745208386	-0.922685723	-1	11.71960524	9.500123775	6.856498464	6.537056767	5.720054334	4.647272735	3.172863798	2.871631313	1.973723082	0	-0.070369138	-1.537949275	-1.886640548	-2.447712405	-2.742853615	4.639557466	3.880096213	3.131390134	2.842865502	2.637645725	3.304934857	2.822260289	2.297621301	2.279864413	1.92249254	1.616288283	1.39740813	1.091585644	0.756329669	0	-0.025750417	-0.578081384	-0.745208386	-0.922685723	-1	11.71960524	9.500123775	6.856498464	6.537056767	5.720054334	4.647272735	3.172863798	2.871631313	1.973723082	0	-0.070369138	-1.537949275	-1.886640548	-2.447712405	-2.742853615	4.639557466	3.880096213	3.131390134	2.842865502	2.637645725	2.328306484	1.994674631	1.608263178	1.060987946	0	-0.030616007	-0.729647451	-1.068572861	-1.362849276	-1.427241586	1.986511225	0.324298938	0	0	0	0	0	0	0	0	0	0	0	0	0	3.231708239	2.727290316	2.292664813	2.085732573	1.659346795	1.563832837	1.343229651	1.050380344	0.710943679	0	-0.022979563	-0.384265502	-0.743293414	-0.891080737	-0.982668309	6.926536166	6.303882997	5.481985015	5.241165822	4.949694809	4.65933432	4.032811359	3.68210078	3.506041984	2.924310517	2.745630597	2.396517791	2.275760483	2	2	4.708337089	4.224439009	3.680542936	3.614867062	3.327029415	3.080173907	2.854049356	2.576557175	2.196425688	1.375321711	1.215315621	0.811823259	0.696376732	0.578888952	0.458388892	3.675623523	3.254791476	2.914971279	2.703726558	2.121379691	1.796621836	1.509218048	1.222370008	0.972939532	0.639993429	0.335535759	0.100550219	-0.345722173	-0.800424637	-0.906319206	4.283070293	3.789931468	3.296765356	3.200147285	2.842685549	2.598470774	2.362046275	2.059168072	1.718208747	0.951810027	0.903803274	0.328823908	0.218192815	0.076184772	-0.008894347	0	1	0	0	1	0	0	13	3	3	0	0	0	0	0	0	0	0	0	0	0	0	0	0	0	0	0	0	0	0	0	1	0	0	0	0	0	0	0	0	0	0	0	0	0	0	0	0	0	0	0	0	0	0	0	0	0	0	0	0	0	0	0	0	0	0	0	0	0	0	0	0	0	0	0	0	0	0	0	0	0	0	0	0	0	0	0	0	0	0	0	0	0	0	0	0	0	0	0	0	0	0	0	0	0	0	0	0	0	0	0	0	0	0	0	0	0	0	0	0	0	1	0	0	0	0	0	0	0	0	0	0	0	0	0	1	0	0	0	0	0	0	0	0	0	1	0	0	0	0	0	2	3	0	1	0	0	0	0	0	0	0	0	0	0	0	0	0	0	0	0	0	0	0	0	0	5	2	2	1	1	0	0	0	0	0	2	0	0	0	0	0	1	0	0	0	0	0	5	0	1	2	2	0	0	0	0	0	0	1	0	0	0	0	0	0	0	0	0	0	0	0	0	1	1	0	1	0	0	0	0	0	0	0	0	0	0	0	0	0	0	0	0	0	1	0	0	0	0	0	0	0	0	0	0	0	0	0	0	0	0	0	0	0	0	0	0	0	0	0	0.349351852	0	0	11.4579401	0	0	0	-0.014930083	4.461614531	2.076417706	0	0	2.901580097	0	0	0	4.415043816	0	0	0	0	0	0	0	0	0	3.384444444	0	12.07060457	0	0	0	0	0	0	0	0	0	0	0	0	0	0	0	0	0	3.481266298	0	0	0	0	0	0	0	0	0	0	0	0	0	0	0	0	0	0	0	0	0	0	0	0	0	0	0	0	0	0	0	0	0	0	0	0	0	0	0	1	0	0	6	0	0	0	1	5	2	0	0	1	0	0	0	1	0	0	0	0	0	0	0	0	0	1	0	1	0	0	0	0	0	0	0	0	0	0	0	0	0	0	0	0	0	1	0	0	0	0	0	0	0	0	0	0	0	0	0	0	0	0	0	0	0	0	0	0	0	0	0	0	0	0	0	0	0	0	0	0	0	0	0	2	0	0	0	1	0	0	0	0	0	0	0	1	2	0	1	0	0	0	0	0	0	0	0	0	0	0	0	0	0	0	0	0	0	0	0	0	0	0	0	0	0	5	5	2	3	1	2	0	0	2	0	0	0	0	1	0	0	0	0	0	0	0	0	0	0	0	0	0	0	0	0	0	0	0	0	0	0	0	0	0	0	2	3	4	4	2	3	0	0	0	0	0	0	0	0	0	0	0	0	0	0	0	0	0	0	0	0	0	0	0	0	0	0	0	0	0	0	0	0	0	0	0	0	0	0	0	0	0	0	0	0	0	0	0	0	0	0	0	0	9	5	6	6	5	5	3	3	2	1	10	12	0	0	0	0	19	0	0	0	0	0	0	7	0	0	0	0	0	0	0	0	0	0	0	0	0	0	0	0	0	0	0	0	0	0	1	1	1	0	0	0	0	1	0	0	0	0	0	0	0	0	0	0	0	0	0	0	0	0	0	0	0	0	0	0	0	0	0	0	0	0	0	0	0	0	0	0	0	0	0	0	0	0	0	0	0	0	0	0	0	0	0	0	0	0	0	0	0	0	0	0	0	0	0	0	0	0	0	0	0	0	0	0	1	1	1	0	0	0	0	1	0	0	0	0	0	1	0	0	0	0	0	0	0	0	0	0	0	0	0	0	0	0	0	0	0	0	0	0	0	0	0	0	0	0	0	0	0	0	0	0	0	0	0	0	0	0	0	0	0	0	0	0	0	0	0	0	0	0	0	0	0	0	0	0	0	0	0	0	0	0	1	1	1	0	0	0	0	1	0	0	0	0	1	0	0	0	0	0	0	0	0	0	0	0	0	0	0	0	0	0	0	0	0	0	0	0	0	0	0	0	0	0	0	0	0	0	0	0	0	0	0	0	0	0	0	0	0	0	0	0	0	0	0	0	0	0	0	0	0	0	0	0	0	0	0	0	0	0	1	1	1	0	0	0	0	1	0	0	0	0	1	0	0	0	0	0	0	0	0	0	0	0	0	0	0	0	0	0	0	0	0	0	0	0	0	0	0	0	0	0	0	0	0	0	0	0	0	0	0	0	0	0	0	0	0	0	0	0	0	0	0	0	0	0	0	0	0	0	0	0	0	0	0	0	0	0	1	1	1	0	0	0	0	1	0	0	0	0	0	1	0	0	0	0	1	0	0	0	0	0	0	0	0	0	0	0	0	0	0	0	0	0	0	0	0	0	0	0	0	0	0	0	0	0	0	0	0	0	0	0	0	0	0	0	0	0	0	0	0	0	0	0	0	0	0	0	0	0	0	0	0	0	0	0	1	1	1	0	0	0	0	1	0	0	0	0	0	0	0	0	0	0	0	0	0	0	0	0	0	0	0	0	0	0	0	0	0	0	0	0	0	0	0	0	0	0	0	0	0	0	0	0	0	0	0	0	0	0	0	0	0	0	0	0	0	0	0	0	0	0	0	0	0	0	0	0	0	0	0	0	0	0	1	1	1	0	0	0	0	1	0	0	0	0	0	0	0	0	0	0	1	0	0	0	0	0	0	0	0	0	1	0	0	0	0	0	0	0	0	0	0	0	0	0	0	0	0	0	0	0	0	0	0	0	0	0	0	0	0	0	0	0	0	0	0	0	0	0	0	0	0	0	0	0	0	0	0	0	0	0	1	0	0	0	0	0	0	1	0	0	0	0	0	0	0	0	0	0	0	0	0	0	0	0	0	0	0	0	0	0	0	0	0	0	0	0	0	0	0	0	0	0	0	0	0	0	0	0	0	0	0	0	0	0	0	0	0	0	0	0	0	0	0	0	0	0	0	0	0	0	0	0	0	0	0	0	0	0	0	0	0	0	0	0	0	1	0	0	0	0	0	0	0	0	0	0	0	0	0	0	0	0	0	0	0	0	0	0	0	0	0	0	0	0	0	0	0	0	0	0	0	0	0	0	0	0	0	0	0	0	0	0	0	0	0	0	0	0	0	0	0	0	0	0	0	0	0	0	0	0	0	0	0	0	0	0	0	0	0	0	0	0	0	0	0	0	0	0	0	0	0	0	0	0	0	0	0	0	0	0	0	0	0	0	0	0	0	0	0	0	0	0	0	0	0	0	0	0	0	0	0	0	0	0	0	0	0	0	0	0	0	0	0	0	0	0	0	0	0	0	0	0	0	0	0	0	0	0	0	0	0	0	0	0	15	6	1	0	0	0	0	1	0	0	0	0	0	0	0	0	0	0	0	0	0	0	0	0	0	0	0	0	0	0	0	0	0	0	0	0	0	0	0	0	0	0	0	0	0	0	0	0	0	0	0	0	0	0	0	0	0	0	0	0	0	0	0	0	0	0	0	0	0	0	0	0	0	0	0	0	0	0	20	10	1	0	0	0	0	2	0	0	0	0	0	1	0	0	0	0	0	0	0	0	0	0	0	0	0	0	0	0	0	0	0	0	0	0	0	0	0	0	0	0	0	0	0	0	0	0	0	0	0	0	0	0	0	0	0	0	0	0	0	0	0	0	0	0	0	0	0	0	0	0	0	0	0	0	0	0	22	9	2	0	0	0	0	2	0	0	0	0	2	0	0	0	0	0	0	0	0	0	0	0	0	0	0	0	0	0	0	0	0	0	0	0	0	0	0	0	0	0	0	0	0	0	0	0	0	0	0	0	0	0	0	0	0	0	0	0	0	0	0	0	0	0	0	0	0	0	0	0	0	0	0	0	0	0	16	10	4	0	0	0	0	2	0	0	0	0	1	0	0	0	0	0	0	0	0	0	0	0	0	0	0	0	0	0	0	0	0	0	0	0	0	0	0	0	0	0	0	0	0	0	0	0	0	0	0	0	0	0	0	0	0	0	0	0	0	0	0	0	0	0	0	0	0	0	0	0	0	0	0	0	0	0	15	5	3	0	0	0	0	2	0	0	0	0	0	2	0	0	0	0	1	0	0	0	0	0	0	0	0	0	0	0	0	0	0	0	0	0	0	0	0	0	0	0	0	0	0	0	0	0	0	0	0	0	0	0	0	0	0	0	0	0	0	0	0	0	0	0	0	0	0	0	0	0	0	0	0	0	0	0	9	4	3	0	0	0	0	2	0	0	0	0	0	0	0	0	0	0	0	0	0	0	0	0	0	0	0	0	0	0	0	0	0	0	0	0	0	0	0	0	0	0	0	0	0	0	0	0	0	0	0	0	0	0	0	0	0	0	0	0	0	0	0	0	0	0	0	0	0	0	0	0	0	0	0	0	0	0	6	1	1	0	0	0	0	1	0	0	0	0	0	0	0	0	0	0	2	0	0	0	0	0	0	0	0	0	1	0	0	0	0	0	0	0	0	0	0	0	0	0	0	0	0	0	0	0	0	0	0	0	0	0	0	0	0	0	0	0	0	0	0	0	0	0	0	0	0	0	0	0	0	0	0	0	0	0	2	0	0	0	0	0	0	2	0	0	0	0	0	0	0	0	0	0	0	0	0	0	0	0	0	0	0	0	0	0	0	0	0	0	0	0	0	0	0	0	0	0	0	0	0	0	0	0	0	0	0	0	0	0	0	0	0	0	0	0	0	0	0	0	0	0	0	0	0	0	0	0	0	0	0	0	0	0	0	0	0	0	0	0	0	1	0	0	0	0	0	0	0	0	0	0	0	0	0	0	0	0	0	0	0	0	0	0	0	0	0	0	0	0	0	0	0	0	0	0	0	0	0	0	0	0	0	0	0	0	0	0	0	0	0	0	0	0	0	0	0	0	0	0	0	0	0	0	0	0	0	0	0	0	0	0	0	0	0	0	0	0	0	0	0	0	0	0	0	0	0	0	0	0	0	0	0	0	0	0	0	0	0	0	0	0	0	0	0	0	0	0	0	0	0	0	0	0	0	0	0	0	0	0	0	0	0	0	0	0	0	0	0	0	0	0	0	0	0	0	0	0	0	0	0	0	0	0	0	0	0	0	0	0	4.169925001	3.321928095	0.360664305	78.9982	57.78	57.78	2.426508749	5.88794471	2.9491	8.69719081	299.7455089	59.94120726	34.79628023	328.372093	137.9557758	225.87	1.095502962	-3.452532437	-3.625183312	-3.656508749	0	1	1	0.833333333	1	0.4	0	1	1	0.747619048	0.666666667	1	1	1	1	1	0	0	0	0	1	0	1	0	1	1	1	1
10	Brc1ccc2[nH]nc(c3ccccc3)c2c1	1995.26	273.14	10.9256	18.1752	24.9671	19.4093	27.499	0.727008	0.998684	0.776372	1.09996	0.15	25	16	1	27	18	16	26	1	0.037037037	0	0	16	9	13	2	0	0	0	0	0	1	0	0	1	3	1	36	52	8	0	4	0	13	0	1	0	3	4	17	15	1	0.9375	0.133333333	1.133333333	2	0.666666667	0	0	1	2	0	0	1	0	0	0	2	0.888888889	0	0	27.78681041	76.12349317	0	0	52.4473027	0	0	0	86	242	218.632425	155.3122474	353.69	258.809373	102	249	244.1846327	134.5103387	384.16	263.395544	7.666666667	4.50952381	3.5	1.441269841	14	25	1.58113883	12.42453325	2.086956522	2.17392291	0.283700407	32.75	5	0.971318596	23	62.97578083	3.923221465	4.55403142	1	101	6.3125	0.9765625	8.015625	37	242	34	2.180036533	1917	3380	1967	5826	15.82370611	221	3820	9.761027026	3.852903717	1.71966385	2.350518582	0.576636905	0.339162574	0.194183701	0.110428402	0.669537037	1.360833333	5.879705215	14.20832605	32.58333333	2.036458333	11.34266609	9.355694627	0.003830268	0.000169767	0	0	7.536458333	5.857523618	2.467806173	0	0.000491448	na	na	2	0.5	2.944438979	4.465908119	5.323009979	6.204557763	7.084226422	7.974188669	8.862058677	9.75550945	10.64701886	11.54216383	3.610917913	0	4.919980926	2.397895273	6.43775165	4.727387819	8.048468744	6.842683282	9.707898369	2.944438979	3.258096538	3.555348061	3.850147602	4.060443011	4.060443011	4.110873864	4.158883083	3.988984047	3.850147602	3.295836866	3.965563772	4.638363153	5.307339049	5.868413755	6.185661921	6.616180222	7.036337433	7.163163314	7.418708238	12.06826355	6.324358962	9.477723814	1.498606241	3.153364852	3.533069188	2.85534892	10.95781916	7.843336593	6.981453487	5.986352964	5.138586894	4.230865168	0.684863697	0.435740922	0.279258139	0.176069205	0.111708411	0.074225705	10.02997676	5.827911576	4.543820255	3.065369842	2.163398344	1.55974115	0.626873548	0.323772865	0.18175281	0.090157937	0.047030399	0.02736388	11.95781916	8.420686862	7.797950068	6.510730359	5.577419087	4.812183898	56.33984675	2.894747114	113.4012699	5.052843742	7.141338985	4.055161858	4.893614393	116.0964047	37.4613634	1.498454536	2.777964551	6.704783449	3.452819531	3.974694825	333.3557461	2795.894698	1.198192411	3.953968404	14	0.875	60	2.734017701	1.553943939	21.7013492	0.301772768	0.444094742	0.914717975	1.498454536	2.72385619	3.41366069	4.21366069	4.32385619	4.32385619	37.4613634	68.09640474	85.34151724	105.3415172	108.0964047	108.0964047	0.322674621	0.586550504	0.735091818	0.907362441	0.931091751	0.931091751	3.145401654	1.92	1.2301955	0.4301955	0.32	0.32	0.292137231	0.531040339	0.665523949	0.821491167	0.842974774	0.842974774	35.29501467	10.74058512	0.67128657	1.649644706	2.451002373	0.153187648	4.784362278	21.48117024	1.34257314	8.19007705	3.731075422	3.648336955	0.22802106	0.899351908	0.105504402	0.006594025	-1.562767072	17.44621587	1.090388492	1.986721987	417	3.475	52.125	49.05714286	0.368656598	0.020480922	1.658954693	7.032624261	53.72975038	3.358109399	2.768343717	53.72975038	3.358109399	79.33321657	107.4595008	6.716218798	18.54242595	53.72975038	8.214735833	11.82934804	15.98720112	19.89476783	23.91547278	3.569820828	0.223113802	0.88423427	0.081580236	0.005098765	-1.741464066	17.54594857	1.096621785	1.990682963	290.4195402	29.7113841	2.276105158	5.159055299	36	2.25	2.490084001	5.079394276	0.317462142	4.969557523	22.71206651	1.419504157	16.58397786	6.161838827	4.812184355	6.163314804	7.588323677	9.056839481	10.55495299	4	0.25	0.963295986	4	0.25	0.963295986	17.462565	1.091410313	1.987372857	0.980417074	42.32796875	17.96447777	0.998026543	80.84014999	1.897869948	4.798446874	0.29990293	1.089761105	1	0.0625	1.97497379	9.596893747	0.599805859	2.769287884	3.030482691	2.079441542	0	1.761469947	0.088553397	1.595608153	3.5004907	0.218780669	0.870606285	0.122050895	0.007628181	-1.461534448	17.49585209	1.093490755	1.988696158	29.09231009	0.242435917	3.636538761	4.873116365	0.270728687	21.92902364	3.239659429	10.48871517	0.655544698	1.633155667	3.836765202	0.239797825	5.668090223	20.97743034	1.311089396	7.955373423	4.317895717	3.711508684	4.020133116	5.689703205	6.775420965	8.163795384	3.501927186	0.218870449	0.870891379	0.064149798	0.004009362	-1.908487532	17.45412772	1.090882983	1.987037039	1029	8.575	128.625	17.84308469	0.144684797	0.008038044	0.651081587	8.626226952	130.2899299	8.143120621	3.383857361	130.2899299	8.143120621	181.4742034	260.5798599	16.28624124	32.76212234	130.2899299	9.915564334	14.54366816	19.50282812	24.33938694	29.22224453	3.81878381	0.238673988	0.931080116	0.009004014	0.000562751	-3.27290212	17.53288073	1.095805045	1.990165245	51.14289044	0.426190754	6.392861305	362.65	2.923668464	0.162426026	13.15650809	3.686677562	8.139335365	0.50870846	1.456942309	6.589699846	0.41185624	8.178933087	16.27867073	1.017416921	5.981669111	6.607363602	3.995670972	5.618678103	7.55108128	9.425832885	11.31344626	3.220175658	0.201260979	0.8126073	0.167696157	0.01048101	-1.240763024	17.62870109	1.101793818	1.993952502	287.0734694	2.110834334	35.81454082	79.83411447	0.532019631	0.029556646	2.394088341	6.37843174	73.089513	37.10189936	2.31886871	2.511033829	36.79939268	2.299962043	55.83088318	73.92522729	4.620326706	14.23560673	36.79939268	0.748717032	7.483322481	10.66102448	14.49176719	17.98958292	21.65185922	3.646056872	0.227878554	0.898917502	0.177128326	0.01107052	-1.202739172	17.53498302	1.095936439	1.990248559	286.7793402	2.108671619	35.77646127	80.77740673	0.532446135	0.029580341	2.396007605	6.376798602	73.07447652	37.10488826	2.319055516	2.511089805	36.75786303	2.29736644	55.78670927	73.92595152	4.62037197	14.17977727	36.75786303	0.758607152	7.481469548	10.65716859	14.48751263	17.98374693	21.64519589	3.646714749	0.227919672	0.89904287	0.178758944	0.011172434	-1.196371551	17.53483878	1.095927424	1.990242844	310.6127834	2.283917525	38.85249792	66.54768178	0.493341622	0.027407868	2.220037298	6.506110339	80.28754552	39.93657276	2.496035797	2.562193268	39.93657276	2.496035797	59.3905714	80.13214552	5.008259095	16.38918197	39.93657276	-0.346705413	7.626762071	10.93220981	14.80475669	18.40851846	22.13704738	3.624001473	0.226500092	0.894701385	0.107458247	0.00671614	-1.5500164	17.54381875	1.096488672	1.990598611	296.774587	2.182166081	37.07046088	72.32731115	0.518558435	0.028808802	2.333512959	6.436906469	76.10770211	38.26475105	2.391546941	2.532478228	38.26475105	2.391546941	57.4058338	76.47677711	4.779798569	15.43560094	38.26475105	0.351923675	7.550282317	10.792616	14.63975866	18.19066127	21.88274691	3.620434906	0.226277182	0.89401719	0.1201238	0.007507737	-1.472593501	17.5406867	1.096292919	1.990474547	318.518	2.342044118	39.8633125	65.2492512	0.480700357	0.026705575	2.163151607	6.552554563	82.7405374	40.9817687	2.561360544	2.580145117	40.9817687	2.561360544	60.8322187	82.4491624	5.15307265	16.43128502	40.9817687	-0.574926549	7.679342016	11.0113232	14.90695898	18.53847339	22.29161611	3.618536893	0.226158556	0.893652808	0.096350247	0.00602189	-1.625835471	17.54998381	1.096873988	1.990842752	295.6590436	2.173963556	36.9262992	73.74664749	0.521858546	0.028992141	2.348363456	6.434625762	75.91385369	38.20557685	2.387848553	2.531402818	38.20557685	2.387848553	57.33600634	76.34899119	4.77181195	15.24551278	38.20557685	0.403663486	7.548437829	10.78718476	14.63387108	18.18274577	21.87355639	3.613574745	0.225848422	0.892699268	0.112759938	0.007047496	-1.516552276	17.54177516	1.096360948	1.990517664	43.78371794	0.321939103	4.098852243	4.543468256	0.252414903	20.44560715	4.189465423	32.92494844	27.45537422	1.715960889	2.301803788	6.879537882	0.429971118	8.650910695	30.24768653	1.890480408	12.11650154	7.022810856	3.134876634	4.730933705	6.199740859	7.947554416	9.759614638	11.63389045	3.582645271	0.223915329	0.886726095	0.043471224	0.002716952	-2.178877004	17.45165521	1.09072845	1.986938598	37.60251794	0.276489103	3.712527243	4.742695433	0.26348308	21.34212945	3.708954568	27.84355347	21.82407673	1.364004796	2.142297408	3.929423798	0.245588987	5.729296068	25.87500635	1.617187897	10.70988187	5.044854628	2.821652658	4.237431723	5.142721442	6.411242681	7.579437501	8.8535269	3.603301241	0.225206328	0.890720914	0.07649541	0.004780963	-1.786183398	17.44754145	1.090471341	1.986774782	38.28881794	0.281535426	3.755420993	4.68614796	0.260341553	21.08766582	3.73243124	27.89847738	22.19468869	1.387168043	2.153998493	3.986699595	0.249168725	5.778147795	25.94025123	1.621265702	10.74782557	5.08539862	2.861680746	4.255363187	5.191322889	6.456381619	7.640851368	8.921602892	3.605311939	0.225331996	0.891108555	0.101119558	0.006319972	-1.592263737	17.4492635	1.090578969	1.986843361	37.78091794	0.277800867	3.723677243	4.742604177	0.26347801	21.3417188	3.722985655	28.15648141	22.0697407	1.379358794	2.150075569	3.921561245	0.245097578	5.721224574	26.15860641	1.6349129	10.85562169	5.05494112	2.832212844	4.251415873	5.153767834	6.42339318	7.588901433	8.862202399	3.598773421	0.224923339	0.889847207	0.056561412	0.003535088	-1.995967607	17.44719114	1.090449446	1.98676083	38.42851794	0.282562632	3.764152243	4.676495772	0.259805321	21.04423097	3.738517515	27.87448529	22.25254265	1.390783915	2.155807427	4.010984392	0.250686525	5.801269994	26.02227412	1.626392133	10.72954055	5.099033006	2.869636029	4.260605016	5.205901644	6.472817301	7.663325078	8.948060656	3.605267242	0.225329203	0.89109994	0.111383131	0.006961446	-1.525088927	17.44987128	1.090616955	1.986867564	54.38141794	0.399863367	4.761208493	3.73199776	0.207333209	16.79398992	4.326074243	35.85052903	34.21701451	2.138563407	2.454787382	4.98329024	0.31145564	5.978472597	26.57055557	1.660659723	14.24852877	6.093033897	3.514034875	4.805021761	6.134103459	7.53869778	8.978519126	10.44901601	3.441983999	0.215124	0.858894155	0.078587503	0.004911719	-1.767434418	17.45922946	1.091201841	1.987240117	3.262602712	3.684680718	3.678166466	3.557954754	3.647446849	3.246483197	3.032186687	2.342088249	3.029458168	3.394597557	3.397971835	3.231382798	3.070324836	2.877258773	2.530482848	1.828976869	3.34861863	3.793349553	3.987396332	3.92102249	3.724487018	3.569497952	3.372349202	2.850182126	3.075336231	3.463415635	3.511500845	3.341796681	3.178820201	3.050953881	2.786420042	2.150249564	3.450493951	3.910631023	4.160205115	4.127637426	3.924363355	3.772458661	3.606781361	3.126155722	4.48958358	4.892864508	5.007863066	4.928670716	4.762536476	4.519071847	4.224400129	3.57421748	1.553382864	2.794111162	16.05679673	12.65159067	9.131032329	10.42233628	15.89822862	14.62138531	2.241394953	3.790212216	5.80328424	4.898793866	3.877108303	4.099450745	4.20125612	2.924075035	0.036473492	0.012205373	0.048558384	0.087498111	0.119551698	0.05214556	0.049691937	0.03975979	1.772437443	3.045235327	4.911278074	4.346337182	3.42620677	3.461935124	3.622915754	2.579681472	0.326085289	0.497856247	0.609604546	0.624616898	0.492780859	0.394708478	0.301728751	0.170829662	4.0443546	4.744812245	9.762517647	11.98673873	11.16660869	8.307551556	8.172787778	5.903093822	-0.001490891	-0.002429619	-0.079265205	-0.024763282	0.078191712	-0.049335321	-0.122211042	-0.20134747	0.053959073	-0.097775579	-0.12238484	-0.015434239	0.036816903	-0.123634935	-0.110452892	0.050586948	0.141360081	-0.045591397	-0.05222727	-0.205995897	0.144863273	-0.160453015	-0.077319322	-0.006282816	0.067848004	-0.071114823	-0.151492628	0.018070731	0.034423682	-0.045943587	-0.105232316	-0.084302448	0.232338089	-0.181774076	-0.232572016	-0.031434313	0.077507431	0.003087574	-0.059598323	-0.007893247	-0.069299366	-0.103963937	0.044611795	-0.142363743	0.066728599	-0.135628993	-0.07544542	0.057809928	0.45050353	0.563782488	0.978161846	0.79986819	0.837276298	1.080438486	1.715074123	2.226249543	0.660443555	0.865362305	1.044714855	0.936788558	0.898114564	1.138202567	1.298920498	1.311462374	0.621932847	0.798594545	0.949214024	1.399262166	1.060153389	1.031614865	0.964669618	1.005447739	0.580773822	0.785257724	1.06560066	0.872994666	0.902192937	1.06253849	1.39221217	1.607923356	0.751173762	1.128355703	1.171619264	1.104226572	0.979422443	0.913565912	0.889445005	0.807991756	0.771365607	0.856983506	0.851161614	1.28152015	1.037711817	1.042003919	1.063983089	1.086144279	2.5	1.777777778	0.944444444	0.689444444	0.344166667	0.160816327	0.071180556	0.020408163	0	0	0.138888889	0.071111111	0.041062802	0.03628655	0.021510417	0.014619666	0.011863426	0.010204082	0	0	0.345546942	6.880333012	4.064444763	3.738673492	3.131570346	2.824535954	2.686650262	2.57253134	2.031505384	4.047541518	3.763974139	3.217549178	2.862689639	2.715168444	2.594597776	2.111618834	1.763384775	4.125391938	3.826947023	3.345872728	2.974855639	2.85403289	2.71967947	2.312864031	1.997863107	4.044876709	3.77577252	3.237359204	2.8845968	2.735448568	2.610168475	2.166478623	1.783957836	4.160603865	3.858713845	3.401021319	3.028835809	2.925431949	2.786191674	2.381091032	2.109986124	5.089286407	4.705910472	4.405754254	3.798238902	3.674221825	3.518156739	3.356792906	2.874591465	2.045923864	1.93785042	1.402371862	1.180549031	1.142540717	1.038943786	0.764790743	0.390931031	2.03577935	1.948386872	1.528513279	1.169056049	1.106840474	0.978369886	0.774698217	0.273674257	1.969665996	1.844009156	1.284536281	1.021137437	0.885927705	0.759158323	0.54923145	0	2.023284133	1.942864586	1.570501339	1.147527237	1.062320401	0.935033145	0.739554919	0.195124773	1.95216735	1.815648183	1.219361373	0.985107221	0.820555579	0.696180316	0.475473083	0	1.193351662	1.031878232	0.42938969	0.251962751	0.217551775	0.107605845	0	0	0	0	75.80997979	16.66300743	28.23339877	2.144136986	94.16881597	45.9540936	94.16881597	0	0	0	19.41975499	86.76776056	16.66300743	45.9540936	94.16881597	122.850523	0	0	45.9540936	94.16881597	33.32601487	135.4786017	0	94.16881597	89.52450811	79.28010847	0	0	0	94.16881597	33.32601487	135.4786017	0	0	135.4786017	94.16881597	33.32601487	0	94.16881597	13.71452832	75.80997979	62.61710103	16.66300743	127.5226127	0	0	16.66300743	16.66300743	122.850523	118.1334216	45.9540936	122.850523	45.9540936	8.633333333	0.539583333	14.76666667	0.590666667	9.5	0.59375	14	0.875	23.5	1.46875	10.08548585	0.630342866	3.318291227	0.207393202	12.12805611	0.758003507	4.525045366	0.282815335	0.328663407	0.020541463	0.154440154	0.28957529	0	3.16568601	0.175871445	5.16568601	27.12508609	1.506949227	10.93348534	0.607415852	18.05903535	77.33458095	4.296365608	4.55240628	0.25291146	7.55240628	39.0470406	2.169280034	0	0	0	0	0	3.099106596	0.172172589	5.099106596	25.7854201	1.432523339	6.716189948	0.373121664	6.518127683	27.63540479	1.535300266	4.60656103	0.255920057	5.250107445	27.39843912	1.522135507	3.200166877	0.177787049	5.200166877	27.31504732	1.517502629	4.14533068	0.230296149	5.14533068	27.37614585	1.520896992	11.06854962	8.908720734	6.623723808	3.166496152	9.19856346	6.18639264	1.643989873	0.675675676	11.29983824	9.335625087	11.06854962	8.908720734	11.06854962	8.908720734	11.06854962	8.908720734	11.06854962	8.908720734	3.931825633	3.433987204	5.509388337	5.888877958	7.40671073	8.200013648	9.489107827	10.47703442	11.67479769	12.75150547	13.91532603	15.03194707	16.18452092	17.31926275	6.107022888	7.018401799	10.15832355	11.96680606	14.61069298	16.76982821	19.24990841	21.54773421	23.97068458	26.32361588	28.72633556	31.10164623	33.49718066	35.88183087	4.649187071	4.406719247	6.95284814	7.617974647	9.570668634	10.6776731	12.37577286	13.69995416	15.28833895	16.71538661	18.25825067	19.7327392	21.25756579	22.75378114	0	0	0	0	0	0	0	0	0	0	0	0	0	0	3.850147602	3.242592351	5.377682922	5.692047218	7.240827456	7.995706945	9.293033988	10.25345223	11.44603284	12.49928021	13.65041127	14.74509974	15.8809161	16.99431161	5.293304825	6.844815479	8.502485563	10.22596952	11.99357844	13.79231255	15.6137634	17.45221104	19.30362368	21.16508167	23.03442442	24.91002431	26.79063671	28.67529761	4.48863637	5.713732806	7.025538315	8.381545275	9.772987276	11.19156768	12.63143903	3.16568601	2.529251817	2.140589275	1.738704239	1.336205281	1.072562858	1	0.579543566	-0.314720708	-0.717877862	-0.909324344	-1	-1.274358757	-1.511269163	-1.889033718	10.93348534	7.784899827	5.83280274	4.646475755	3.326446249	2.586534679	2.135549923	1.421095963	-0.736882031	-1.693898136	-2.346834714	-2.704398265	-3.097829763	-4.578231324	-4.788715209	4.55240628	3.531137441	2.980686661	2.553891482	1.966105555	3.16568601	2.529251817	2.140589275	1.738704239	1.336205281	1.072562858	1	0.579543566	-0.314720708	-0.717877862	-0.909324344	-1	-1.274358757	-1.511269163	-1.889033718	10.93348534	7.784899827	5.83280274	4.646475755	3.326446249	2.586534679	2.135549923	1.421095963	-0.736882031	-1.693898136	-2.346834714	-2.704398265	-3.097829763	-4.578231324	-4.788715209	4.55240628	3.531137441	2.980686661	2.553891482	1.966105555	1.594244532	1.5	0.845048351	-0.403152326	-0.981116954	-1.342372915	-1.5	-1.723031994	-2.131342517	-2.599705165	0	0	0	0	0	0	0	0	0	0	0	0	0	0	0	3.099106596	2.460935095	1.794815546	1.662745095	1.323042186	1.016105228	1	0.535960305	-0.185889624	-0.646102881	-0.855780517	-1	-1.039642221	-1.439358237	-1.813902833	6.716189948	5.754427709	4.962143544	4.632241113	4.026367641	3.499192845	3.246979604	3.202382216	2.377847704	2.356156941	2	1.82184653	1.554958132	1.121585563	1.030858587	4.60656103	3.944930203	3.554076408	3.217009776	2.816791095	2.563341012	2.5	2.052065589	1.037496183	0.718173007	0.572883945	0.5	0.057432325	-0.076735733	-0.420478426	3.200166877	2.788144273	2.393545351	1.744936996	1.345022507	1.112278596	1	0.676516435	0.136912625	-0.651180883	-0.874471357	-1	-1.080285701	-1.49185331	-1.874566075	4.14533068	3.501290634	3.017093152	2.71784268	2.329449594	2.036748783	2	1.540317401	0.547711985	0.23983832	0.051957015	0	-0.468047141	-0.644728344	-0.924032832	0	0	0	0	0	0	0	13	8	4	0	0	0	0	0	0	0	0	0	0	0	0	0	0	0	0	0	0	0	0	0	0	0	0	0	0	0	0	0	0	0	0	0	0	0	0	0	0	0	0	0	0	0	0	0	0	0	0	0	0	0	0	0	0	0	0	0	0	0	0	0	0	0	0	0	0	0	0	0	0	0	0	0	0	0	0	0	0	0	0	0	0	0	0	0	0	0	0	0	0	0	0	0	0	0	0	0	0	0	0	0	0	0	0	0	0	0	0	0	0	0	1	0	0	0	0	0	0	0	0	0	0	0	0	0	0	1	0	0	0	0	0	0	0	0	0	0	0	0	0	0	1	1	0	0	0	0	0	0	0	0	0	0	0	0	0	0	0	0	0	0	0	0	0	0	0	8	2	1	0	1	0	0	0	0	0	1	0	0	0	0	0	0	0	0	0	0	0	8	0	0	1	0	0	0	0	0	0	0	0	0	0	0	0	0	0	0	0	0	0	0	0	0	0	1	0	1	0	0	0	0	0	0	0	0	0	0	0	0	0	0	0	0	0	1	0	0	0	0	0	0	0	0	0	0	0	0	0	0	0	0	0	0	0	0	0	0	0	0	0	0	0	0	16.30383952	0	0	0	0	3.196602891	2.196877834	0	0	0	0	0	0	4.360833333	0	0	0	0	0	0	0	0	0	3.043028156	0	0	0	0	0	0	0	0	0	0	0	0	0	0	0	0	0	0	0	3.482151597	0	0	0	0	0	0	0	0	0	0	0	0	0	0	0	0	0	0	0	0	0	0	0	0	0	0	0	0	0	0	0	0	0	0	0	0	0	0	0	0	0	0	8	0	0	0	0	3	2	0	0	0	0	0	0	1	0	0	0	0	0	0	0	0	0	1	0	0	0	0	0	0	0	0	0	0	0	0	0	0	0	0	0	0	0	1	0	0	0	0	0	0	0	0	0	0	0	0	0	0	0	0	0	0	0	0	0	0	0	0	0	0	0	0	0	0	0	0	0	0	0	0	0	1	0	0	0	0	0	0	0	0	0	0	1	0	0	0	0	0	0	0	0	0	0	0	0	0	0	0	0	0	0	0	0	0	0	0	0	0	0	0	0	0	0	2	3	2	3	1	0	0	0	1	0	0	0	0	0	0	0	0	0	0	0	0	0	0	0	0	0	0	0	0	0	0	0	0	0	0	0	0	0	0	0	2	4	3	2	0	0	0	0	0	0	0	0	0	0	0	0	0	0	0	0	0	0	0	0	0	0	0	0	0	0	0	0	0	0	0	0	0	0	0	0	0	0	0	0	0	0	0	0	0	0	0	0	0	0	0	0	0	0	11	8	11	10	5	7	7	5	2	0	0	0	0	0	0	0	10	0	0	0	0	0	0	0	0	0	0	0	0	0	0	0	0	0	0	0	0	0	0	0	0	0	0	0	0	0	1	1	0	0	0	0	0	1	0	0	0	0	1	0	0	0	0	0	0	0	0	0	0	0	0	0	0	0	0	0	0	0	0	0	0	0	0	0	0	0	0	0	0	0	0	0	0	0	0	0	0	0	0	0	0	0	0	0	0	0	0	0	0	0	0	0	0	0	0	0	0	0	0	0	0	0	0	0	1	1	0	0	0	0	0	1	0	0	0	0	0	0	0	0	0	0	0	0	0	0	0	0	0	0	0	0	0	0	0	0	0	0	0	0	0	0	0	0	0	0	0	0	0	0	0	0	0	0	0	0	0	0	0	0	0	0	0	0	0	0	0	0	0	0	0	0	0	0	0	0	0	0	0	0	0	0	1	1	0	0	0	0	0	1	0	0	0	0	0	0	0	0	0	0	0	0	0	0	0	0	0	0	0	0	0	0	0	0	0	0	0	0	0	0	0	0	0	0	0	0	0	0	0	0	0	0	0	0	0	0	0	0	0	0	0	0	0	0	0	0	0	0	0	0	0	0	0	0	0	0	0	0	0	0	1	1	0	0	0	0	0	1	0	0	0	0	0	0	0	0	0	0	0	0	0	0	0	0	0	0	0	0	0	0	0	0	0	0	0	0	0	0	0	0	0	0	0	0	0	0	0	0	0	0	0	0	0	0	0	0	0	0	0	0	0	0	0	0	0	0	0	0	0	0	0	0	0	0	0	0	0	0	1	1	0	0	0	0	0	1	0	0	0	0	0	0	0	0	0	0	1	0	0	0	0	0	0	0	0	0	0	0	0	0	0	0	0	0	0	0	0	0	0	0	0	0	0	0	0	0	0	0	0	0	0	0	0	0	0	0	0	0	0	0	0	0	0	0	0	0	0	0	0	0	0	0	0	0	0	0	1	1	0	0	0	0	0	1	0	0	0	0	0	0	0	0	0	0	0	0	0	0	0	0	0	0	0	0	0	0	0	0	0	0	0	0	0	0	0	0	0	0	0	0	0	0	0	0	0	0	0	0	0	0	0	0	0	0	0	0	0	0	0	0	0	0	0	0	0	0	0	0	0	0	0	0	0	0	1	0	0	0	0	0	0	1	0	0	0	0	0	0	0	0	0	0	0	0	0	0	0	0	0	0	0	0	0	0	0	0	0	0	0	0	0	0	0	0	0	0	0	0	0	0	0	0	0	0	0	0	0	0	0	0	0	0	0	0	0	0	0	0	0	0	0	0	0	0	0	0	0	0	0	0	0	0	1	0	0	0	0	0	0	1	0	0	0	0	0	0	0	0	0	0	0	0	0	0	0	0	0	0	0	0	0	0	0	0	0	0	0	0	0	0	0	0	0	0	0	0	0	0	0	0	0	0	0	0	0	0	0	0	0	0	0	0	0	0	0	0	0	0	0	0	0	0	0	0	0	0	0	0	0	0	0	0	0	0	0	0	0	0	0	0	0	0	0	0	0	0	0	0	0	0	0	0	0	0	0	0	0	0	0	0	0	0	0	0	0	0	0	0	0	0	0	0	0	0	0	0	0	0	0	0	0	0	0	0	0	0	0	0	0	0	0	0	0	0	0	0	0	0	0	0	0	0	0	0	0	0	0	0	0	0	0	0	0	0	0	0	0	0	0	0	0	0	0	0	0	0	0	0	0	0	0	0	0	0	0	0	0	0	0	0	0	0	0	0	0	0	0	0	0	0	0	0	0	0	0	0	0	0	0	0	0	0	0	0	0	0	0	0	0	0	0	0	0	0	0	0	0	0	0	0	0	0	0	0	0	0	14	2	0	0	0	0	0	1	0	0	0	0	1	0	0	0	0	0	0	0	0	0	0	0	0	0	0	0	0	0	0	0	0	0	0	0	0	0	0	0	0	0	0	0	0	0	0	0	0	0	0	0	0	0	0	0	0	0	0	0	0	0	0	0	0	0	0	0	0	0	0	0	0	0	0	0	0	0	17	6	0	0	0	0	0	2	0	0	0	0	0	0	0	0	0	0	0	0	0	0	0	0	0	0	0	0	0	0	0	0	0	0	0	0	0	0	0	0	0	0	0	0	0	0	0	0	0	0	0	0	0	0	0	0	0	0	0	0	0	0	0	0	0	0	0	0	0	0	0	0	0	0	0	0	0	0	14	7	0	0	0	0	0	2	0	0	0	0	0	0	0	0	0	0	0	0	0	0	0	0	0	0	0	0	0	0	0	0	0	0	0	0	0	0	0	0	0	0	0	0	0	0	0	0	0	0	0	0	0	0	0	0	0	0	0	0	0	0	0	0	0	0	0	0	0	0	0	0	0	0	0	0	0	0	10	7	0	0	0	0	0	2	0	0	0	0	0	0	0	0	0	0	0	0	0	0	0	0	0	0	0	0	0	0	0	0	0	0	0	0	0	0	0	0	0	0	0	0	0	0	0	0	0	0	0	0	0	0	0	0	0	0	0	0	0	0	0	0	0	0	0	0	0	0	0	0	0	0	0	0	0	0	10	3	0	0	0	0	0	1	0	0	0	0	0	0	0	0	0	0	2	0	0	0	0	0	0	0	0	0	0	0	0	0	0	0	0	0	0	0	0	0	0	0	0	0	0	0	0	0	0	0	0	0	0	0	0	0	0	0	0	0	0	0	0	0	0	0	0	0	0	0	0	0	0	0	0	0	0	0	8	1	0	0	0	0	0	2	0	0	0	0	0	0	0	0	0	0	0	0	0	0	0	0	0	0	0	0	0	0	0	0	0	0	0	0	0	0	0	0	0	0	0	0	0	0	0	0	0	0	0	0	0	0	0	0	0	0	0	0	0	0	0	0	0	0	0	0	0	0	0	0	0	0	0	0	0	0	4	0	0	0	0	0	0	2	0	0	0	0	0	0	0	0	0	0	0	0	0	0	0	0	0	0	0	0	0	0	0	0	0	0	0	0	0	0	0	0	0	0	0	0	0	0	0	0	0	0	0	0	0	0	0	0	0	0	0	0	0	0	0	0	0	0	0	0	0	0	0	0	0	0	0	0	0	0	1	0	0	0	0	0	0	1	0	0	0	0	0	0	0	0	0	0	0	0	0	0	0	0	0	0	0	0	0	0	0	0	0	0	0	0	0	0	0	0	0	0	0	0	0	0	0	0	0	0	0	0	0	0	0	0	0	0	0	0	0	0	0	0	0	0	0	0	0	0	0	0	0	0	0	0	0	0	0	0	0	0	0	0	0	0	0	0	0	0	0	0	0	0	0	0	0	0	0	0	0	0	0	0	0	0	0	0	0	0	0	0	0	0	0	0	0	0	0	0	0	0	0	0	0	0	0	0	0	0	0	0	0	0	0	0	0	0	0	0	0	0	0	0	0	0	0	0	0	0	0	0	0	0	0	0	0	0	0	0	0	0	0	0	0	0	0	0	0	0	0	0	0	0	0	0	0	0	0	0	0	0	0	0	0	0	0	0	0	0	0	0	0	0	0	0	0	0	0	0	0	0	0	0	0	0	0	0	0	0	0	0	0	0	0	0	0	0	0	0	0	0	0	0	0	0	0	0	0	0	0	0	0	0	4.087462841	3.169925001	-0.290522519	68.4601	28.68	28.68	3.9107308	15.29381539	4.1691	17.38139481	262.9734325	16.66300743	16.66300743	280.4152824	118.3013452	186.48	1.066325521	-4.71412118	-5.03519426	-5.1407308	0	1	1	1	1	0.6	0	1	1	0.8	0.833333333	1	1	0	1	0	0	0	0	0	0	0	0	0	1	0	1	0
11	Brc1cnc2[nH]cc(c3ccccc3)c2c1	1995.26	273.14	10.9256	18.1752	24.9671	19.4093	27.499	0.727008	0.998684	0.776372	1.09996	0.15	25	16	1	27	18	16	26	1	0.037037037	0	0	16	9	13	2	0	0	0	0	0	1	0	0	1	3	1	36	52	8	0	4	0	13	0	1	0	3	4	17	15	1	0.9375	0.133333333	1.133333333	2	0.666666667	0	0	1	2	0	0	1	0	0	0	1	0.888888889	0	0	27.78681041	76.12349317	0	0	52.4473027	0	0	0	86	242	218.632425	155.3677105	352.89	258.489373	102	247	241.1699531	135.2019633	382.1	261.394952	7.666666667	4.50952381	3.5	1.43015873	14	25	1.58113883	12.42453325	2.086956522	2.17392291	0.283700407	32.75	5	0.969640912	23	62.97578083	3.923221465	4.55403142	1	101	6.3125	0.9765625	8.015625	37	242	34	2.180036533	1917	3392	1967	5856	15.82370611	221	3820	9.761027026	3.852903717	1.71966385	2.350518582	0.576636905	0.339162574	0.194183701	0.110428402	0.748099017	1.324473734	6.185168178	13.88838956	32.58333333	2.036458333	11.34266609	9.346008142	0.003830268	0.000169767	0	0	7.536458333	5.857703716	2.465534067	0	0.000491438	na	na	2	0.5	2.944438979	4.465908119	5.323009979	6.204557763	7.084226422	7.974188669	8.862058677	9.75550945	10.64701886	11.54216383	3.610917913	0	4.919980926	2.397895273	6.43775165	4.727387819	8.048468744	6.842683282	9.707898369	2.944438979	3.258096538	3.555348061	3.850147602	4.060443011	4.060443011	4.110873864	4.158883083	3.988984047	3.850147602	3.295836866	3.965563772	4.638363153	5.307339049	5.868413755	6.185661921	6.616180222	7.036337433	7.163163314	7.418708238	12.06826355	6.324358962	9.477723814	1.498606241	3.153364852	3.533069188	2.85534892	10.95781916	7.843336593	6.981453487	5.986352964	5.138586894	4.230865168	0.684863697	0.435740922	0.279258139	0.176069205	0.111708411	0.074225705	10.02997676	5.817845469	4.533754148	3.016184564	2.165722857	1.525786819	0.626873548	0.323213637	0.181350166	0.088711311	0.047080932	0.02676819	11.95781916	8.420686862	7.797950068	6.510730359	5.577419087	4.812183898	56.33984675	2.894747114	113.4012699	5.039193303	7.146627677	4.042783063	4.880375291	116.0964047	37.4613634	1.498454536	2.777964551	6.704783449	3.452819531	3.974694825	333.3557461	2795.894698	1.198192411	3.953968404	14	0.875	60	2.734017701	1.553943939	21.7013492	0.301772768	0.444094742	0.914717975	1.498454536	2.98346519	3.75326969	4.21366069	4.32385619	4.32385619	37.4613634	74.58662974	93.83174224	105.3415172	108.0964047	108.0964047	0.322674621	0.642454259	0.808222636	0.907362441	0.931091751	0.931091751	3.145401654	1.660391	0.8905865	0.4301955	0.32	0.32	0.292137231	0.581653455	0.731733788	0.821491167	0.842974774	0.842974774	35.29501467	10.74058512	0.67128657	1.649644706	2.451002373	0.153187648	4.784362278	21.48117024	1.34257314	8.19007705	3.731075422	3.648336955	0.22802106	0.899351908	0.105504402	0.006594025	-1.562767072	17.44621587	1.090388492	1.986721987	417	3.475	52.125	49.05714286	0.368656598	0.020480922	1.658954693	7.032624261	53.72975038	3.358109399	2.768343717	53.72975038	3.358109399	79.33321657	107.4595008	6.716218798	18.54242595	53.72975038	8.214735833	11.82934804	15.98720112	19.89476783	23.91547278	3.569820828	0.223113802	0.88423427	0.081580236	0.005098765	-1.741464066	17.54594857	1.096621785	1.990682963	290.4195402	29.7113841	2.276105158	5.159055299	36	2.25	2.490084001	5.079394276	0.317462142	4.969557523	22.71206651	1.419504157	16.58397786	6.161838827	4.812184355	6.163314804	7.588323677	9.056839481	10.55495299	4	0.25	0.963295986	4	0.25	0.963295986	17.462565	1.091410313	1.987372857	0.980417074	42.32796875	17.96447777	0.998026543	80.84014999	1.897869948	4.798446874	0.29990293	1.089761105	1	0.0625	1.97497379	9.596893747	0.599805859	2.769287884	3.030482691	2.079441542	0	1.761469947	0.088553397	1.595608153	3.5004907	0.218780669	0.870606285	0.122050895	0.007628181	-1.461534448	17.49585209	1.093490755	1.988696158	29.09231009	0.242435917	3.636538761	4.873116365	0.270728687	21.92902364	3.239659429	10.48871517	0.655544698	1.633155667	3.836765202	0.239797825	5.668090223	20.97743034	1.311089396	7.955373423	4.317895717	3.711508684	4.020133116	5.689703205	6.775420965	8.163795384	3.501927186	0.218870449	0.870891379	0.064149798	0.004009362	-1.908487532	17.45412772	1.090882983	1.987037039	1029	8.575	128.625	17.84308469	0.144684797	0.008038044	0.651081587	8.626226952	130.2899299	8.143120621	3.383857361	130.2899299	8.143120621	181.4742034	260.5798599	16.28624124	32.76212234	130.2899299	9.915564334	14.54366816	19.50282812	24.33938694	29.22224453	3.81878381	0.238673988	0.931080116	0.009004014	0.000562751	-3.27290212	17.53288073	1.095805045	1.990165245	51.14289044	0.426190754	6.392861305	362.65	2.923668464	0.162426026	13.15650809	3.686677562	8.139335365	0.50870846	1.456942309	6.589699846	0.41185624	8.178933087	16.27867073	1.017416921	5.981669111	6.607363602	3.995670972	5.618678103	7.55108128	9.425832885	11.31344626	3.220175658	0.201260979	0.8126073	0.167696157	0.01048101	-1.240763024	17.62870109	1.101793818	1.993952502	285.4	2.098529412	35.60535714	80.07729434	0.534569737	0.029698319	2.405563817	6.367002056	72.60213053	36.85820812	2.303638008	2.506454749	36.54212028	2.283882517	55.56570903	73.38187062	4.586366913	14.32071607	36.54212028	0.748717032	7.470059203	10.63740905	14.46538026	17.95323706	21.6105187	3.673069404	0.229566838	0.904046615	0.205741531	0.012858846	-1.098684851	17.53252464	1.09578279	1.990151133	285.1066	2.096372059	35.56736875	81.02299621	0.534999651	0.029722203	2.40749843	6.365368784	72.5851284	36.8602142	2.303763387	2.506492567	36.50060897	2.281288061	55.52190397	73.38059589	4.586287243	14.26649289	36.50060897	0.758607152	7.468205441	10.63350641	14.46110986	17.94735192	21.60381815	3.673657091	0.229603568	0.904157785	0.207357832	0.012959864	-1.093247291	17.53238696	1.095774185	1.990145676	308.1632	2.265905882	38.5463	66.55246359	0.497604043	0.027644669	2.239218194	6.49097419	79.70857769	39.64708885	2.477943053	2.557138086	39.64708885	2.477943053	58.76916967	79.44957769	4.965598606	16.50320156	39.64708885	-0.346705413	7.609406427	10.91379063	14.77367451	18.37348697	22.09263863	3.591514305	0.224469644	0.888444161	0.081650179	0.005103136	-1.740868575	17.54273392	1.09642087	1.990555642	295.1642	2.170325	36.8691625	72.51543283	0.52088232	0.028937907	2.343970442	6.426115681	75.67259867	38.04719934	2.377949958	2.52851631	38.02036908	2.376273068	57.14196948	75.98894867	4.749309292	15.50685028	38.02036908	0.351923675	7.537798066	10.77168478	14.61529947	18.15776777	21.84480629	3.648780918	0.228048807	0.899436461	0.147983697	0.009248981	-1.327657804	17.5381046	1.096131537	1.990372249	312.678	2.299102941	39.1333125	65.19460341	0.489472902	0.027192939	2.20262806	6.513829221	81.49005539	40.35652769	2.522282981	2.569462067	40.20384857	2.512740536	59.25627405	81.10155539	5.068847212	16.57844313	40.20384857	-0.574926549	7.634511667	10.96126929	14.82609358	18.44544244	22.17506813	3.582543444	0.223908965	0.886706345	0.062473206	0.003904575	-1.926889931	17.54266217	1.096416386	1.9905528	292.885	2.153566176	36.57954375	74.01989091	0.525944314	0.029219129	2.366749414	6.416359716	75.20115249	37.84922624	2.36557664	2.524891209	37.7897062	2.361856637	56.88556337	75.57412749	4.723382968	15.35252375	37.7897062	0.403663486	7.527371358	10.75131545	14.59211336	18.1265419	21.808754	3.659317229	0.228707327	0.901440097	0.158838945	0.009927434	-1.278468809	17.53745975	1.096091234	1.9903467	43.78371794	0.321939103	4.098852243	4.54345602	0.252414223	20.44555209	4.189465423	32.9156399	27.45071995	1.715669997	2.301685983	6.879556569	0.429972286	8.642883411	30.21014621	1.888134138	12.12085759	7.022785094	3.134876634	4.730933705	6.199740859	7.94749574	9.759598661	11.63383359	3.599767826	0.224985489	0.890039186	0.051071176	0.003191948	-2.066918628	17.45032292	1.090645183	1.986885549	37.60251794	0.276489103	3.712527243	4.742074529	0.263448585	21.33933538	3.708954568	27.88023886	21.84241943	1.365151214	2.142881188	3.931000337	0.245687521	5.750561891	25.91002787	1.619376742	10.71254729	5.044548787	2.821652658	4.237431723	5.142721442	6.410664322	7.578183716	8.852778238	3.529758819	0.220609926	0.876392051	0.05856515	0.003660322	-1.971777179	17.45481008	1.09092563	1.987064204	38.28881794	0.281535426	3.755420993	4.686141836	0.260341213	21.08763826	3.73243124	27.88515805	22.18802902	1.386751814	2.15378996	3.984247107	0.249015444	5.766850661	25.92785295	1.62049081	10.75684092	5.08520443	2.861680746	4.255363187	5.191322889	6.456140919	7.640741054	8.920802809	3.629782962	0.226861435	0.895809052	0.107796473	0.00673728	-1.547832715	17.44753069	1.090470668	1.986774354	37.78091794	0.277800867	3.723677243	4.741234888	0.263401938	21.335557	3.722985655	28.22033184	22.10166592	1.38135412	2.151080016	3.922497682	0.245156105	5.75697772	26.22245684	1.638903552	10.83714596	5.054231973	2.832212844	4.251415873	5.153767834	6.422021378	7.586451205	8.860305685	3.458743061	0.216171441	0.862269281	0.023551946	0.001471997	-2.604757137	17.46244587	1.091402867	1.987368117	38.42851794	0.282562632	3.764152243	4.676288983	0.259793832	21.04330042	3.738517515	27.85523055	22.24291528	1.390182205	2.155506732	4.005272756	0.250329547	5.781116107	26.00773933	1.625483708	10.74471425	5.098394054	2.869636029	4.260605016	5.205901644	6.472034676	7.662472444	8.945664893	3.641402901	0.227587681	0.898029974	0.121306576	0.007581661	-1.465785049	17.44766097	1.09047881	1.986779542	54.38141794	0.399863367	4.761208493	3.731309906	0.207294995	16.79089458	4.326074243	35.90612255	34.24481128	2.140300705	2.455351643	4.953155763	0.309572235	5.921345315	26.52141532	1.657588458	14.21277489	6.088581199	3.514034875	4.805021761	6.134103459	7.537101408	8.974493232	10.44108425	3.463488208	0.216468013	0.863221941	0.093800349	0.005862522	-1.644472873	17.45959555	1.091224722	1.987254687	3.261540702	3.685727681	3.70167126	3.528751037	3.628593376	3.278781929	3.033113457	2.333957284	3.026623062	3.394423772	3.395633542	3.258970256	3.124078439	2.862310601	2.450479432	1.751216936	3.347718824	3.797311707	3.987903378	3.884090257	3.819248084	3.658197797	3.289807893	2.689604059	3.068821826	3.463348681	3.503261404	3.376098779	3.263984074	3.042452851	2.684848522	2.050742853	3.447808962	3.919316446	4.16042827	4.076507865	4.027007202	3.888828264	3.525376647	2.945126543	4.483955111	4.90281447	5.011755611	4.858097671	4.798204366	4.610161708	4.209657884	3.48635621	1.525660614	2.959297144	16.99798793	6.982936884	9.364344464	17.30174986	15.35746954	13.3210461	2.182830953	3.73658308	5.73344304	4.972642683	5.093077491	4.633723883	3.442750856	2.255455869	0.010873492	0.046906813	0.075902384	0.055706286	0.071599535	0.081096963	0.064719869	0.042314792	1.767216514	3.021866581	4.858314426	4.00540802	4.143502124	4.160725089	3.21605493	2.149495795	0.317844281	0.515868815	0.60513817	0.571560192	0.52338438	0.452091996	0.29724048	0.146668788	3.5443546	5.909782245	10.28979642	8.933645	9.976588734	11.46177642	8.949467734	5.463073867	-0.002143117	-0.004050815	-0.067984529	0.030504804	0.078126253	-0.091068681	-0.15567302	-0.30920433	0.037121433	-0.066949048	-0.132614238	-0.033113433	-0.004631082	-0.01355844	-0.064525467	-0.044539935	-0.072478325	0.040942665	0.064130579	-0.097253846	0.159877438	-0.199387714	-0.269081792	-0.257296397	0.024734009	-0.015479336	-0.194424405	0.033674851	0.008047408	-0.007397411	-0.043095165	-0.147453554	-0.020467589	0.03574183	-0.210775113	-0.019113582	-0.141617058	0.030963509	0.068527616	0.099329979	-0.123545768	-0.069791202	0.06153109	-0.135986767	0.153709545	-0.060743832	-0.194946	-0.206006436	0.451129667	0.565748619	0.967332397	0.543016315	0.767289145	1.337742185	1.901420636	2.692279235	0.67660769	0.829394232	1.054535077	0.949454638	0.995551735	1.08047069	1.216273028	1.368782471	0.827217717	0.781031947	0.837510489	0.944989611	0.779199725	1.361895251	1.522630315	1.536673095	0.622163257	0.729343869	1.106815166	0.790244993	0.940787984	1.125311835	1.35813474	1.751713822	0.993867213	0.943334491	1.150694237	0.995469663	1.100183559	0.958584012	0.881617028	0.761553418	0.823442153	0.843361008	0.860741144	1.000436662	0.78180383	1.221065354	1.457147817	1.519756158	2.5	1.777777778	0.944444444	0.689444444	0.344166667	0.160816327	0.071180556	0.020408163	0	0	0.138888889	0.071111111	0.041062802	0.03628655	0.021510417	0.014619666	0.011863426	0.010204082	0	0	0.345546942	6.88032733	4.068616085	3.734083733	3.138288912	2.808307806	2.686650262	2.54177833	2.118422774	4.05032027	3.746266762	3.280115456	2.768218869	2.715168444	2.519289811	2.276582731	1.784361098	4.128542286	3.819873483	3.379048781	2.919068926	2.85403289	2.674454305	2.386877748	2.044344675	4.045666131	3.754464501	3.314002167	2.763580234	2.735448568	2.519935454	2.341473467	1.858479008	4.162928127	3.854565784	3.424442927	2.983348917	2.925431949	2.747558077	2.43480718	2.165084374	5.06632466	4.725394479	4.339520339	3.924613455	3.674221825	3.551442098	3.311547541	2.821203775	2.041701483	1.861139798	1.575661443	1.180549031	1.141771729	0.964864776	0.791557566	0.38080539	2.025838327	1.927122096	1.619601282	1.16058533	1.106840474	0.909372441	0.779149539	0.230023573	1.952406513	1.804101077	1.420786155	1.023632442	0.885927705	0.687562491	0.534923941	0	2.016560879	1.935910676	1.62292123	1.138742561	1.062320401	0.875967045	0.74487986	0.133003697	1.932368572	1.772364346	1.361245584	0.990937484	0.820555579	0.628587155	0.458418202	0	1.163921003	0.965234235	0.598918308	0.281176374	0.217551775	0.048845849	0	0	0	0	65.90490492	30.27194113	37.83216836	11.771102	70.62661198	45.9540936	94.16881597	0	0	0	27.54825921	77.90412365	16.78552955	45.9540936	94.16881597	122.2379124	0	0	45.9540936	94.16881597	33.5710591	134.6209469	0	94.16881597	88.66685332	79.52515269	0	0	0	94.16881597	33.5710591	134.6209469	0	0	134.6209469	94.16881597	33.5710591	0	94.16881597	13.71452832	74.95232499	62.73962315	16.78552955	111.7556927	0	0	16.78552955	16.78552955	122.2379124	117.9496384	45.9540936	122.2379124	45.9540936	8.633333333	0.539583333	14.76666667	0.590666667	10	0.625	14	0.875	24	1.5	9.84142322	0.615088951	3.254181729	0.203386358	12.37211874	0.773257421	4.589154864	0.286822179	0.328663407	0.020541463	0.154440154	0.28957529	0	3.16568601	0.175871445	5.16568601	27.12508609	1.506949227	10.93348534	0.607415852	18.05903535	77.33458095	4.296365608	4.55240628	0.25291146	7.55240628	39.0470406	2.169280034	0	0	0	0	0	3.104193709	0.172455206	5.104193709	25.53803872	1.418779929	6.716189948	0.373121664	6.518127683	27.63540479	1.535300266	4.60656103	0.255920057	5.250107445	27.39843912	1.522135507	3.200166877	0.177787049	5.200166877	27.31504732	1.517502629	4.145311279	0.230295071	5.188647405	27.35232355	1.51957353	11.06854962	8.908720734	6.623723808	3.166496152	9.19856346	6.18639264	1.643989873	0.675675676	11.34755555	9.426498459	11.06854962	8.908720734	11.06854962	8.908720734	11.06854962	8.908720734	11.06854962	8.908720734	3.931825633	3.433987204	5.509388337	5.888877958	7.40671073	8.200013648	9.489107827	10.47703442	11.67479769	12.75150547	13.91532603	15.03194707	16.18452092	17.31926275	6.107022888	7.018401799	10.15832355	11.96680606	14.61069298	16.76982821	19.24990841	21.54773421	23.97068458	26.32361588	28.72633556	31.10164623	33.49718066	35.88183087	4.649187071	4.406719247	6.95284814	7.617974647	9.570668634	10.6776731	12.37577286	13.69995416	15.28833895	16.71538661	18.25825067	19.7327392	21.25756579	22.75378114	0	0	0	0	0	0	0	0	0	0	0	0	0	0	3.834277657	3.244933359	5.356592878	5.693944238	7.224098884	7.99869901	9.285040709	10.25933741	11.44703821	12.50931305	13.65925825	14.75984593	15.8963632	17.01384395	5.293304825	6.844815479	8.502485563	10.22596952	11.99357844	13.79231255	15.6137634	17.45221104	19.30362368	21.16508167	23.03442442	24.91002431	26.79063671	28.67529761	4.48863637	5.713732806	7.025538315	8.381545275	9.772987276	11.19156768	12.63143903	3.16568601	2.529251817	2.140589275	1.738704239	1.336205281	1.072562858	1	0.579543566	-0.314720708	-0.717877862	-0.909324344	-1	-1.274358757	-1.511269163	-1.889033718	10.93348534	7.784899827	5.83280274	4.646475755	3.326446249	2.586534679	2.135549923	1.421095963	-0.736882031	-1.693898136	-2.346834714	-2.704398265	-3.097829763	-4.578231324	-4.788715209	4.55240628	3.531137441	2.980686661	2.553891482	1.966105555	3.16568601	2.529251817	2.140589275	1.738704239	1.336205281	1.072562858	1	0.579543566	-0.314720708	-0.717877862	-0.909324344	-1	-1.274358757	-1.511269163	-1.889033718	10.93348534	7.784899827	5.83280274	4.646475755	3.326446249	2.586534679	2.135549923	1.421095963	-0.736882031	-1.693898136	-2.346834714	-2.704398265	-3.097829763	-4.578231324	-4.788715209	4.55240628	3.531137441	2.980686661	2.553891482	1.966105555	1.594244532	1.5	0.845048351	-0.403152326	-0.981116954	-1.342372915	-1.5	-1.723031994	-2.131342517	-2.599705165	0	0	0	0	0	0	0	0	0	0	0	0	0	0	0	3.104193709	2.431939663	1.782830562	1.636297354	1.291099596	1.008580531	1	0.514077948	-0.183013747	-0.642626617	-0.838277601	-1	-1.015874837	-1.4395867	-1.795262479	6.716189948	5.754427709	4.962143544	4.632241113	4.026367641	3.499192845	3.246979604	3.202382216	2.377847704	2.356156941	2	1.82184653	1.554958132	1.121585563	1.030858587	4.60656103	3.944930203	3.554076408	3.217009776	2.816791095	2.563341012	2.5	2.052065589	1.037496183	0.718173007	0.572883945	0.5	0.057432325	-0.076735733	-0.420478426	3.200166877	2.788144273	2.393545351	1.744936996	1.345022507	1.112278596	1	0.676516435	0.136912625	-0.651180883	-0.874471357	-1	-1.080285701	-1.49185331	-1.874566075	4.145311279	3.491282237	3.01062001	2.704988478	2.308104538	2.027803905	2	1.499162437	0.518920162	0.232517339	0.034145	0	-0.468735046	-0.639415467	-0.92698152	0	0	0	0	0	0	0	13	5	1	0	0	0	0	0	0	0	0	0	0	0	0	0	0	0	0	0	0	0	0	0	0	0	0	0	0	0	0	0	0	0	0	0	0	0	0	0	0	0	0	0	0	0	0	0	0	0	0	0	0	0	0	0	0	0	0	0	0	0	0	0	0	0	0	0	0	0	0	0	0	0	0	0	0	0	0	0	0	0	0	0	0	0	0	0	0	0	0	0	0	0	0	0	0	0	0	0	0	0	0	0	0	0	0	0	0	0	0	0	0	0	1	0	0	0	0	0	0	0	0	0	0	0	0	0	1	0	0	0	0	0	0	0	0	0	1	0	0	0	0	0	1	1	0	0	0	0	0	0	0	0	0	0	0	0	0	0	0	0	0	0	0	0	0	0	0	6	3	1	1	0	0	0	0	0	1	0	0	0	0	0	0	0	0	0	1	0	0	6	1	1	1	0	0	0	0	0	0	0	0	0	0	0	0	0	0	0	0	0	0	0	0	0	0	1	0	1	0	0	0	0	0	0	0	0	0	0	0	0	0	0	0	0	0	1	0	0	0	0	0	0	0	0	0	0	0	0	0	0	0	0	0	0	0	0	0	0	0	0	0	0	0	0	16.18742134	0	0	0	0	3.384102891	2.057988946	0	0	0	0	0	0	4.324473734	0	0	0	0	0	0	0	0	0	3.181917045	0	0	0	0	0	0	0	0	0	0	0	0	0	0	0	0	0	0	0	3.447429375	0	0	0	0	0	0	0	0	0	0	0	0	0	0	0	0	0	0	0	0	0	0	0	0	0	0	0	0	0	0	0	0	0	0	0	0	0	0	0	0	0	0	8	0	0	0	0	3	2	0	0	0	0	0	0	1	0	0	0	0	0	0	0	0	0	1	0	0	0	0	0	0	0	0	0	0	0	0	0	0	0	0	0	0	0	1	0	0	0	0	0	0	0	0	0	0	0	0	0	0	0	0	0	0	0	0	0	0	0	0	0	0	0	0	0	0	0	0	0	0	0	0	0	1	0	0	0	0	0	0	0	0	0	0	0	1	0	0	0	0	0	0	0	0	0	0	0	0	0	0	0	0	0	0	0	0	0	0	0	0	0	0	0	0	0	2	2	2	3	1	0	0	0	1	0	0	0	0	0	0	0	0	0	0	0	0	0	0	0	0	0	0	0	0	0	0	0	0	0	0	0	0	0	0	0	1	3	1	2	2	1	0	0	0	0	0	0	0	0	0	0	0	0	0	0	0	0	0	0	0	0	0	0	0	0	0	0	0	0	0	0	0	0	0	0	0	0	0	0	0	0	0	0	0	0	0	0	0	0	0	0	0	0	10	9	11	9	6	4	3	2	1	0	2	0	0	0	0	0	8	0	0	0	0	0	0	0	0	0	0	0	0	0	0	0	0	0	0	0	0	0	0	0	0	0	0	0	0	0	1	1	0	0	0	0	0	1	0	0	0	0	0	0	0	0	0	0	0	0	0	0	0	0	0	0	0	0	0	0	0	0	0	0	0	0	0	0	0	0	0	0	0	0	0	0	0	0	0	0	0	0	0	0	0	0	0	0	0	0	0	0	0	0	0	0	0	0	0	0	0	0	0	0	0	0	0	0	1	1	0	0	0	0	0	1	0	0	0	0	1	0	0	0	0	0	0	0	0	0	0	0	0	0	0	0	0	0	0	0	0	0	0	0	0	0	0	0	0	0	0	0	0	0	0	0	0	0	0	0	0	0	0	0	0	0	0	0	0	0	0	0	0	0	0	0	0	0	0	0	0	0	0	0	0	0	1	1	0	0	0	0	0	1	0	0	0	0	0	0	0	0	0	0	1	0	0	0	0	0	0	0	0	0	0	0	0	0	0	0	0	0	0	0	0	0	0	0	0	0	0	0	0	0	0	0	0	0	0	0	0	0	0	0	0	0	0	0	0	0	0	0	0	0	0	0	0	0	0	0	0	0	0	0	1	1	0	0	0	0	0	1	0	0	0	0	0	0	0	0	0	0	0	0	0	0	0	0	0	0	0	0	0	0	0	0	0	0	0	0	0	0	0	0	0	0	0	0	0	0	0	0	0	0	0	0	0	0	0	0	0	0	0	0	0	0	0	0	0	0	0	0	0	0	0	0	0	0	0	0	0	0	1	1	0	0	0	0	0	1	0	0	0	0	0	0	0	0	0	0	1	0	0	0	0	0	0	0	0	0	0	0	0	0	0	0	0	0	0	0	0	0	0	0	0	0	0	0	0	0	0	0	0	0	0	0	0	0	0	0	0	0	0	0	0	0	0	0	0	0	0	0	0	0	0	0	0	0	0	0	1	1	0	0	0	0	0	1	0	0	0	0	0	0	0	0	0	0	0	0	0	0	0	0	0	0	0	0	0	0	0	0	0	0	0	0	0	0	0	0	0	0	0	0	0	0	0	0	0	0	0	0	0	0	0	0	0	0	0	0	0	0	0	0	0	0	0	0	0	0	0	0	0	0	0	0	0	0	1	1	0	0	0	0	0	1	0	0	0	0	0	0	0	0	0	0	0	0	0	0	0	0	0	0	0	0	0	0	0	0	0	0	0	0	0	0	0	0	0	0	0	0	0	0	0	0	0	0	0	0	0	0	0	0	0	0	0	0	0	0	0	0	0	0	0	0	0	0	0	0	0	0	0	0	0	0	1	0	0	0	0	0	0	1	0	0	0	0	0	0	0	0	0	0	0	0	0	0	0	0	0	0	0	0	0	0	0	0	0	0	0	0	0	0	0	0	0	0	0	0	0	0	0	0	0	0	0	0	0	0	0	0	0	0	0	0	0	0	0	0	0	0	0	0	0	0	0	0	0	0	0	0	0	0	0	0	0	0	0	0	0	0	0	0	0	0	0	0	0	0	0	0	0	0	0	0	0	0	0	0	0	0	0	0	0	0	0	0	0	0	0	0	0	0	0	0	0	0	0	0	0	0	0	0	0	0	0	0	0	0	0	0	0	0	0	0	0	0	0	0	0	0	0	0	0	0	0	0	0	0	0	0	0	0	0	0	0	0	0	0	0	0	0	0	0	0	0	0	0	0	0	0	0	0	0	0	0	0	0	0	0	0	0	0	0	0	0	0	0	0	0	0	0	0	0	0	0	0	0	0	0	0	0	0	0	0	0	0	0	0	0	0	0	0	0	0	0	0	0	0	0	0	0	0	0	0	0	0	0	0	13	4	0	0	0	0	0	1	0	0	0	0	0	0	0	0	0	0	0	0	0	0	0	0	0	0	0	0	0	0	0	0	0	0	0	0	0	0	0	0	0	0	0	0	0	0	0	0	0	0	0	0	0	0	0	0	0	0	0	0	0	0	0	0	0	0	0	0	0	0	0	0	0	0	0	0	0	0	18	4	0	0	0	0	0	2	0	0	0	0	1	0	0	0	0	0	0	0	0	0	0	0	0	0	0	0	0	0	0	0	0	0	0	0	0	0	0	0	0	0	0	0	0	0	0	0	0	0	0	0	0	0	0	0	0	0	0	0	0	0	0	0	0	0	0	0	0	0	0	0	0	0	0	0	0	0	15	6	0	0	0	0	0	1	0	0	0	0	0	0	0	0	0	0	1	0	0	0	0	0	0	0	0	0	0	0	0	0	0	0	0	0	0	0	0	0	0	0	0	0	0	0	0	0	0	0	0	0	0	0	0	0	0	0	0	0	0	0	0	0	0	0	0	0	0	0	0	0	0	0	0	0	0	0	13	4	0	0	0	0	0	2	0	0	0	0	0	0	0	0	0	0	0	0	0	0	0	0	0	0	0	0	0	0	0	0	0	0	0	0	0	0	0	0	0	0	0	0	0	0	0	0	0	0	0	0	0	0	0	0	0	0	0	0	0	0	0	0	0	0	0	0	0	0	0	0	0	0	0	0	0	0	9	4	0	0	0	0	0	2	0	0	0	0	0	0	0	0	0	0	1	0	0	0	0	0	0	0	0	0	0	0	0	0	0	0	0	0	0	0	0	0	0	0	0	0	0	0	0	0	0	0	0	0	0	0	0	0	0	0	0	0	0	0	0	0	0	0	0	0	0	0	0	0	0	0	0	0	0	0	6	3	0	0	0	0	0	2	0	0	0	0	0	0	0	0	0	0	0	0	0	0	0	0	0	0	0	0	0	0	0	0	0	0	0	0	0	0	0	0	0	0	0	0	0	0	0	0	0	0	0	0	0	0	0	0	0	0	0	0	0	0	0	0	0	0	0	0	0	0	0	0	0	0	0	0	0	0	3	1	0	0	0	0	0	2	0	0	0	0	0	0	0	0	0	0	0	0	0	0	0	0	0	0	0	0	0	0	0	0	0	0	0	0	0	0	0	0	0	0	0	0	0	0	0	0	0	0	0	0	0	0	0	0	0	0	0	0	0	0	0	0	0	0	0	0	0	0	0	0	0	0	0	0	0	0	1	0	0	0	0	0	0	1	0	0	0	0	0	0	0	0	0	0	0	0	0	0	0	0	0	0	0	0	0	0	0	0	0	0	0	0	0	0	0	0	0	0	0	0	0	0	0	0	0	0	0	0	0	0	0	0	0	0	0	0	0	0	0	0	0	0	0	0	0	0	0	0	0	0	0	0	0	0	0	0	0	0	0	0	0	0	0	0	0	0	0	0	0	0	0	0	0	0	0	0	0	0	0	0	0	0	0	0	0	0	0	0	0	0	0	0	0	0	0	0	0	0	0	0	0	0	0	0	0	0	0	0	0	0	0	0	0	0	0	0	0	0	0	0	0	0	0	0	0	0	0	0	0	0	0	0	0	0	0	0	0	0	0	0	0	0	0	0	0	0	0	0	0	0	0	0	0	0	0	0	0	0	0	0	0	0	0	0	0	0	0	0	0	0	0	0	0	0	0	0	0	0	0	0	0	0	0	0	0	0	0	0	0	0	0	0	0	0	0	0	0	0	0	0	0	0	0	0	0	0	0	0	0	0	4.087462841	3.169925001	-0.290522519	67.6992	28.68	28.68	3.2507308	10.56725074	3.2991	10.88406081	262.360822	16.78552955	16.78552955	280.4152824	118.3013452	186.48	1.068815383	-4.15312118	-4.40819426	-4.4807308	0	1	1	1	1	0.6	0	1	1	0.8	0.833333333	1	1	0	1	0	0	0	0	0	0	0	1	0	1	0	1	0
12	C(C1CCOCC1)n2cc(nn2)c3ccc4[nH]ncc4c3	1995.26	283.37	7.457105263	23.9826	38.1379	25.0514	43.1921	0.631121053	1.003628947	0.659247368	1.136634211	0.114285714	38	21	0	41	24	15	31.5	3	0.073170732	0	0	15	17	15	5	1	0	0	0	0	0	0	0	0	6	0	44.73684211	39.47368421	13.15789474	2.631578947	0	6	9	0	1	0	4	5	22	20	1	0.952380952	0.1	1.1	3	0.75	0	0	2	2	0	0	1	0	0	0	1	0.625	0	0	99.61104206	118.0100363	0	0	81.46464717	0	0	0	114	290	318.648848	125.5654343	428.54	306.76886	134	309	328.1947846	147.1210336	475.69	328.918848	9.5	6.716666667	4.555555556	2.378611111	18	33	2	16.98888144	2.210526316	2.245648524	0.242614977	45.5	6	0.912164803	28	95.57901961	5.633234713	0	1	197	9.380952381	1.600907029	16.65306122	71	537	65	2.701375756	4697	7444	5126	12463	21.04470515	446	11728	12.83936891	5.489694998	2.657517871	3.356391393	0.575510204	0.334135286	0.184720085	0.09169057	0.759111631	1.89100828	12.22903462	22.88465787	42.5	2.023809524	15.1885645	12.84330068	0.000919664	0	0	0	7.523809524	7.737365246	3.306173169	0	0	na	na	0	0	3.218875825	4.744932128	5.59471138	6.463029457	7.325807503	8.198914445	9.067277989	9.942852486	10.81462503	11.69188304	3.891820298	0	5.198497031	3.044522438	6.690842277	5.283203729	8.264878263	7.273092596	9.882212842	3.218875825	3.526360525	3.80666249	4.077537444	4.219507705	4.290459441	4.442651256	4.564348191	4.564348191	4.624972813	3.481240089	4.085976313	4.707275409	5.327876169	5.747599978	6.167876751	6.642354377	7.083692567	7.270943341	7.578515049	12.23090183	7.118826249	10.06595553	1.413990899	2.94712928	3.807627874	3.103052817	14.07070333	10.38214273	9.203090849	7.970110469	6.817106583	5.098688995	0.670033492	0.432589281	0.278881541	0.181138874	0.11753632	0.076099836	11.69673819	7.297318422	5.553602392	4.060749512	2.81546537	1.843688165	0.556987533	0.304054934	0.168290982	0.092289762	0.048542506	0.027517734	14.07070333	10.38214273	9.203090849	7.970110469	6.817106583	5.098688995	65.76760127	3.561854656	163.6240189	7.173269845	9.868877425	5.811814869	7.068675154	199.4212455	59.7213778	1.571615205	3.373533501	7.449279325	4.106603137	4.364948103	708.4420351	7553.569236	0.863120569	4.365601563	19	0.904761905	88.23866588	3.235873878	1.626163501	28.19178566	0.19498348	0.306868135	0.529786485	1.571615205	3.710604467	4.543851527	4.668980145	4.668980145	4.668980145	59.7213778	141.0029697	172.666358	177.4212455	177.4212455	177.4212455	0.299473497	0.707060922	0.865837326	0.889680761	0.889680761	0.889680761	3.676312308	1.537323047	0.704075987	0.578947368	0.578947368	0.578947368	0.28064994	0.662618253	0.811414687	0.833759431	0.833759431	0.833759431	49.83428512	14.279938	0.679997048	2.424925276	2.418235696	0.115154081	4.728151961	28.55987601	1.359994096	10.95348716	4.006030194	3.566917664	0.169853222	1.159815478	0.015542589	0.000740123	-3.797800961	23.46252001	1.117262858	2.877786778	1014	4.828571429	96.57142857	70.5228355	0.261556134	0.010898172	1.255469444	8.253227646	99.75144854	4.750068978	4.197730343	99.75144854	4.750068978	154.6447651	199.5028971	9.500137956	24.92503067	99.75144854	9.497697392	13.62000041	18.49913586	22.96150093	27.64350085	4.106332468	0.195539641	1.288253629	0.105417042	0.005019859	-2.05188727	23.4864357	1.1184017	2.878715938	742.3931034	86.10564298	3.905575518	6.768493212	48	2.285714286	3.530606598	4.965585848	0.236456469	4.916815523	29.42823289	1.401344423	22.1031289	6.414506314	5.093750201	6.43775165	7.852050207	9.306468399	10.78706913	4.582575695	0.21821789	1.388330259	4.582575695	0.21821789	1.388330259	23.4482021	1.116581052	2.877230052	0.988775498	56.2928564	23.97195932	0.998831638	115.0654047	2.136394625	6.276504254	0.298881155	1.675207438	1	0.047619048	1.981050407	12.55300851	0.59776231	3.567233689	3.289266373	2.313634929	0	1.973738032	0.245122458	1.783250001	3.052561315	0.145360063	1.017795232	0.130836908	0.006230329	-1.854866426	23.51402492	1.119715472	2.879786646	39.13794609	0.186371172	3.727423437	6.401533256	0.266730552	30.72735963	3.521993358	13.72316032	0.653483825	2.388653688	3.876183278	0.184580156	5.691395553	27.44632064	1.30696765	10.44901953	4.577686485	3.991415683	4.289174305	5.954359314	7.010016384	8.381874596	3.567778622	0.16989422	1.160035588	0.014716292	0.000700776	-3.847623394	23.46241451	1.117257834	2.877782677	2030	9.666666667	193.3333333	30.23446227	0.130787539	0.005449481	0.627780188	9.477309403	198.7118583	9.462469442	4.826269948	198.7118583	9.462469442	284.6264257	397.4237166	18.92493888	41.78682252	198.7118583	10.78263701	15.78786022	21.20213919	26.44400433	31.75765272	4.160072117	0.198098672	1.300111805	0.139190408	0.006628115	-1.798420455	23.51468617	1.11974696	2.879812293	106.4632402	0.506967811	10.13935621	516.8510823	2.41203557	0.100501482	11.57777073	4.448758696	12.0848526	0.575469172	2.272706851	10.44580654	0.497419359	12.55882826	24.16970521	1.150938343	8.713365665	10.44627306	4.837522431	7.020047472	9.38799061	11.73049192	14.07729774	3.917992886	0.18657109	1.245433651	0.274254233	0.013059725	-1.179877988	23.53915429	1.120912109	2.880760797	787.7840136	3.410320405	74.98113055	98.99820275	0.339287519	0.01413698	1.628580091	7.805582385	154.907476	77.93588088	3.711232423	3.972648642	77.90120153	3.709581025	121.9632365	155.7105663	7.414788873	21.24239883	77.90120153	0.675128675	9.016552357	12.86017078	17.5200003	21.71741705	26.16489133	4.037257284	0.192250347	1.272781496	0.279719039	0.013319954	-1.161883743	23.48967611	1.118556005	2.87884176	787.8126436	3.410444345	74.98389939	98.99067119	0.339276663	0.014136528	1.628527983	7.805646403	154.9145093	77.93895467	3.711378794	3.972684611	77.90445351	3.709735881	121.9669264	155.7171546	7.415102601	21.24362556	77.90445351	0.674677664	9.016621739	12.86031736	17.52015543	21.71763555	26.16513574	4.037273022	0.192251096	1.272785051	0.279772207	0.013322486	-1.161710404	23.48967524	1.118555964	2.878841726	918.4602228	3.976018281	87.56740217	78.31769844	0.290797525	0.012116564	1.395828118	8.080372553	183.8991712	90.9520856	4.331051695	4.113506591	90.9520856	4.331051695	141.0507527	182.4741712	8.689246248	24.98902977	90.9520856	-1.096944232	9.313001377	13.34284754	18.129975	22.49952404	27.08955946	4.129918601	0.196662791	1.293477133	0.34443356	0.016401598	-0.972078532	23.4878964	1.118471257	2.878772658	789.0520819	3.415809878	75.10324113	98.69931708	0.338725845	0.014113577	1.625884057	7.808403504	155.1813014	78.05870069	3.717080985	3.974084768	78.02502282	3.715477277	122.1483695	155.9608933	7.426709202	21.28783857	78.02502282	0.66067564	9.019607373	12.86508379	17.52627687	21.72541951	26.17438283	4.038385337	0.192304064	1.273036288	0.280291101	0.013347195	-1.16002045	23.48962908	1.118553766	2.878839934	1011.506667	4.378816739	96.53396825	69.68326866	0.264905955	0.011037748	1.271548584	8.261679972	205.4926204	100.6463102	4.792681438	4.205875501	100.6463102	4.792681438	154.934357	202.9689504	9.665188113	26.54979581	100.6463102	-1.648658626	9.507561153	13.65913328	18.52821948	23.01124448	27.69401647	4.168350434	0.198492878	1.301924868	0.39416488	0.018769756	-0.849076356	23.49067805	1.118603717	2.878880661	770.2511111	3.334420394	73.29538677	103.5025316	0.347729609	0.014488734	1.669102125	7.76629327	151.4400267	76.36956336	3.636645874	3.954132646	76.30041239	3.633352971	119.2860499	152.477101	7.260814332	20.60223448	76.30041239	0.832517742	8.973990913	12.80020494	17.43553482	21.61479671	26.03956897	4.021485549	0.191499312	1.269211676	0.281392715	0.013399653	-1.156443017	23.49030012	1.11858572	2.878865988	49.72187307	0.215246204	3.679954578	6.467968857	0.269498702	31.04625051	3.977814746	35.48541859	28.8250593	1.372621871	3.06551744	3.948833732	0.188039702	5.70964764	32.64558011	1.554551434	13.78855245	5.304693895	3.142629568	4.472538275	5.418541358	6.647252118	7.830884117	9.094053354	3.241949051	0.154378526	1.072692989	0.024090056	0.001147146	-3.398140585	23.46870984	1.117557611	2.878027353	47.06197307	0.203731485	3.553292673	6.704149199	0.27933955	32.17991615	3.901426239	35.01325981	27.25902991	1.298049043	3.014571832	3.876943402	0.184616352	5.660372561	32.55587007	1.550279527	13.56885246	5.184441245	3.020659005	4.411392834	5.270326331	6.505934506	7.647164486	8.894090378	3.301035744	0.157192178	1.089165477	0.003280615	0.00015622	-5.216494003	23.46593139	1.117425304	2.877919373	49.68447307	0.215084299	3.678173626	6.470859513	0.269619146	31.06012566	3.976633877	35.47693761	28.80211881	1.371529467	3.064791319	3.947375281	0.187970251	5.708478113	32.64186952	1.554374739	13.78760468	5.302730176	3.141013738	4.471525613	5.416325081	6.644890466	7.827838793	9.090590229	3.242590086	0.154409052	1.072873306	0.023701698	0.001128652	-3.412963152	23.46870282	1.117557277	2.87802708	46.13667307	0.199725857	3.509230769	6.802948727	0.283456197	32.65415389	3.879464217	34.92973466	26.75461733	1.274029397	2.997537362	3.860002217	0.183809629	5.653743193	32.6087419	1.552797234	13.54320835	5.150142155	2.974483101	4.396423344	5.222004949	6.468678938	7.595196871	8.841498351	3.330758576	0.158607551	1.097340625	0.013176334	0.000627444	-3.948431323	23.46312809	1.117291814	2.877810414	50.22007307	0.217402914	3.703678388	6.434766915	0.268115288	30.88688119	3.993717639	35.59712707	29.13001354	1.387143502	3.075115442	3.979370875	0.189493851	5.734978501	32.72492938	1.558329971	13.77308251	5.3352284	3.163908421	4.486302782	5.451011944	6.683764227	7.880214946	9.152786282	3.229965235	0.153807868	1.069315481	0.031169759	0.001484274	-3.163159769	23.46897649	1.117570309	2.878037715	70.05727307	0.303278238	4.648306959	5.207249333	0.216968722	24.9947968	4.591054545	46.3513109	44.42570545	2.115509783	3.460032099	5.064393135	0.241161578	6.006839782	34.31064218	1.633840104	18.4410271	6.406467932	3.772763237	5.060311519	6.408580274	7.835822722	9.304391996	10.8056566	3.245298937	0.154538045	1.073634886	0.033032898	0.001572995	-3.110211976	23.47326304	1.11777443	2.878204277	3.368080674	3.693462726	3.581716281	3.466041029	3.358843023	3.289420839	3.086555925	2.828210814	3.271747143	3.664762491	3.677267472	3.54404703	3.361047485	3.243125528	3.086746126	3.010552519	3.776264861	4.334732973	4.55252576	4.576366961	4.379731463	4.110140143	4.012177728	3.781240111	3.278465087	3.696457854	3.777672133	3.658473348	3.437973718	3.295889455	3.168530315	3.137311583	3.907015866	4.509730602	4.784392758	4.858017417	4.66544184	4.339671103	4.259630072	3.992348518	4.828763059	5.292192844	5.398416415	5.387932268	5.242045178	5.134820606	4.949157053	4.558838888	8.027335898	15.62928409	20.94717978	22.85561397	19.20398285	13.28155307	12.55971923	9.030997377	4.466016895	7.647973573	10.53731648	10.54001181	7.838624436	5.709743184	5.575840337	5.510065424	0.091984811	0.187185738	0.222225678	0.261734799	0.334104014	0.239335833	0.295197345	0.046276787	3.355168939	5.502347855	7.206855577	6.608727526	4.752408849	3.665081124	3.792264028	3.939231708	0.623786462	0.98487755	1.103169462	1.070889183	0.877140515	0.740489781	0.626211318	0.518492714	8.13994657	15.08826024	22.89683351	25.37298593	24.31799711	22.77758343	20.21110706	6.737532219	0.095213496	-0.053852059	-0.111140477	0.045290667	0.128048383	-0.123723321	-0.063526579	-0.182154533	0.006715573	-0.013905612	-0.110813436	0.027684816	0.21735517	-0.150021539	-0.033800335	-0.231646557	0.197525779	-0.156609414	-0.123398445	-0.064221136	-0.082714513	0.034093149	0.193336873	0.008821552	-0.023228784	0.001269177	-0.104822041	-0.015375937	0.22490623	-0.136501679	0.054379006	-0.223082909	0.11968558	-0.068380044	-0.163179685	-0.142717954	0.061333603	-0.031381721	0.376715623	-0.089992115	0.215335527	-0.033520484	-0.046226608	0.004054749	-0.091628564	-0.021015662	0.038589792	-0.124082847	0.745633859	0.964915517	1.053348216	0.94783516	0.903544381	1.087928922	1.054631392	1.052071787	0.956131837	0.973718699	1.111993215	0.955928574	0.721235301	1.054514072	0.966214628	1.301988604	0.685701703	1.250624532	0.995152219	0.877779125	1.136981136	1.020367487	0.923620623	0.481799516	1.087879682	1.025175276	1.124822746	0.963536823	0.66833587	1.042771686	0.872823314	1.339480791	1.112048907	1.16812701	1.137617799	1.066890457	0.878645624	1.112366238	0.633326326	1.08287343	0.608953942	0.983752786	0.913530183	0.883756915	1.17179533	1.237170521	1.086994338	0.70245692	3.5	1.777777778	0.916666667	0.769444444	0.3475	0.320997732	0.121527778	0.055941358	0.077808642	0.03989797	0.145833333	0.053872054	0.032738095	0.032060185	0.015795455	0.016049887	0.007595486	0.004303181	0.006484053	0.003989797	0.318721527	4.08216879	3.85136555	3.631737248	3.229998785	2.915258036	2.866012271	2.793326641	2.365850994	4.022625297	3.744522252	3.548659092	3.127229353	2.910278324	2.87066544	2.736482338	2.265855507	4.118848572	3.915861705	3.730566933	3.313228176	3.111051595	3.064808684	2.918254758	2.562082067	4.011714529	3.733963617	3.521227203	3.106788334	2.941084494	2.873172618	2.725369505	2.261706255	4.162371352	3.981357395	3.788398653	3.382329303	3.206101886	3.1301305	2.986618219	2.666507406	5.141370479	5.032464163	4.606545848	4.332125729	3.876520991	3.763495525	3.47400058	3.448423115	2.045962113	2.020157736	1.611984202	1.513225998	1.465216266	1.360946661	1.128860973	1.050065573	2.037389973	2.012029944	1.674899994	1.593539109	1.428548518	1.398820859	1.164592723	1.080869529	1.950879481	1.82833196	1.434360488	1.310488504	1.210827399	1.153446717	0.857724338	0.790510226	2.032448865	2.006098875	1.704503757	1.643192796	1.426711915	1.375922979	1.177876995	1.067898753	1.929682029	1.778049516	1.377926002	1.229244698	1.149094333	1.063905113	0.783803176	0.697805448	1.417808714	1.173690602	0.824619516	0.816408953	0.519949049	0.405998346	0.260895432	0.09208511	0	16.35953759	37.4761625	72.63749007	36.00228504	13.91523898	164.795428	0	129.482122	58.85550998	10.99988789	0	46.6032833	45.37883882	49.86650019	0	188.3376319	141.8486223	10.99988789	0	0	188.3376319	79.30596616	73.54254403	0	188.3376319	73.54254403	68.30607827	0	10.99988789	0	188.3376319	79.30596616	73.54254403	0	0	73.54254403	199.3375198	68.30607827	0	188.3376319	27.01896146	48.30015322	16.66300743	60.86638808	39.25634523	0	0	16.66300743	62.64295872	125.4890847	104.1089759	0	150.7428058	0	9.833333333	0.468253968	22.56666667	0.593859649	13.75	0.654761905	12	0.571428571	25.75	1.226190476	15.66559629	0.745980776	5.438881464	0.258994355	15.50926439	0.738536399	4.94326127	0.235393394	0.375857267	0.017897965	0	0.294915254	0	3.027019012	0.126125792	5.027019012	35.83195494	1.492998123	9.638834247	0.401618094	16.12839155	100.3123972	4.179683217	4.391696062	0.182987336	7.391696062	47.02926749	1.959552812	0.86	0.035833333	1.72	1.72	0.071666667	2.974071001	0.123919625	4.974071001	34.52644161	1.438601734	6.305788418	0.262741184	6.107726154	35.70512585	1.487713577	4.46981442	0.186242268	5.46981442	36.28387139	1.511827974	3.037522974	0.126563457	5.037522974	36.00941275	1.500392198	4.009402148	0.167058423	5.08380007	35.84923829	1.493718262	14.73975802	11.90872073	8.858711369	4.270530995	13.07199367	9.387470678	9.056727418	5.988372093	15.05199073	12.37850611	14.73975802	11.90872073	14.73975802	11.90872073	14.73975802	11.90872073	14.73975802	11.90872073	4.204692619	3.610917913	5.752572639	6.042632834	7.576097341	8.274102002	9.550448847	10.44525937	11.60911707	12.60008239	13.71601614	14.75479138	15.85179835	16.91518416	6.318968114	7.080867897	10.17561173	11.79351494	14.34501288	16.30798955	18.66700874	20.7807249	23.06696791	25.24954667	27.50904039	29.72480303	31.97574761	34.2086259	4.770684624	4.477336814	6.988643783	7.645696555	9.537240153	10.62523851	12.26665528	13.55547463	15.092376	16.47474449	17.96883006	19.39551371	20.87309614	22.32160428	0.907935927	0	0.739083906	0	0.592848538	0	0.46902556	0	0.36644923	0	0.283183943	0	0.216809565	0	4.138361448	3.545586284	5.639675505	5.93150486	7.424582551	8.11828897	9.362084724	10.24692342	11.38431947	12.36171338	13.45525279	14.47860478	15.55576688	16.60296226	5.549076085	7.070724107	8.689632748	10.36775602	12.08444159	13.82728793	15.58844138	17.36278834	19.14692965	20.93855655	22.73606252	24.5383001	26.34442763	28.15381165	4.698205052	5.879484951	7.170071465	8.501095567	9.869483894	11.26319537	12.67616044	3.027019012	2.784314098	2.533253648	2.133514738	1.534362062	1.495020658	1.291044302	1.025328694	1	0.697675768	0.394444492	-0.108832948	-0.651173257	-0.897457515	-0.945917298	9.638834247	8.730695562	7.529987548	6.089020521	4.276954106	3.745464663	2.978502298	2.358853373	2.135549923	1.690868277	0.981468087	-0.287843599	-1.742540844	-2.251002518	-2.346834714	4.391696062	3.844603552	3.029521819	2.45828691	2.301148428	3.027019012	2.784314098	2.533253648	2.133514738	1.534362062	1.495020658	1.291044302	1.025328694	1	0.697675768	0.394444492	-0.108832948	-0.651173257	-0.897457515	-0.945917298	9.638834247	8.730695562	7.529987548	6.089020521	4.276954106	3.745464663	2.978502298	2.358853373	2.135549923	1.690868277	0.981468087	-0.287843599	-1.742540844	-2.251002518	-2.346834714	4.391696062	3.844603552	3.029521819	2.45828691	2.301148428	1.931689369	1.551241399	1.389097187	1.03001642	1	0.5873326	-0.118543461	-0.852544289	-1	-1.043827151	0.86	0	0	0	0	0	0	0	0	0	0	0	0	0	0	2.974071001	2.69194112	2.485873774	2.054973118	1.507122922	1.36229238	1.177236187	0.981808161	0.963129432	0.682423447	0.382349261	-0.102511313	-0.645029644	-0.862956867	-0.884101365	6.305788418	6.032875828	5.542143218	5.047699657	4.407111986	4.193579547	3.578206879	3.432058966	3.27363944	3.246979604	3.031414067	2.761065313	2.465976034	2.111792748	1.610779433	4.46981442	4.186463663	3.692755606	3.376230913	3.034149566	2.814903226	2.53680642	2.398982575	2.181410178	2	1.887919126	1.008676879	0.777102265	0.572983147	0.203411021	3.037522974	2.833807652	2.625034541	2.321472882	1.903622051	1.53421697	1.378989117	1.200461699	1.039959856	0.7043533	0.396932001	0.016236584	-0.52230677	-0.629219791	-0.783831949	4.009402148	3.752014426	3.514753095	3.097765781	2.517542483	2.40714082	2.214927	1.986180009	1.968941497	1.677504738	1.365947145	0.837256116	0.341103746	0.076075642	0.008770614	0	2	1	0	2	1	0	9	3	3	0	0	0	0	0	0	0	0	0	0	0	0	0	0	0	0	0	0	0	0	0	0	0	0	0	0	0	0	0	0	0	0	0	0	0	0	0	0	0	0	0	0	0	0	0	0	0	0	0	0	0	0	0	0	0	0	0	0	0	0	0	0	0	0	0	0	0	0	0	0	0	0	0	0	0	0	1	0	0	0	0	0	0	0	0	0	0	0	0	0	0	0	0	0	0	0	0	0	0	0	0	0	0	0	0	0	0	0	0	0	0	0	0	0	0	0	0	0	0	0	0	0	0	0	0	0	1	0	0	0	0	0	0	0	1	0	0	0	0	0	0	1	4	0	2	1	0	0	3	0	0	0	0	0	0	0	0	0	0	0	0	0	0	0	0	0	3	2	0	1	1	0	0	0	0	1	1	0	0	0	0	0	0	0	0	0	0	0	9	1	1	1	0	5	0	0	0	0	0	0	1	0	0	0	0	0	0	0	0	0	0	0	0	0	2	0	3	0	0	0	0	0	0	0	0	0	0	0	0	0	0	0	0	0	0	0	0	0	0	0	0	0	0	0	0	0	0	0	0	0	0	0	0	0	0	0	0	0	0	0	4.864498234	0	0	10.00209118	0.643198066	0	0	0	1.978969383	2.124839569	0	0	0	0	0	0	12.59157262	0	0	0	0	0	0	0	0	1.949291147	2.954531519	0	0	5.39100828	0	0	0	0	0	0	0	0	0	0	0	0	0	0	0	0	0	0	0	0	0	0	0	0	0	0	0	0	0	0	0	0	0	0	0	0	0	0	0	0	0	0	0	0	0	0	0	0	0	0	0	0	0	0	0	0	5	0	0	5	1	0	0	0	2	2	0	0	0	0	0	0	3	0	0	0	0	0	0	0	0	1	1	0	0	1	0	0	0	0	0	0	0	0	0	0	0	0	0	0	0	0	0	0	0	0	0	0	0	0	0	0	0	0	0	0	0	0	0	0	0	0	0	0	0	0	0	0	0	0	0	0	0	0	0	0	0	0	0	0	1	0	0	0	0	0	0	0	0	0	0	1	0	0	0	0	1	2	0	0	0	0	0	0	0	0	0	0	0	0	0	0	0	0	0	0	0	0	0	0	0	0	2	2	1	0	0	0	0	1	5	2	1	0	0	1	2	3	0	0	0	0	0	0	0	0	0	0	0	0	0	0	0	0	0	0	0	0	0	0	0	0	5	10	11	6	0	0	1	3	0	0	0	0	0	0	0	0	0	0	0	0	0	0	0	0	0	0	0	0	0	0	0	0	0	0	0	0	0	0	0	0	0	0	0	0	0	0	0	0	0	0	0	0	0	0	0	0	0	0	8	6	5	2	0	1	4	6	4	0	42	42	0	0	0	0	0	0	0	0	0	0	0	0	0	0	0	0	0	0	0	0	0	0	0	0	0	0	0	0	0	0	0	0	0	0	1	1	1	0	0	0	0	0	0	0	0	0	1	0	0	0	0	0	0	0	0	0	0	0	0	0	0	0	0	0	0	0	0	0	0	0	0	0	0	0	0	0	0	0	0	0	0	0	0	0	0	0	0	0	0	0	0	0	0	0	0	0	0	0	0	0	0	0	0	0	0	0	0	0	0	0	0	0	1	1	1	0	0	0	0	0	0	0	0	0	1	0	0	0	0	0	0	0	0	0	0	0	0	0	0	0	0	0	0	0	0	0	0	0	0	0	0	0	0	0	0	0	0	0	0	0	0	0	0	0	0	0	0	0	0	0	0	0	0	0	0	0	0	0	0	0	0	0	0	0	0	0	0	0	0	0	1	1	1	0	0	0	0	0	0	0	0	0	0	0	0	0	0	0	0	0	0	0	0	0	0	0	0	0	0	0	0	0	0	0	0	0	0	0	0	0	0	0	0	0	0	0	0	0	0	0	0	0	0	0	0	0	0	0	0	0	0	0	0	0	0	0	0	0	0	0	0	0	0	0	0	0	0	0	1	1	1	0	0	0	0	0	0	0	0	0	0	0	0	0	0	0	0	0	0	0	0	0	0	0	0	0	0	0	0	0	0	0	0	0	0	0	0	0	0	0	0	0	0	0	0	0	0	0	0	0	0	0	0	0	0	0	0	0	0	0	0	0	0	0	0	0	0	0	0	0	0	0	0	0	0	0	1	1	0	0	0	0	0	0	0	0	0	0	0	1	0	0	0	0	0	0	0	0	0	0	0	0	0	0	0	0	0	0	0	0	0	0	0	0	0	0	0	0	0	0	0	0	0	0	0	0	0	0	0	0	0	0	0	0	0	0	0	0	0	0	0	0	0	0	0	0	0	0	0	0	0	0	0	0	1	1	1	0	0	0	0	0	0	0	0	0	1	1	0	0	0	0	0	0	0	0	0	0	0	0	0	0	0	0	0	0	0	0	0	0	0	0	0	0	0	0	0	0	0	0	0	0	0	0	0	0	0	0	0	0	0	0	0	0	0	0	0	0	0	0	0	0	0	0	0	0	0	0	0	0	0	0	1	0	1	0	0	0	0	0	0	0	0	0	1	1	0	0	0	0	0	0	0	0	0	0	0	0	0	0	0	0	0	0	0	0	0	0	0	0	0	0	0	0	0	0	0	0	0	0	0	0	0	0	0	0	0	0	0	0	0	0	0	0	0	0	0	0	0	0	0	0	0	0	0	0	0	0	0	0	1	1	1	0	0	0	0	0	0	0	0	0	0	0	0	0	0	0	0	0	0	0	0	0	0	0	0	0	0	0	0	0	0	0	0	0	0	0	0	0	0	0	0	0	0	0	0	0	0	0	0	0	0	0	0	0	0	0	0	0	0	0	0	0	0	0	0	0	0	0	0	0	0	0	0	0	0	0	1	1	1	0	0	0	0	0	0	0	0	0	0	0	0	0	0	0	0	0	0	0	0	0	0	0	0	0	0	0	0	0	0	0	0	0	0	0	0	0	0	0	0	0	0	0	0	0	0	0	0	0	0	0	0	0	0	0	0	0	0	0	0	0	0	0	0	0	0	0	0	0	0	0	0	0	0	0	1	1	1	0	0	0	0	0	0	0	0	0	0	0	0	0	0	0	0	0	0	0	0	0	0	0	0	0	0	0	0	0	0	0	0	0	0	0	0	0	0	0	0	0	0	0	0	0	0	0	0	0	0	0	0	0	0	0	0	0	0	0	0	0	0	0	0	0	0	0	0	0	0	0	0	0	0	0	14	5	2	0	0	0	0	0	0	0	0	0	3	0	0	0	0	0	0	0	0	0	0	0	0	0	0	0	0	0	0	0	0	0	0	0	0	0	0	0	0	0	0	0	0	0	0	0	0	0	0	0	0	0	0	0	0	0	0	0	0	0	0	0	0	0	0	0	0	0	0	0	0	0	0	0	0	0	18	12	2	0	0	0	0	0	0	0	0	0	1	0	0	0	0	0	0	0	0	0	0	0	0	0	0	0	0	0	0	0	0	0	0	0	0	0	0	0	0	0	0	0	0	0	0	0	0	0	0	0	0	0	0	0	0	0	0	0	0	0	0	0	0	0	0	0	0	0	0	0	0	0	0	0	0	0	15	12	1	0	0	0	0	0	0	0	0	0	0	0	0	0	0	0	0	0	0	0	0	0	0	0	0	0	0	0	0	0	0	0	0	0	0	0	0	0	0	0	0	0	0	0	0	0	0	0	0	0	0	0	0	0	0	0	0	0	0	0	0	0	0	0	0	0	0	0	0	0	0	0	0	0	0	0	9	14	1	0	0	0	0	0	0	0	0	0	0	0	0	0	0	0	0	0	0	0	0	0	0	0	0	0	0	0	0	0	0	0	0	0	0	0	0	0	0	0	0	0	0	0	0	0	0	0	0	0	0	0	0	0	0	0	0	0	0	0	0	0	0	0	0	0	0	0	0	0	0	0	0	0	0	0	9	12	0	0	0	0	0	0	0	0	0	0	0	1	0	0	0	0	0	0	0	0	0	0	0	0	0	0	0	0	0	0	0	0	0	0	0	0	0	0	0	0	0	0	0	0	0	0	0	0	0	0	0	0	0	0	0	0	0	0	0	0	0	0	0	0	0	0	0	0	0	0	0	0	0	0	0	0	8	8	1	0	0	0	0	0	0	0	0	0	2	1	0	0	0	0	0	0	0	0	0	0	0	0	0	0	0	0	0	0	0	0	0	0	0	0	0	0	0	0	0	0	0	0	0	0	0	0	0	0	0	0	0	0	0	0	0	0	0	0	0	0	0	0	0	0	0	0	0	0	0	0	0	0	0	0	10	0	1	0	0	0	0	0	0	0	0	0	4	1	0	0	0	0	0	0	0	0	0	0	0	0	0	0	0	0	0	0	0	0	0	0	0	0	0	0	0	0	0	0	0	0	0	0	0	0	0	0	0	0	0	0	0	0	0	0	0	0	0	0	0	0	0	0	0	0	0	0	0	0	0	0	0	0	10	2	1	0	0	0	0	0	0	0	0	0	0	0	0	0	0	0	0	0	0	0	0	0	0	0	0	0	0	0	0	0	0	0	0	0	0	0	0	0	0	0	0	0	0	0	0	0	0	0	0	0	0	0	0	0	0	0	0	0	0	0	0	0	0	0	0	0	0	0	0	0	0	0	0	0	0	0	8	2	2	0	0	0	0	0	0	0	0	0	0	0	0	0	0	0	0	0	0	0	0	0	0	0	0	0	0	0	0	0	0	0	0	0	0	0	0	0	0	0	0	0	0	0	0	0	0	0	0	0	0	0	0	0	0	0	0	0	0	0	0	0	0	0	0	0	0	0	0	0	0	0	0	0	0	0	4	4	2	0	0	0	0	0	0	0	0	0	0	0	0	0	0	0	0	0	0	0	0	0	0	0	0	0	0	0	0	0	0	0	0	0	0	0	0	0	0	0	0	0	0	0	0	0	0	0	0	0	0	0	0	0	0	0	0	0	0	0	0	0	0	0	0	0	0	0	0	0	0	0	0	0	0	0	4	3.087462841	-0.244369829	82.5772	68.62	68.62	1.878479948	3.528686915	2.0225	4.09050625	341.1861421	60.86638808	16.66300743	346.744186	145.4853222	233.87	1.016290357	-2.986707956	-3.104555951	-3.108479948	0	1	1	1	1	0.8	0.5	1	1	0.9	0.666666667	1	1	1	1	0	1	0	0	0	1	1	1	0	1	1	1	1
13	C(Nc1nc(cs1)c2ccc3[nH]ncc3c2)c4ccccc4	1995.26	306.42	8.511666667	24.9067	35.9016	26.4775	39.9892	0.691852778	0.997266667	0.735486111	1.110811111	0.108225108	36	22	0	39	25	21	35.5	4	0.102564103	0	0	21	14	17	4	0	0	1	0	0	0	0	0	1	5	0	38.88888889	47.22222222	11.11111111	0	0	1	16	0	1	0	4	5	22	20	1	0.909090909	0.1	1.1	3	0.75	0	0	2	2	0	0	1	0	0	0	2	0.84	0	0	108.4564482	129.275927	0	0	88.39060615	0	0	0	118	308	302.8163693	148.3334038	459.66	326.11872	138	338	336.0062289	164.2281196	521.42	359.150488	10	6.4	4.805555556	2.036111111	18	34	2.236067977	17.68202862	2.2	2.233854511	0.237812104	46	6	0.951800763	29	102.8211446	6.098399478	0	0.857142857	224	10.18181818	1.727272727	18.94214876	81	620	74	2.7767248	5521	8961	6023	15407	22.12693444	505	13094	13.4668871	5.893525623	2.907662897	3.607611098	0.573593074	0.33257558	0.17976193	0.089342195	0.730422572	1.663543556	9.320636191	21.17446828	44.33333333	2.015151515	15.69330496	12.97256404	0.000542573	0	0	0	7.515151515	8.071821965	3.413609495	0	0	na	na	0	0	3.258096538	4.779123493	5.624017506	6.484635236	7.342779189	8.208219383	9.072341874	9.940831506	10.808778	11.67966796	3.931825633	0	5.231108617	3.044522438	6.715383386	5.283203729	8.280711076	7.273092596	9.889439337	3.258096538	3.555348061	3.828641396	4.077537444	4.219507705	4.276666119	4.406719247	4.543294782	4.553876892	4.584967479	3.597312261	4.234106505	4.863680881	5.470693801	5.910457833	6.230942709	6.69017241	7.151329324	7.375059957	7.692043806	12.22281176	7.180069874	11.08686323	1.544116342	3.906793352	3.851030074	3.14605574	14.77781011	10.88214273	9.544738858	8.28660705	6.918191979	5.194508154	0.671718642	0.435285709	0.280727613	0.184146823	0.119279172	0.077529972	12.59978154	7.931673024	5.907185363	4.326711206	3.081701603	1.971487046	0.572717343	0.317266921	0.173740746	0.096149138	0.053132786	0.02942518	15.1313635	11.33626688	10.12208913	8.94485534	7.616915894	5.758340348	71.65059443	3.693705761	171.2066167	7.062303207	10.16548734	5.678417295	6.832904929	186.1173001	55.32746284	1.536873968	3.49494548	7.57504591	4.277613437	4.431416864	807.3324059	9097.630138	0.845350937	4.43326969	19	0.863636364	91.35260811	3.33852061	1.63775887	30.15666459	0.181828558	0.290103898	0.483666174	1.536873968	3.46938942	4.260067015	4.815622571	4.892147224	4.892147224	55.32746284	124.8980191	153.3624125	173.3624125	176.1173001	176.1173001	0.297272004	0.671071518	0.824009442	0.931468555	0.946270443	0.946270443	3.633051034	1.700535582	0.909857986	0.354302431	0.277777778	0.277777778	0.273010589	0.616303008	0.756759129	0.855448126	0.86904198	0.86904198	54.41071367	14.97051671	0.680478032	2.585520939	2.415530218	0.109796828	4.724445924	29.94103342	1.360956065	11.45161373	4.046689132	3.488053565	0.158547889	1.19368292	0.015157171	0.000688962	-4.002640072	24.46332073	1.111969124	3.0547339	1201	5.199134199	109.1818182	74.26214341	0.240786348	0.009631454	1.203931738	8.496378052	112.8345156	5.128841619	4.515372332	112.8345156	5.128841619	176.0214296	225.6690312	10.25768324	26.32183596	112.8345156	9.751675802	13.97878265	18.99817585	23.57283637	28.38592689	4.197144417	0.190779292	1.370498608	0.14412591	0.006551178	-1.85076746	24.48359361	1.112890619	3.055525357	908.9574713	100.9257799	4.484174514	6.768493212	50	2.272727273	3.73773401	4.964835494	0.225674341	4.92428886	30.81273597	1.400578908	23.06637465	6.441488936	5.129898715	6.469250317	7.878912912	9.329100708	10.8058619	4.69041576	0.213200716	1.476664949	4.69041576	0.213200716	1.476664949	24.45048235	1.111385561	3.054232348	0.989285703	58.2928564	24.96927041	0.998770816	124.846352	2.179722205	6.62614899	0.30118859	1.806774633	1	0.045454545	1.985604227	13.25229798	0.602377181	3.754522046	3.335343955	2.36190167	0	2.020852366	0.245122458	1.82944211	3.115170968	0.14159868	1.085660151	0.060909821	0.002768628	-2.673687892	24.51196079	1.114180036	3.056631717	40.71606971	0.176260042	3.701460883	6.715195555	0.268607822	33.57597777	3.56047999	14.33340826	0.651518557	2.543968836	3.859089682	0.175413167	5.673754604	28.66681652	1.303037114	10.92270973	4.605719365	4.030484518	4.314740763	5.976402201	7.018786498	8.383588993	3.500956624	0.159134392	1.197210806	0.006584867	0.000299312	-4.799196527	24.46291609	1.111950731	3.054718096	2281	9.874458874	207.3636364	33.73744445	0.127143	0.00508572	0.635714998	9.626811359	213.7399371	9.715451686	5.12574849	213.7399371	9.715451686	307.9697851	427.4798742	19.43090337	43.14111985	213.7399371	10.93487327	16.00093523	21.49654815	26.80694298	32.19588417	4.220113017	0.191823319	1.37571298	0.141219147	0.006419052	-1.870234118	24.50754307	1.113979231	3.056459504	123.4308298	0.534332597	11.22098453	540.8063187	2.279082095	0.091163284	11.39541048	4.613003771	13.31543049	0.605246841	2.473581466	11.58478525	0.526581148	13.85674428	26.63086098	1.210493681	9.53677329	11.58493949	5.032292928	7.333163341	9.80136136	12.24805879	14.69822795	4.115361088	0.187061868	1.351697483	0.331267553	0.015057616	-1.05560642	24.52532551	1.114787523	3.057152516	874.1096939	3.454979027	79.41013451	115.8417713	0.331578368	0.013263135	1.657891841	7.924750238	163.8582591	82.52734382	3.751242901	4.216515308	82.18087724	3.73549442	130.2441912	164.7283889	7.487654042	21.03177219	82.18087724	0.786832665	9.13860838	12.99703838	17.74709902	21.97357949	26.49279769	4.135982591	0.187999209	1.356473144	0.20254778	0.009206717	-1.525639526	24.48314247	1.112870112	3.055507752	874.1188728	3.455015308	79.41095662	115.855378	0.331575993	0.01326304	1.657879967	7.924781846	163.8622036	82.52945179	3.751338718	4.216539713	82.18198421	3.735544737	130.2467736	164.7325308	7.487842311	21.03073114	82.18198421	0.786956234	9.138643904	12.99706574	17.74716012	21.97364051	26.49288248	4.135965208	0.187998419	1.356469129	0.202540821	0.009206401	-1.525672353	24.48314246	1.112870112	3.055507751	1061.802029	4.196845964	96.57832989	92.6786819	0.27179398	0.010871759	1.358969898	8.296692996	200.4089292	99.64486458	4.529312026	4.396600827	99.64486458	4.529312026	160.3707551	199.7984564	9.081748019	24.30570413	99.64486458	-0.751038659	9.540745181	13.54339205	18.53613724	22.92016937	27.65964631	4.250991792	0.1932269	1.382678586	0.261120386	0.011869108	-1.282950286	24.48030548	1.112741158	3.055397032	889.8429214	3.517165697	80.86651558	107.0427338	0.324682312	0.012987292	1.623411558	7.948305454	166.2462246	83.43436229	3.792471013	4.226958892	83.43436229	3.792471013	131.7320331	166.8121337	7.582369713	22.12207804	83.43436229	0.48396817	9.163283261	13.05037699	17.80337376	22.05295243	26.58131806	4.163818348	0.18926447	1.362881904	0.217953378	0.009906972	-1.455600072	24.48317752	1.112871705	3.055509119	1163.5725	4.599100791	105.8705409	89.00422104	0.248398958	0.009935958	1.241994788	8.482578789	221.2617526	109.6274263	4.983064833	4.487822281	109.4087522	4.973125102	177.8010685	220.431373	10.01960786	24.67546079	109.4087522	-1.100909648	9.740251716	13.80085477	18.92285028	23.37506724	28.22850818	4.279384779	0.19451749	1.389038943	0.276605304	0.012572968	-1.227906892	24.4796385	1.112710841	3.055371	860.6904835	3.40193867	78.20759395	110.1115741	0.335722431	0.013428897	1.678612155	7.881109351	160.5189582	80.66642912	3.666655869	4.194724231	80.66642912	3.666655869	126.6687778	161.2588673	7.329948515	21.68484129	80.66642912	0.595479223	9.089599663	12.95940717	17.66259805	21.88924779	26.37577732	4.159918993	0.189087227	1.361986722	0.210298292	0.009559013	-1.489761362	24.48383583	1.112901629	3.055534809	54.2619423	0.21447408	3.826708391	6.492913055	0.259716522	32.46456527	4.10541258	39.32870219	31.8325011	1.446931868	3.306315678	4.170836514	0.189583478	5.930780609	36.33610566	1.651641166	14.95754044	5.516017071	3.23223815	4.620785658	5.62476869	6.903359164	8.140716246	9.454379226	3.257001778	0.148045535	1.12819959	0.027249029	0.001238592	-3.442227728	24.46941869	1.112246304	3.054972035	51.1447423	0.202153132	3.685017482	6.714840657	0.268593626	33.57420328	4.001428612	38.03146364	29.62528182	1.346603719	3.237657479	3.887131721	0.176687806	5.670470426	35.77303528	1.626047058	14.58339	5.329390982	3.100952279	4.529453414	5.431115621	6.686726565	7.852074403	9.113849464	3.349876428	0.15226711	1.155063331	0.009451057	0.000429593	-4.453943166	24.46661169	1.112118713	3.054862425	52.6420423	0.208071313	3.753076573	6.585819256	0.26343277	32.92909628	4.040269202	38.50933785	30.61286892	1.391494042	3.26898887	3.942435481	0.179201613	5.703585675	35.8031941	1.627417913	14.8048793	5.386529929	3.166166792	4.559560174	5.500235217	6.750070913	7.934400151	9.20326594	3.253934215	0.147906101	1.127299291	0.032853691	0.00149335	-3.263514823	24.46855652	1.112207114	3.054938369	51.0733423	0.201870918	3.681772027	6.736394613	0.269455785	33.68197307	4.00597739	38.09189252	29.61979626	1.346354375	3.237480547	3.89001479	0.176818854	5.683775361	35.90949956	1.63224998	14.59704826	5.339694333	3.097733654	4.53558243	5.438928048	6.702094234	7.871493232	9.139072538	3.405455047	0.154793411	1.170785334	0.029422144	0.00133737	-3.368916514	24.46441285	1.112018766	3.054776554	53.0084423	0.209519535	3.769731118	6.558842672	0.262353707	32.79421336	4.051947319	38.66696334	30.87488167	1.403403712	3.277131664	3.96449307	0.18020423	5.720552689	35.84934199	1.629515545	14.86097823	5.404160044	3.181497893	4.569651168	5.519634069	6.770722688	7.960530777	9.232788577	3.233682938	0.146985588	1.121334357	0.044552167	0.002025098	-2.972488575	24.4686066	1.112209391	3.054940325	74.2591423	0.293514396	4.735672027	5.257164697	0.210286588	26.28582349	4.627604986	48.74854404	46.54102202	2.115501001	3.669239015	4.969112472	0.225868749	5.910332271	36.55716013	1.661689097	19.12347482	6.401791272	3.814046274	5.104603569	6.439127853	7.845454035	9.288744447	10.76258053	3.138236593	0.142647118	1.092708501	0.056640448	0.002574566	-2.743121305	24.47385778	1.112448081	3.05514535	3.462785541	3.810016587	3.657958607	3.568894389	3.52569993	3.520870765	3.348251274	2.886875472	3.334233821	3.68547863	3.651389607	3.538424177	3.395510793	3.316392808	3.205508943	3.018962508	3.712229117	4.176405858	4.336877795	4.353219694	4.176960382	3.98698736	3.90254595	3.783097696	3.383722244	3.751337967	3.763255138	3.684840337	3.554533333	3.451258899	3.339088551	3.158010281	3.825562861	4.315687581	4.531064699	4.585536701	4.40908897	4.186712037	4.090932932	4.008682778	4.836511158	5.252427546	5.311979694	5.275565495	5.076914418	5.010268486	4.870738543	4.660558902	6.26515103	12.45413148	15.43507828	19.30431117	17.69835365	15.23094061	13.92747838	10.85573881	3.592167755	6.020307203	8.28019243	8.416466434	7.844380779	5.682567842	5.05494414	5.474321317	0.049574956	0.103234418	0.072781516	0.153973004	0.09930296	0.150481769	0.110479289	0.107226373	2.994174014	4.99292678	6.569698016	7.043148975	6.614691292	5.297711633	4.593657039	4.285915891	0.554241661	0.89592636	0.987099137	1.031369913	0.857550439	0.765935208	0.6919279	0.551828365	6.610174262	10.42346024	15.49085805	20.63807843	14.86801794	15.19077044	11.1088024	9.586958146	0.060112936	-0.032201504	-0.08332237	-0.08374122	0.119675432	-0.016856751	-0.196790908	-0.122746279	0.064382207	-0.090464847	-0.171788579	-0.047234772	0.119527646	0.099112743	-0.176611465	-0.044295808	0.058401623	0.05616005	-0.057369816	-0.212576971	0.010211268	0.052969432	-0.141545856	0.253297277	0.094212432	-0.125540398	-0.159402598	-0.004005341	0.096077278	0.102089967	-0.241546354	-0.082636753	0.105185938	-0.102379503	-0.223987438	-0.001780441	-0.05151598	0.187623292	-0.178218898	0.148583287	-0.03808954	-0.048531918	-0.011067975	-0.228522716	0.155323597	0.168951311	-0.233377788	0.152269165	0.702888698	0.915581807	0.926180172	1.144589596	1.113288412	1.432219526	1.535242408	1.057578085	0.748865428	0.948380773	1.115132704	1.033467747	0.925615569	0.875769384	1.143461201	1.069858266	0.869611632	0.91362526	0.919321835	1.320307376	0.961511433	1.215001935	1.279688031	0.492527375	0.749831062	1.036537089	1.060618379	1.015807107	1.04181104	1.113561937	1.418184324	1.061972079	0.932330484	1.130821188	1.166064838	1.001167711	1.026015887	0.919944897	1.24424511	0.751025672	0.848151068	0.925458501	0.89502445	1.314007572	0.824370874	0.958004404	1.264239481	0.658947302	3.5	2	0.666666667	0.894444444	0.381944444	0.200997732	0.211840986	0.076349521	0.044691358	0.062440567	0.14	0.058823529	0.022988506	0.037268519	0.017361111	0.009136261	0.011768944	0.005453537	0.003437797	0.005203381	0.311441584	4.238482628	4.016707495	3.824020782	3.289777945	3.094420431	2.83452838	2.686650262	2.520820676	4.027644273	3.845513373	3.681357979	3.165702038	3.019346493	2.797262035	2.715168444	2.46054657	4.112412111	3.920358342	3.773569482	3.331826696	3.171349414	2.926852509	2.85403289	2.655030303	4.029392966	3.854856366	3.742339547	3.162088821	3.037360735	2.812577222	2.735448568	2.457783629	4.150360305	3.95635887	3.802004324	3.404594699	3.236727577	2.990275396	2.925431949	2.74023747	5.103679959	4.850276796	4.736446845	4.309363955	3.973839413	3.751821329	3.674221825	3.478804801	2.03972966	2.024179628	1.560484934	1.467734374	1.39267472	1.180549031	1.090918996	1.046952574	2.025391633	2.013048372	1.617809943	1.595237638	1.435493698	1.178927452	1.106840474	1.087962293	1.949251816	1.909555456	1.395609865	1.354656646	1.300911622	1.028002484	0.885927705	0.842806109	2.022185543	1.997045937	1.654111931	1.605866873	1.415009112	1.113490349	1.067557277	1.062320401	1.928857681	1.879242668	1.367976788	1.310053905	1.227818946	0.9969468	0.820555579	0.767527678	1.173290178	1.151928885	0.711193364	0.5844548	0.406514837	0.294193182	0.217551775	0.071301047	0	2.105704342	83.45905355	63.23038966	37.91203579	13.91523898	148.9887077	0	141.253224	0	0	0	31.07362585	94.54730482	51.45928767	31.27768773	141.253224	177.0802183	0	31.27768773	0	141.253224	68.1222951	140.235611	0	141.253224	140.235611	68.1222951	0	0	0	141.253224	68.1222951	140.235611	0	31.27768773	108.9579232	141.253224	68.1222951	0	141.253224	47.72913734	92.50647363	34.67375812	33.44853698	116.0317818	0	0	34.67375812	33.44853698	188.241451	135.5836545	0	188.241451	0	10.93333333	0.496969697	21.46666667	0.596296296	14	0.636363636	18.5	0.840909091	32.5	1.477272727	13.759633	0.625437864	4.488281904	0.204012814	19.26181739	0.875537154	6.393860829	0.290630038	0.375857267	0.017084421	0	0.274390244	0	3.024663692	0.120986548	5.024663692	37.31839845	1.492735938	9.634629991	0.3853852	16.12036025	103.4026082	4.136104328	4.391673341	0.175666934	7.391673341	52.70334096	2.108133638	0.657267069	0.026290683	1.314534138	1.314534138	0.052581366	2.957257037	0.118290281	4.957257037	35.54679407	1.421871763	6.305031842	0.252201274	6.106969578	37.21325676	1.48853027	4.469509443	0.178780378	5.297102467	37.54456722	1.501782689	3.037645529	0.121505821	5.037645529	37.32027991	1.492811196	3.999461709	0.159978468	5.109009726	37.22819276	1.48912771	15.4468648	12.39188398	9.307399774	4.476281647	13.0280236	8.816756013	9.712162019	15.84831628	15.82370005	13.02534156	15.4468648	12.39188398	15.4468648	12.39188398	15.4468648	12.39188398	15.4468648	12.39188398	4.234106505	3.610917913	5.771441123	6.042632834	7.583247524	8.266935348	9.545740606	10.4304916	11.59440406	12.57871493	13.69369202	14.72821928	15.82405353	16.88478586	6.329720906	7.080867897	10.16388835	11.78120298	14.32158994	16.2860866	18.63920144	20.75495924	23.03910942	25.2237201	27.48314021	29.70069206	31.95236524	34.1866902	4.919980926	4.559126247	7.16123403	7.729075773	9.686679359	10.69626688	12.37741896	13.61064585	15.16756306	16.5149089	18.01745166	19.42339395	20.90369467	22.34027136	0.622724716	0	0.317178737	0	0.1494911	0	0.067338069	0	0.029647962	0	0.012915904	0	0.005600149	0	4.145671189	3.502610115	5.613475491	5.857531931	7.368449834	8.025076627	9.280987824	10.13985662	11.28299447	12.24280374	13.33759337	14.34898882	15.42483274	16.46364009	5.572154032	7.087573706	8.700680735	10.37377239	12.08616799	13.82533712	15.58331864	17.35493052	19.13673232	20.92638753	22.72226639	24.52319797	26.32831504	28.13695638	4.789572909	5.991151998	7.282975933	8.616036894	9.982400536	11.3725686	12.78067615	3.024663692	2.763169472	2.525609323	2.23351	1.537655487	1.532503439	1.370479174	1.047729443	1	0.721889772	0.518518778	0.383470644	-0.516061229	-0.675912405	-0.913710866	9.634629991	8.707877314	7.099187242	6.599463432	4.291159637	3.811010956	3.11312598	2.376479076	2.135549923	1.739751867	1.24015188	0.952916802	-1.243327283	-1.784607075	-2.346834714	4.391673341	3.843155832	3.444417569	3.002495524	2.301234801	3.024663692	2.763169472	2.525609323	2.23351	1.537655487	1.532503439	1.370479174	1.047729443	1	0.721889772	0.518518778	0.383470644	-0.516061229	-0.675912405	-0.913710866	9.634629991	8.707877314	7.099187242	6.599463432	4.291159637	3.811010956	3.11312598	2.376479076	2.135549923	1.739751867	1.24015188	0.952916802	-1.243327283	-1.784607075	-2.346834714	4.391673341	3.843155832	3.444417569	3.002495524	2.301234801	2.119703169	1.951327975	1.541916802	1.5	1.04989867	0.650312039	0.555534758	-0.64204226	-0.935542773	-1.34559671	0.657267069	0	0	0	0	0	0	0	0	0	0	0	0	0	0	2.957257037	2.599204198	2.503954642	1.981158368	1.509586778	1.501866135	1.305477445	1	0.999069196	0.581518809	0.468195493	0.366108933	-0.498971908	-0.65418796	-0.889784528	6.305031842	6.029482105	5.397704615	5.22758826	4.413472174	4.212813281	3.629034275	3.435046773	3.280943031	3.246979604	3.068532419	3	2.521379564	2.19942994	2.073210298	4.469509443	4.181880291	3.898287113	3.602429955	3.034199287	2.945965225	2.816557154	2.528422413	2.5	2.194009821	1.894463413	1.746559494	0.825229708	0.752771027	0.573354284	3.037645529	2.849413748	2.697025168	2.321799793	1.635905004	1.534200763	1.421465175	1.064268576	1	0.77642128	0.642228644	0.390166275	-0.287814051	-0.656441113	-0.907988235	3.999461709	3.699014632	3.516501719	3.137294333	2.52009827	2.513654825	2.330146538	2.005534178	2	1.549409876	1.426276618	1.340703682	0.455091878	0.303701471	0.064573144	0	0	0	0	0	0	0	16	8	4	0	0	0	0	0	0	0	0	0	0	0	0	0	0	0	0	0	0	0	0	0	0	0	0	0	0	0	0	0	0	0	0	0	0	0	0	0	0	0	0	0	0	0	0	0	0	0	0	0	0	0	0	1	0	0	0	0	0	0	0	0	0	0	0	0	0	0	0	0	0	0	0	0	0	0	0	0	0	0	0	0	0	0	0	0	0	0	0	0	0	0	0	0	0	0	0	0	0	0	0	0	0	0	0	0	0	0	0	0	0	0	0	0	0	0	0	0	0	0	0	0	0	0	0	0	0	1	0	0	0	0	0	1	0	0	0	0	0	0	0	0	2	3	0	0	0	0	0	1	0	0	0	0	0	0	0	0	0	0	0	0	0	0	0	0	0	8	3	0	1	1	0	0	0	0	1	1	0	0	0	0	0	0	0	0	0	1	0	10	1	1	2	0	0	0	0	0	0	0	0	0	0	0	0	0	0	0	0	0	0	0	1	0	0	1	0	2	0	0	0	0	0	0	0	0	0	0	0	0	0	0	0	0	0	0	0	0	0	0	0	0	0	0	0	0	0	1	0	0	0	0	0	0	0	0	0	0	0	0	0	0.786268791	0	0	20.44681644	0	0	0	0	4.284058448	2.144167039	0	0	3.372149156	0	0	0	8.712698259	0	0	0	0	0	0	0	0	0	2.961755695	0	0	0	0	0	0	0	0	0	0	0	0	0	1.625419501	0	0	0	0	0	0	0	0	0	0	0	0	0	0	0	0	0	0	0	0	0	0	0	0	0	0	0	0	0	0	0	0	0	0	0	0	0	0	0	0	0	0	0	0	0	1	0	0	10	0	0	0	0	4	2	0	0	1	0	0	0	2	0	0	0	0	0	0	0	0	0	1	0	0	0	0	0	0	0	0	0	0	0	0	0	1	0	0	0	0	0	0	0	0	0	0	0	0	0	0	0	0	0	0	0	0	0	0	0	0	0	0	0	0	0	0	0	0	0	0	0	0	0	0	0	0	0	0	0	2	0	0	0	0	0	0	0	1	0	0	1	1	0	0	0	1	0	1	0	0	0	0	0	0	0	0	0	0	0	0	0	0	0	0	0	0	0	0	0	0	0	4	4	4	3	2	1	0	0	2	0	0	0	0	0	1	0	0	0	0	0	0	0	0	0	0	0	0	0	0	0	0	0	0	0	0	0	0	0	0	0	3	4	5	2	2	2	0	0	0	0	0	0	0	0	0	0	0	0	0	0	0	0	0	0	0	0	0	0	0	0	0	0	0	0	0	0	0	0	0	0	0	0	0	0	0	0	0	0	0	0	0	0	0	0	0	0	0	0	12	10	10	6	3	4	3	5	8	9	30	0	18	0	0	0	0	0	0	0	0	0	0	0	0	0	0	0	0	0	0	0	0	0	0	0	0	0	0	0	0	0	0	0	0	0	1	1	0	1	0	0	0	0	0	0	0	0	1	0	0	0	0	0	0	0	0	0	0	0	0	0	0	0	0	0	0	0	0	0	0	0	0	0	0	0	0	0	0	0	0	0	0	0	0	0	0	0	0	0	0	0	0	0	0	0	0	0	0	0	0	0	0	0	0	0	0	0	0	0	0	0	0	0	1	1	0	1	0	0	0	0	0	0	0	0	1	0	1	0	0	0	0	0	0	0	0	0	0	0	0	0	0	0	0	0	0	0	0	0	0	0	0	0	0	0	0	0	0	0	0	0	0	0	0	0	0	0	0	0	0	0	0	0	0	0	0	0	0	0	0	0	0	0	0	0	0	0	0	0	0	0	1	1	0	1	0	0	0	0	0	0	0	0	0	0	0	0	0	0	0	0	0	0	0	0	0	0	0	0	0	0	0	0	0	0	0	0	0	0	0	0	0	0	0	0	0	0	0	0	0	0	0	0	0	0	0	0	0	0	0	0	0	0	0	0	0	0	0	0	0	0	0	0	0	0	0	0	0	0	1	1	0	1	0	0	0	0	0	0	0	0	0	0	0	0	0	0	0	0	0	0	0	0	0	0	0	0	0	0	0	0	0	0	0	0	0	0	0	0	0	0	0	0	0	0	0	0	0	0	0	0	0	0	0	0	0	0	0	0	0	0	0	0	0	0	0	0	0	0	0	0	0	0	0	0	0	0	1	1	0	1	0	0	0	0	0	0	0	0	0	0	0	0	0	0	0	0	0	0	0	0	0	0	0	0	0	0	0	0	0	0	0	0	0	0	0	0	0	0	0	0	0	0	0	0	0	0	0	0	0	0	0	0	0	0	0	0	0	0	0	0	0	0	0	0	0	0	0	0	0	0	0	0	0	0	1	1	0	1	0	0	0	0	0	0	0	0	1	0	0	0	0	0	0	0	0	0	0	0	0	0	0	0	0	0	0	0	0	0	0	0	0	0	0	0	0	0	0	0	0	0	0	0	0	0	0	0	0	0	0	0	0	0	0	0	0	0	0	0	0	0	0	0	0	0	0	0	0	0	0	0	0	0	1	1	0	1	0	0	0	0	0	0	0	0	0	0	1	0	0	0	0	0	0	0	0	0	0	0	0	0	0	0	0	0	0	0	0	0	0	0	0	0	0	0	0	0	0	0	0	0	0	0	0	0	0	0	0	0	0	0	0	0	0	0	0	0	0	0	0	0	0	0	0	0	0	0	0	0	0	0	1	0	0	0	0	0	0	0	0	0	0	0	1	0	0	0	0	0	0	0	0	0	0	0	0	0	0	0	0	0	0	0	0	0	0	0	0	0	0	0	0	0	0	0	0	0	0	0	0	0	0	0	0	0	0	0	0	0	0	0	0	0	0	0	0	0	0	0	0	0	0	0	0	0	0	0	0	0	1	1	0	0	0	0	0	0	0	0	0	0	0	0	0	0	0	0	0	0	0	0	0	0	0	0	0	0	0	0	0	0	0	0	0	0	0	0	0	0	0	0	0	0	0	0	0	0	0	0	0	0	0	0	0	0	0	0	0	0	0	0	0	0	0	0	0	0	0	0	0	0	0	0	0	0	0	0	1	1	0	0	0	0	0	0	0	0	0	0	0	0	0	0	0	0	0	0	0	0	0	0	0	0	0	0	0	0	0	0	0	0	0	0	0	0	0	0	0	0	0	0	0	0	0	0	0	0	0	0	0	0	0	0	0	0	0	0	0	0	0	0	0	0	0	0	0	0	0	0	0	0	0	0	0	0	16	6	0	2	0	0	0	0	0	0	0	0	1	0	0	0	0	0	0	0	0	0	0	0	0	0	0	0	0	0	0	0	0	0	0	0	0	0	0	0	0	0	0	0	0	0	0	0	0	0	0	0	0	0	0	0	0	0	0	0	0	0	0	0	0	0	0	0	0	0	0	0	0	0	0	0	0	0	22	8	0	1	0	0	0	0	0	0	0	0	1	0	2	0	0	0	0	0	0	0	0	0	0	0	0	0	0	0	0	0	0	0	0	0	0	0	0	0	0	0	0	0	0	0	0	0	0	0	0	0	0	0	0	0	0	0	0	0	0	0	0	0	0	0	0	0	0	0	0	0	0	0	0	0	0	0	16	11	0	2	0	0	0	0	0	0	0	0	0	0	0	0	0	0	0	0	0	0	0	0	0	0	0	0	0	0	0	0	0	0	0	0	0	0	0	0	0	0	0	0	0	0	0	0	0	0	0	0	0	0	0	0	0	0	0	0	0	0	0	0	0	0	0	0	0	0	0	0	0	0	0	0	0	0	12	9	0	3	0	0	0	0	0	0	0	0	0	0	0	0	0	0	0	0	0	0	0	0	0	0	0	0	0	0	0	0	0	0	0	0	0	0	0	0	0	0	0	0	0	0	0	0	0	0	0	0	0	0	0	0	0	0	0	0	0	0	0	0	0	0	0	0	0	0	0	0	0	0	0	0	0	0	9	9	0	4	0	0	0	0	0	0	0	0	0	0	0	0	0	0	0	0	0	0	0	0	0	0	0	0	0	0	0	0	0	0	0	0	0	0	0	0	0	0	0	0	0	0	0	0	0	0	0	0	0	0	0	0	0	0	0	0	0	0	0	0	0	0	0	0	0	0	0	0	0	0	0	0	0	0	10	6	0	4	0	0	0	0	0	0	0	0	2	0	0	0	0	0	0	0	0	0	0	0	0	0	0	0	0	0	0	0	0	0	0	0	0	0	0	0	0	0	0	0	0	0	0	0	0	0	0	0	0	0	0	0	0	0	0	0	0	0	0	0	0	0	0	0	0	0	0	0	0	0	0	0	0	0	10	5	0	1	0	0	0	0	0	0	0	0	0	0	2	0	0	0	0	0	0	0	0	0	0	0	0	0	0	0	0	0	0	0	0	0	0	0	0	0	0	0	0	0	0	0	0	0	0	0	0	0	0	0	0	0	0	0	0	0	0	0	0	0	0	0	0	0	0	0	0	0	0	0	0	0	0	0	12	0	0	0	0	0	0	0	0	0	0	0	2	0	0	0	0	0	0	0	0	0	0	0	0	0	0	0	0	0	0	0	0	0	0	0	0	0	0	0	0	0	0	0	0	0	0	0	0	0	0	0	0	0	0	0	0	0	0	0	0	0	0	0	0	0	0	0	0	0	0	0	0	0	0	0	0	0	11	2	0	0	0	0	0	0	0	0	0	0	0	0	0	0	0	0	0	0	0	0	0	0	0	0	0	0	0	0	0	0	0	0	0	0	0	0	0	0	0	0	0	0	0	0	0	0	0	0	0	0	0	0	0	0	0	0	0	0	0	0	0	0	0	0	0	0	0	0	0	0	0	0	0	0	0	0	10	2	0	0	0	0	0	0	0	0	0	0	0	0	0	0	0	0	0	0	0	0	0	0	0	0	0	0	0	0	0	0	0	0	0	0	0	0	0	0	0	0	0	0	0	0	0	0	0	0	0	0	0	0	0	0	0	0	0	0	0	0	0	0	0	0	0	0	0	0	0	0	0	0	0	0	0	0	4.459431619	3.523561956	0.303576146	92.2697	53.6	81.84	3.153766445	9.946242791	3.8101	14.51686201	349.61113	51.45928767	34.67375812	372.9568106	156.2282011	248.37	1.066776137	-4.070701478	-4.316078123	-4.383766445	0	1	1	1	1	0.6	0	1	1	0.8	0.166666667	1	1	1	1	1	1	0	0	0	1	0	1	0	1	0	1	0
14	C(Nc1nc2ccc(cc2s1)c3ccncc3)c4ccccc4	1995.26	317.44	8.353684211	26.4121	37.6834	28.2332	41.9061	0.695055263	0.991668421	0.742978947	1.102792105	0.102766798	38	23	0	41	26	22	37	4	0.097560976	0	0	22	15	19	3	0	0	1	0	0	0	0	0	1	4	0	39.47368421	50	7.894736842	0	0	1	18	0	1	0	4	5	23	21	1	0.913043478	0.095238095	1.095238095	3	0.75	0	0	1	3	0	0	1	0	0	0	2	0.846153846	0	0	48.23330003	206.0808355	0	0	89.05772283	0	0	0	122	310	302.4834988	153.9532113	463	327.4347	142	341	334.3625755	169.320612	526.01	360.767376	10.5	6.816666667	5.055555556	2.198611111	18	35	2.236067977	18.3751758	2.19047619	2.223140169	0.233283621	47.5	6	0.956330474	32	109.0570317	6.243732035	0	1	246	10.69565217	1.882797732	22.14744802	87	693	80	2.892702173	6120	9779	6623	16477	22.96417369	548	14848	14.19415476	6.370720638	3.187895236	3.931608464	0.568944099	0.32694657	0.17995733	0.098369788	0.712285735	1.657628023	8.845104018	22.49360428	45.83333333	1.992753623	16.47506299	13.5756106	0.000428966	0	0	0	7.492753623	8.445581078	3.548492122	0	0	na	na	0	0	3.295836866	4.812184355	5.65248918	6.51174533	7.368339686	8.235095497	9.100190628	9.971753493	10.84253732	11.71773395	3.970291914	0	5.262690189	2.397895273	6.753437919	4.727387819	8.327726166	6.823286122	9.944773439	3.295836866	3.583518938	3.850147602	4.110873864	4.33073334	4.343805422	4.532599493	4.691347882	4.718498871	4.787491743	3.63758616	4.266194819	4.889408837	5.510147158	6.061602596	6.315781736	6.83174285	7.316467713	7.583696692	7.964549526	12.25832348	7.302496424	11.24101827	1.5393391	3.93852185	3.895092909	3.187948014	15.4849169	11.38214273	9.910197631	8.476984044	7.131175815	5.865872933	0.673257256	0.437774721	0.283148504	0.184282262	0.11885293	0.078211639	13.25448207	8.288197438	6.307211481	4.664530272	3.398473912	2.36223252	0.576281829	0.318776825	0.180206042	0.101402832	0.056641232	0.031496434	15.83847029	11.79039102	10.57891259	9.230420832	7.976667473	6.646315098	73.73771174	3.76747893	182.1590462	7.490881549	10.73461038	6.022988827	7.246822238	199.4212455	55.35237632	1.456641482	3.543517073	7.708061074	4.088779347	4.491984443	896.5098194	10382.75827	0.828055725	4.497952699	19	0.826086957	96.04192499	3.406264691	1.651745516	32.05441106	0.182508906	0.290042417	0.488773625	1.456641482	3.031116172	3.932817817	4.701746263	4.774243303	4.774243303	55.35237632	115.1824146	149.4470771	178.666358	181.4212455	181.4212455	0.277565092	0.577583468	0.74940399	0.895924391	0.909738805	0.909738805	3.791286031	2.216811341	1.315109696	0.54618125	0.473684211	0.473684211	0.255531425	0.531733747	0.689914816	0.824804137	0.837521935	0.837521935	59.18714221	15.72578683	0.683729862	2.752208484	2.430447719	0.10567164	4.765955545	31.45157365	1.367459724	11.90702624	4.084390231	3.543679325	0.154073014	1.263745154	0.01979294	0.000860563	-3.918026299	25.45486492	1.106733257	3.233272832	1347	5.324110672	117.1304348	79.29098957	0.235471153	0.009056583	1.224449996	8.631592732	121.5514612	5.284846139	4.794948423	121.5514612	5.284846139	187.496249	243.1029224	10.56969228	27.21786663	121.5514612	9.889743535	14.21985971	19.28537383	23.95335923	28.82723668	4.244276587	0.184533765	1.443948459	0.119261028	0.005185262	-2.124053335	25.49890656	1.108648111	3.234999582	992.0229885	105.6415438	4.237842617	6.950814768	52	2.260869565	3.94680769	4.968393097	0.216017091	4.927354989	32.29595445	1.404171932	24.03509525	6.469859283	5.164785974	6.499787041	7.905072849	9.352100317	10.8274091	4.795831523	0.208514414	1.565987011	4.795831523	0.208514414	1.565987011	25.45257027	1.10663349	3.233182784	0.989751542	60.2928564	25.97362191	0.998985458	135.0628339	2.221250208	6.996675171	0.304203268	1.943250937	1	0.043478261	1.985496637	13.99335034	0.608406537	3.927873589	3.379425056	2.407945609	0	2.072861297	0.088553397	1.902672954	3.238934779	0.140823251	1.173925067	0.052911045	0.00230048	-2.935843423	25.51172188	1.109205299	3.235501475	42.72888334	0.168888867	3.715555073	6.97723291	0.268355112	36.28161113	3.603985005	15.21154197	0.66137139	2.718998452	3.912331229	0.170101358	5.730858953	30.42308393	1.32274278	11.53530228	4.646883958	4.069363648	4.344620831	6.007832848	7.062211228	8.436375191	3.493307807	0.151882948	1.249444765	0.015519482	0.00067476	-4.160982404	25.45691218	1.106822269	3.233353166	2590	10.23715415	225.2173913	34.65471921	0.120259876	0.00462538	0.625351357	9.754755499	230.1582674	10.00688119	5.432661133	230.1582674	10.00688119	321.7341815	460.3165347	20.01376238	45.38149572	230.1582674	11.062897	16.24462336	21.780823	27.183633	32.63659449	4.221547791	0.183545556	1.438584933	0.003111242	0.000135271	-5.766252232	25.51366721	1.109289878	3.235577639	132.3336453	0.523057887	11.50727351	610.8963176	2.323018602	0.089346869	12.07969673	4.679483222	14.42550816	0.627196007	2.666001578	11.88841424	0.516887576	14.23985085	28.85101633	1.254392014	9.758616372	11.88853966	5.094916908	7.409471591	9.905084592	12.37738063	14.85346466	4.32262875	0.18794038	1.462220257	0.153045573	0.006654155	-1.874912226	25.56198856	1.111390807	3.237467663	924.672619	3.350263112	80.36050725	124.8755216	0.345615411	0.0132929	1.797200136	7.932262654	167.0665927	84.06008204	3.654786176	4.426556562	83.63454946	3.636284759	127.7411861	167.7935222	7.295370531	21.97597138	83.63454946	0.719580438	9.136703965	13.11044156	17.78193458	22.09027103	26.5800948	4.135565259	0.179807185	1.41803022	0.188066744	0.008176815	-1.669082388	25.50329843	1.108839062	3.235171612	924.6288333	3.350104469	80.35668551	124.892697	0.345633543	0.013293598	1.797294422	7.932169025	167.0608962	84.05739808	3.654669482	4.426524668	83.63074256	3.636119242	127.7335952	167.788098	7.295134697	21.97455109	83.63074256	0.719740425	9.136601026	13.11032406	17.78174134	22.09005189	26.57981662	4.135511306	0.179804839	1.418017189	0.188100596	0.008178287	-1.668902605	25.50330362	1.108839288	3.235171815	1118.535467	4.052664734	97.29873623	102.6829242	0.283741687	0.010913142	1.47545677	8.29994818	202.4309759	100.8154879	4.383282084	4.60811269	100.8154879	4.383282084	158.1740733	201.9788019	8.781687041	24.88981427	100.8154879	-0.587786665	9.536347619	13.62905617	18.55373177	23.00480422	27.71313781	4.319027013	0.187783783	1.461387617	0.296181387	0.012877452	-1.215417147	25.4952751	1.108490222	3.234857316	993.567	3.599880435	86.37606087	113.5073145	0.320194033	0.012315155	1.665008973	8.075132794	179.0279085	89.75625427	3.902445838	4.492048857	89.73161129	3.901374404	139.3887121	179.4282303	7.801227404	23.20800606	89.73161129	0.395145376	9.293211713	13.29635727	18.07810086	22.43056759	27.00929956	4.197508784	0.182500382	1.432880711	0.174998223	0.007608618	-1.74102263	25.49867465	1.108638028	3.234990497	1172.906167	4.249660024	102.0530101	101.0113076	0.270952862	0.010421264	1.40895488	8.393323244	213.4349107	106.0140053	4.60930458	4.658335459	105.7517635	4.597902762	166.6312685	212.7620455	9.250523716	25.05563994	105.7517635	-0.878339612	9.63690451	13.76473888	18.7494098	23.23998941	28.00234603	4.395142999	0.191093174	1.478837922	0.35258356	0.01532972	-1.041297264	25.4926971	1.108378135	3.234756307	986.7215	3.575077899	85.77627391	114.9947075	0.322492944	0.012403575	1.676963308	8.066304003	177.8436314	89.21616568	3.878963725	4.486020175	89.1648469	3.876732474	138.9620731	178.3299488	7.753476033	22.96295922	89.1648469	0.462916072	9.284020662	13.27188376	18.05589401	22.39633234	26.97285432	4.191898988	0.182256478	1.431544861	0.142147255	0.006180315	-1.948701499	25.49876745	1.108642063	3.234994133	56.34118717	0.204134736	3.804894537	6.799042032	0.261501617	35.35501857	4.139589426	40.44982854	32.80981427	1.426513664	3.486808676	4.283464959	0.186237607	6.048466016	38.36617333	1.668094492	15.37071511	5.544858388	3.264606074	4.655988034	5.652951584	6.928376424	8.157775855	9.471007525	3.581519868	0.155718255	1.274354939	0.014486027	0.000629827	-4.229816643	25.45495691	1.106737257	3.233276442	53.63248717	0.194320606	3.687124971	6.981930499	0.268535788	36.3060386	4.049744716	39.19221359	30.8266568	1.340289426	3.424530783	3.928889057	0.170821263	5.731068686	37.66587523	1.637646749	15.06819927	5.37701165	3.15534373	4.576084801	5.485443418	6.736479026	7.893752033	9.151836473	3.59803213	0.15643618	1.278949586	0.01372023	0.000596532	-4.284068779	25.453634	1.106679739	3.233224529	54.72778717	0.198289084	3.73474671	6.884669052	0.264794964	35.80027907	4.076888514	39.50560818	31.53100409	1.370913221	3.447096942	3.958669188	0.172116052	5.745751711	37.6549893	1.637173448	15.16212345	5.415548155	3.200972513	4.597096592	5.532432653	6.779507368	7.94942028	9.210563996	3.514521527	0.152805284	1.255492278	0.027796158	0.001208529	-3.578835038	25.45635195	1.106797911	3.233331183	53.69408717	0.194543794	3.689803232	6.993172707	0.268968181	36.36449807	4.056825306	39.36367053	30.94318527	1.345355881	3.42829954	3.976294062	0.172882351	5.781064403	37.8694209	1.646496561	15.11519919	5.391997904	3.157965912	4.583816248	5.498542761	6.755191616	7.920100261	9.186173628	3.699326487	0.160840282	1.306682123	0.048767997	0.002120348	-3.017289697	25.45136956	1.106581285	3.233135661	54.96348717	0.199143069	3.744994537	6.865785058	0.264068656	35.7020823	4.084360164	39.64869689	31.72039844	1.379147758	3.453078858	3.961411059	0.172235263	5.749554538	37.6741225	1.638005326	15.17694986	5.425856273	3.210525054	4.603614712	5.544343699	6.79202977	7.964519782	9.226603028	3.534014941	0.153652824	1.261017277	0.045042222	0.001958357	-3.096674453	25.4550356	1.106740678	3.23327953	77.00488717	0.279003214	4.703316276	5.500836578	0.211570638	28.60435021	4.656497303	50.7324041	48.28295205	2.099258785	3.872725775	4.909776776	0.213468555	5.877770409	38.38426689	1.668881169	19.8947276	6.410514942	3.846598759	5.133022684	6.461070068	7.860160146	9.292671281	10.75348581	3.444071661	0.149742246	1.235266012	0.061770232	0.002685662	-2.78120777	25.45988289	1.10695143	3.233469724	3.484775453	3.857560812	3.765646272	3.623274591	3.613376374	3.583973794	3.389775385	3.053404464	3.394825699	3.743718335	3.758701861	3.637203581	3.536299334	3.476311857	3.329227685	3.148577441	3.746923997	4.212710942	4.404919387	4.390307853	4.285577876	4.183173008	4.02372494	3.805994889	3.453572778	3.825713909	3.887285566	3.796529559	3.688964869	3.63429212	3.458134507	3.242817204	3.851194911	4.349307007	4.59444145	4.603038388	4.511282007	4.393890197	4.223681932	3.994583905	4.861757024	5.283916053	5.359601901	5.29581975	5.195735856	5.123968741	4.990060673	4.819839443	6.625012751	12.68377278	18.34399279	20.26836825	17.93647386	19.19442239	16.02166442	8.788735171	3.959108604	6.504167833	9.374004358	9.529240315	8.764267363	7.692936847	6.218836956	4.492320221	0.025287364	0.113888266	0.093747515	0.11798598	0.101685489	0.118548249	0.110118105	0.092510792	3.182407659	5.218728143	7.594106241	7.9092201	7.106081635	6.912767357	5.537633185	3.536778849	0.514185932	0.872188016	1.025808029	1.034177403	0.931404023	0.879036302	0.752520319	0.574910199	6.361382962	12.23333138	15.95164485	18.05125265	16.4933748	15.7812338	12.47958815	11.13162439	0.064988432	0.033778012	-0.070683216	-0.136119698	0.121838006	-0.048727632	-0.164818533	-0.259045323	0.04216772	-0.066714205	-0.087290164	-0.125214359	0.081154435	0.080821916	-0.032635131	-0.216307003	-0.0222129	0.110601053	-0.068705401	-0.133357006	0.011190946	-0.14201865	-0.114912515	-0.103476435	0.047964667	-0.049813203	-0.081701479	-0.114846128	0.095725856	0.046929385	-0.140016092	-0.177414878	-0.035348522	-0.021185184	-0.104649573	-0.097872034	-0.019869456	0.053225856	-0.092403304	0.019349221	-0.051114759	-0.049793187	-0.062709953	-0.154709825	0.102273342	0.016051073	0.04981326	-0.143857595	0.705588991	0.862886718	1.058939508	1.244328103	0.982012485	1.456573606	1.468154276	1.006486221	0.774138989	0.920622152	1.042323492	1.116083909	0.927900438	0.930233315	1.00791987	1.096690941	0.897923496	0.926070058	0.978866563	1.144147883	1.029820655	1.359983469	1.374518727	1.277138016	0.785738024	0.95018931	1.06374661	1.165462816	0.954723191	1.165806406	1.280587082	0.989617396	1.010021389	1.031744671	1.071017487	1.0896769	1.013320598	1.019406937	1.165186322	0.990712395	0.853738179	0.948501028	0.964735581	1.097871039	0.838992975	1.077689832	1.072789227	1.191879049	3.5	1.777777778	0.979166667	0.755555556	0.444722222	0.379002268	0.215348639	0.065279352	0.086257716	0.04540353	0.134615385	0.050793651	0.030598958	0.029059829	0.017788889	0.015791761	0.010254697	0.003839962	0.006635209	0.004127594	0.303505934	4.323348058	3.830864596	3.816929074	3.417856298	3.08405862	2.880394076	2.686650262	2.686650262	4.036247569	3.836742272	3.71533996	3.251820517	2.990589117	2.783137969	2.715168444	2.715168444	4.087506476	3.903784803	3.805873272	3.396565376	3.115449419	2.894341758	2.85403289	2.85403289	4.072067657	3.844705209	3.728716822	3.279061012	3.019293447	2.800188858	2.735448568	2.735448568	4.105587323	3.937178089	3.842692786	3.462089374	3.16614411	2.945876038	2.925431949	2.925431949	5.003082769	4.865375923	4.748611535	4.318121492	3.939053936	3.729038741	3.674221825	3.674221825	2.045843414	2.038630239	1.810331281	1.559201284	1.180549031	1.180549031	1.180472182	1.032185103	2.049463635	2.014972224	1.828080987	1.619094764	1.240830165	1.106840474	1.106840474	1.03825271	1.976144113	1.909808092	1.70763132	1.410451063	1.078355638	0.912284831	0.885927705	0.885927705	2.04204972	1.998596987	1.826339462	1.609938199	1.210678748	1.062320401	1.062320401	1.00598385	1.958663261	1.87935485	1.674839614	1.367561546	1.039590884	0.881984194	0.820555579	0.820555579	1.188855902	1.15150405	0.866847206	0.70861941	0.378072469	0.217551775	0.217551775	0.134141147	0	2.105704342	94.76247473	75.12401377	30.29644844	0.745790672	172.5309117	0	164.795428	0	0	0	22.84542793	105.0649903	51.58180978	31.27768773	164.795428	179.492228	0	31.27768773	0	164.795428	51.58180978	159.1881059	0	164.795428	159.1881059	51.58180978	0	0	0	164.795428	51.58180978	159.1881059	0	31.27768773	127.9104182	164.795428	51.58180978	0	164.795428	46.33079103	112.8573149	18.01075068	33.5710591	135.5968873	0	0	18.01075068	33.5710591	190.6534607	139.1995693	0	190.6534607	0	11.53333333	0.501449275	22.06666667	0.580701754	14.5	0.630434783	20.5	0.891304348	35	1.52173913	14.31954129	0.622588752	4.519601212	0.196504401	21.05783448	0.915558021	6.862541521	0.29837137	0.375857267	0.01634162	0	0.260115607	0	3.055339051	0.11751304	5.055339051	38.62863213	1.48571662	9.769917704	0.375766066	16.22542728	106.0369989	4.078346113	4.451189115	0.171199581	7.451189115	54.68456207	2.103252387	0.657267069	0.025279503	1.314534138	1.314534138	0.050559005	2.922794424	0.11241517	4.922794424	36.80030522	1.415396355	6.334935149	0.243651352	6.136872885	38.55824644	1.483009479	4.511429868	0.173516533	5.338922444	38.81263501	1.492793654	3.080538477	0.118482249	5.080538477	38.66125647	1.486971403	3.999961242	0.153844663	5.125580752	38.60760295	1.484907806	16.15397158	12.90872073	9.861825859	4.774248071	13.60537387	9.160496147	9.712162019	15.84831628	16.53025154	13.55757504	16.15397158	12.90872073	16.15397158	12.90872073	16.15397158	12.90872073	16.15397158	12.90872073	4.262679877	3.610917913	5.789960171	6.018593214	7.596392304	8.256088134	9.563177963	10.44158782	11.62545919	12.61393155	13.74442586	14.78822359	15.89768449	16.96990149	6.34738921	7.080867897	10.1842583	11.7969082	14.36061992	16.33704377	18.70757205	20.84187632	23.14081387	25.34464063	27.61828525	29.85391851	32.11992784	34.3711321	4.952299717	4.559126247	7.184534379	7.695104071	9.707217922	10.67989462	12.4071367	13.62736563	15.21883692	16.56952663	18.09905595	19.51718397	21.02031217	22.47309634	0.622724716	0	0.317178737	0	0.1494911	0	0.067338069	0	0.029647962	0	0.012915904	0	0.005600149	0	4.170996914	3.465798401	5.616376111	5.783793182	7.343817651	7.939923982	9.226709749	10.04285471	11.19968663	12.12957182	13.22639157	14.21563457	15.28650378	16.3074886	5.59471138	7.104144093	8.712924435	10.38316301	12.09405111	13.83301741	15.59202795	17.36577495	19.15065886	20.94417413	22.74452859	24.55040509	26.36081068	28.17497985	4.824305716	6.021629961	7.308793938	8.635787009	9.996247609	11.38184909	12.78731282	3.055339051	2.735761682	2.519982912	2.090252421	1.770339236	1.52568209	1.475064284	1.150253792	1	1	0.583489409	0.408151186	-0.431610695	-0.571508003	-0.84762825	9.769917704	8.758888671	7.025163518	6.131447378	4.605526062	4.17584308	3.135682658	2.695297409	2.135549923	2.135549923	1.381173914	1.068459226	-1.103430282	-1.362463331	-2.179065449	4.451189115	3.709370625	3.445547268	2.885388965	2.506481905	3.055339051	2.735761682	2.519982912	2.090252421	1.770339236	1.52568209	1.475064284	1.150253792	1	1	0.583489409	0.408151186	-0.431610695	-0.571508003	-0.84762825	9.769917704	8.758888671	7.025163518	6.131447378	4.605526062	4.17584308	3.135682658	2.695297409	2.135549923	2.135549923	1.381173914	1.068459226	-1.103430282	-1.362463331	-2.179065449	4.451189115	3.709370625	3.445547268	2.885388965	2.506481905	2.26860387	2.076732733	1.702553215	1.5	1.5	0.69192944	0.604483902	-0.555865731	-0.752765074	-1.207426965	0.657267069	0	0	0	0	0	0	0	0	0	0	0	0	0	0	2.922794424	2.586308261	2.498391145	1.893942633	1.67966458	1.456386357	1.389997714	1.094840779	1	0.982500841	0.535820434	0.359505442	-0.404114775	-0.556683971	-0.799994887	6.334935149	6.041676395	5.366777081	5.090190636	4.520245279	4.346847856	3.634758435	3.508764928	3.246979604	3.246979604	3.154931575	3.093728986	2.538891647	2.299910185	2.172755487	4.511429868	4.113145894	3.898235926	3.485000578	3.214439824	3.017075351	2.90788197	2.636680164	2.5	2.5	1.90418553	1.795165474	0.948218365	0.794343348	0.62305299	3.080538477	2.810668816	2.691035625	2.200556991	1.790047148	1.579769284	1.517569863	1.157334193	1	1	0.776860515	0.409324248	-0.237603257	-0.518152692	-0.806923313	3.999961242	3.691769226	3.511866644	3.004111541	2.724445354	2.473457386	2.440618392	2.105252034	2	1.983918284	1.508870378	1.305684844	0.514841031	0.403880288	0.120878892	0	0	0	0	0	0	0	18	8	4	0	0	0	0	0	0	0	0	0	0	0	0	0	0	0	0	0	0	0	0	0	0	0	0	0	0	0	0	0	0	0	0	0	0	0	0	0	0	0	0	0	0	0	0	0	0	0	0	0	0	0	0	1	0	0	0	0	0	0	0	0	0	0	0	0	0	0	0	0	0	0	0	0	0	0	0	0	0	0	0	0	0	0	0	0	0	0	0	0	0	0	0	0	0	0	0	0	0	0	0	0	0	0	0	0	0	0	0	0	0	0	0	0	0	0	0	0	0	0	0	0	0	0	0	0	0	0	0	0	0	0	0	1	0	0	1	0	0	0	0	0	1	3	0	0	0	0	0	1	0	0	0	0	0	0	0	0	0	0	0	0	0	0	0	0	0	10	3	0	2	1	0	0	0	0	0	1	0	0	0	0	0	0	0	0	0	1	0	12	0	2	1	0	0	0	0	0	0	0	0	0	0	0	0	0	0	0	0	0	0	0	1	0	0	0	0	2	0	0	0	0	0	0	0	0	0	0	0	0	0	0	0	0	0	0	0	0	0	0	0	0	0	0	0	0	0	1	0	0	0	0	0	0	0	0	0	0	0	0	0	0.789557277	0	0	24.42418182	0	0	0	0	4.576126138	2.220594188	0	0	3.407014519	0	0	0	8.72835372	0	0	0	0	0	0	0	0	0	0	0	0	0	0	0	0	0	0	0	0	0	0	0	1.687505669	0	0	0	0	0	0	0	0	0	0	0	0	0	0	0	0	0	0	0	0	0	0	0	0	0	0	0	0	0	0	0	0	0	0	0	0	0	0	0	0	0	0	0	0	0	1	0	0	12	0	0	0	0	4	2	0	0	1	0	0	0	2	0	0	0	0	0	0	0	0	0	0	0	0	0	0	0	0	0	0	0	0	0	0	0	1	0	0	0	0	0	0	0	0	0	0	0	0	0	0	0	0	0	0	0	0	0	0	0	0	0	0	0	0	0	0	0	0	0	0	0	0	0	0	0	0	0	0	0	1	0	0	0	0	0	0	0	0	0	0	0	1	0	0	0	0	0	0	1	0	0	0	0	0	0	0	0	0	0	0	0	0	0	0	0	0	0	0	0	0	0	2	2	4	3	1	2	0	0	2	0	0	0	0	0	0	0	1	0	0	0	0	0	0	0	0	0	0	0	0	0	0	0	0	0	0	0	0	0	0	0	4	3	3	5	5	2	0	0	0	0	0	0	0	0	0	0	0	0	0	0	0	0	0	0	0	0	0	0	0	0	0	0	0	0	0	0	0	0	0	0	0	0	0	0	0	0	0	0	0	0	0	0	0	0	0	0	0	0	14	12	14	11	5	4	4	7	9	10	19	0	11	0	0	0	0	0	0	0	0	0	0	0	0	0	0	0	0	0	0	0	0	0	0	0	0	0	0	0	0	0	0	0	0	0	1	1	0	1	0	0	0	0	0	0	0	0	0	0	0	0	0	0	0	0	0	0	0	0	0	0	0	0	0	0	0	0	0	0	0	0	0	0	0	0	0	0	0	0	0	0	0	0	0	0	0	0	0	0	0	0	0	0	0	0	0	0	0	0	0	0	0	0	0	0	0	0	0	0	0	0	0	0	1	1	0	1	0	0	0	0	0	0	0	0	1	0	1	0	0	0	0	0	0	0	0	0	0	0	0	0	0	0	0	0	0	0	0	0	0	0	0	0	0	0	0	0	0	0	0	0	0	0	0	0	0	0	0	0	0	0	0	0	0	0	0	0	0	0	0	0	0	0	0	0	0	0	0	0	0	0	1	1	0	1	0	0	0	0	0	0	0	0	0	0	0	0	0	0	0	0	0	0	0	0	0	0	0	0	0	0	0	0	0	0	0	0	0	0	0	0	0	0	0	0	0	0	0	0	0	0	0	0	0	0	0	0	0	0	0	0	0	0	0	0	0	0	0	0	0	0	0	0	0	0	0	0	0	0	1	1	0	1	0	0	0	0	0	0	0	0	0	0	0	0	0	0	0	0	0	0	0	0	0	0	0	0	0	0	0	0	0	0	0	0	0	0	0	0	0	0	0	0	0	0	0	0	0	0	0	0	0	0	0	0	0	0	0	0	0	0	0	0	0	0	0	0	0	0	0	0	0	0	0	0	0	0	1	1	0	1	0	0	0	0	0	0	0	0	0	0	0	0	0	0	0	0	0	0	0	0	0	0	0	0	0	0	0	0	0	0	0	0	0	0	0	0	0	0	0	0	0	0	0	0	0	0	0	0	0	0	0	0	0	0	0	0	0	0	0	0	0	0	0	0	0	0	0	0	0	0	0	0	0	0	1	1	0	1	0	0	0	0	0	0	0	0	0	0	0	0	0	0	0	0	0	0	0	0	0	0	0	0	0	0	0	0	0	0	0	0	0	0	0	0	0	0	0	0	0	0	0	0	0	0	0	0	0	0	0	0	0	0	0	0	0	0	0	0	0	0	0	0	0	0	0	0	0	0	0	0	0	0	1	1	0	1	0	0	0	0	0	0	0	0	0	0	1	0	0	0	0	0	0	0	0	0	0	0	0	0	0	0	0	0	0	0	0	0	0	0	0	0	0	0	0	0	0	0	0	0	0	0	0	0	0	0	0	0	0	0	0	0	0	0	0	0	0	0	0	0	0	0	0	0	0	0	0	0	0	0	1	1	0	0	0	0	0	0	0	0	0	0	1	0	0	0	0	0	0	0	0	0	0	0	0	0	0	0	0	0	0	0	0	0	0	0	0	0	0	0	0	0	0	0	0	0	0	0	0	0	0	0	0	0	0	0	0	0	0	0	0	0	0	0	0	0	0	0	0	0	0	0	0	0	0	0	0	0	1	0	0	0	0	0	0	0	0	0	0	0	1	0	0	0	0	0	0	0	0	0	0	0	0	0	0	0	0	0	0	0	0	0	0	0	0	0	0	0	0	0	0	0	0	0	0	0	0	0	0	0	0	0	0	0	0	0	0	0	0	0	0	0	0	0	0	0	0	0	0	0	0	0	0	0	0	0	1	1	0	0	0	0	0	0	0	0	0	0	0	0	0	0	0	0	0	0	0	0	0	0	0	0	0	0	0	0	0	0	0	0	0	0	0	0	0	0	0	0	0	0	0	0	0	0	0	0	0	0	0	0	0	0	0	0	0	0	0	0	0	0	0	0	0	0	0	0	0	0	0	0	0	0	0	0	18	6	0	2	0	0	0	0	0	0	0	0	0	0	0	0	0	0	0	0	0	0	0	0	0	0	0	0	0	0	0	0	0	0	0	0	0	0	0	0	0	0	0	0	0	0	0	0	0	0	0	0	0	0	0	0	0	0	0	0	0	0	0	0	0	0	0	0	0	0	0	0	0	0	0	0	0	0	25	5	0	2	0	0	0	0	0	0	0	0	1	0	2	0	0	0	0	0	0	0	0	0	0	0	0	0	0	0	0	0	0	0	0	0	0	0	0	0	0	0	0	0	0	0	0	0	0	0	0	0	0	0	0	0	0	0	0	0	0	0	0	0	0	0	0	0	0	0	0	0	0	0	0	0	0	0	21	8	0	3	0	0	0	0	0	0	0	0	0	0	0	0	0	0	0	0	0	0	0	0	0	0	0	0	0	0	0	0	0	0	0	0	0	0	0	0	0	0	0	0	0	0	0	0	0	0	0	0	0	0	0	0	0	0	0	0	0	0	0	0	0	0	0	0	0	0	0	0	0	0	0	0	0	0	16	7	0	3	0	0	0	0	0	0	0	0	0	0	0	0	0	0	0	0	0	0	0	0	0	0	0	0	0	0	0	0	0	0	0	0	0	0	0	0	0	0	0	0	0	0	0	0	0	0	0	0	0	0	0	0	0	0	0	0	0	0	0	0	0	0	0	0	0	0	0	0	0	0	0	0	0	0	13	8	0	4	0	0	0	0	0	0	0	0	0	0	0	0	0	0	0	0	0	0	0	0	0	0	0	0	0	0	0	0	0	0	0	0	0	0	0	0	0	0	0	0	0	0	0	0	0	0	0	0	0	0	0	0	0	0	0	0	0	0	0	0	0	0	0	0	0	0	0	0	0	0	0	0	0	0	13	7	0	4	0	0	0	0	0	0	0	0	0	0	0	0	0	0	0	0	0	0	0	0	0	0	0	0	0	0	0	0	0	0	0	0	0	0	0	0	0	0	0	0	0	0	0	0	0	0	0	0	0	0	0	0	0	0	0	0	0	0	0	0	0	0	0	0	0	0	0	0	0	0	0	0	0	0	13	6	0	1	0	0	0	0	0	0	0	0	0	0	1	0	0	0	0	0	0	0	0	0	0	0	0	0	0	0	0	0	0	0	0	0	0	0	0	0	0	0	0	0	0	0	0	0	0	0	0	0	0	0	0	0	0	0	0	0	0	0	0	0	0	0	0	0	0	0	0	0	0	0	0	0	0	0	13	3	0	0	0	0	0	0	0	0	0	0	1	0	0	0	0	0	0	0	0	0	0	0	0	0	0	0	0	0	0	0	0	0	0	0	0	0	0	0	0	0	0	0	0	0	0	0	0	0	0	0	0	0	0	0	0	0	0	0	0	0	0	0	0	0	0	0	0	0	0	0	0	0	0	0	0	0	12	0	0	0	0	0	0	0	0	0	0	0	1	0	0	0	0	0	0	0	0	0	0	0	0	0	0	0	0	0	0	0	0	0	0	0	0	0	0	0	0	0	0	0	0	0	0	0	0	0	0	0	0	0	0	0	0	0	0	0	0	0	0	0	0	0	0	0	0	0	0	0	0	0	0	0	0	0	10	1	0	0	0	0	0	0	0	0	0	0	0	0	0	0	0	0	0	0	0	0	0	0	0	0	0	0	0	0	0	0	0	0	0	0	0	0	0	0	0	0	0	0	0	0	0	0	0	0	0	0	0	0	0	0	0	0	0	0	0	0	0	0	0	0	0	0	0	0	0	0	0	0	0	0	0	0	4.523561956	3.584962501	-0.36933285	96.4254	37.81	66.05	3.277556359	10.74237569	4.2155	17.77044025	375.5653436	51.58180978	18.01075068	396.0465116	165.6911933	269.33	1.054534233	-4.175922905	-4.433678541	-4.507556359	0	1	1	1	1	0.6	0	1	1	0.8	0.333333333	1	1	0	1	0	1	0	0	0	1	0	0	0	1	0	1	0
15	C(Nc1ncnc2c1cnn2\C=C/c3ccccc3)c4ccccc4	2400	327.42	7.795714286	28.2678	41.8106	29.5969	46.9827	0.673042857	0.995490476	0.704688095	1.118635714	0.093333333	42	25	0	45	28	23	40	5	0.111111111	1	0	22	17	20	5	0	0	0	0	0	0	0	0	0	5	0	40.47619048	47.61904762	11.9047619	0	0	1	19	0	1	0	4	5	23	21	1	0.84	0.095238095	1.095238095	3	0.75	0	0	1	3	0	0	1	0	0	0	2	0.785714286	0	0	52.15139583	222.5159605	0	0	98.9049617	0	0	0	130	326	342.9133109	139.4639424	488.23	344.756257	151	362	375.7859552	161.9629708	556.46	383.93856	11.5	7.466666667	5.583333333	2.394166667	18	37	2.645751311	19.76147016	2.173913043	2.204407591	0.224952267	52.5	6	0.867082879	35	122.2252237	6.613874306	0	0.875	283	11.32	2.0928	26.224	98	948	94	2.919079571	7615	12013	8187	19886	24.70065588	624	18203	15.40088078	7.182784538	3.531953607	4.424848333	0.563714286	0.328320124	0.180609371	0.094873549	0.890978888	1.413389865	10.67111875	25.81498719	51.33333333	2.053333333	17.66058798	14.20022952	0.000153081	0	0	0	7.553333333	9.154093542	3.802452407	0	0	na	na	0	0	3.36729583	4.875197323	5.713732806	6.56667243	7.421177529	8.283746747	9.14729407	10.016593	10.88678251	11.76140142	4.043051268	0	5.323009979	2.397895273	6.805722553	4.727387819	8.377701213	6.842683282	9.995929988	3.36729583	3.63758616	3.912023005	4.158883083	4.343805422	4.343805422	4.48863637	4.634728988	4.700480366	4.779123493	3.713572067	4.320815904	4.958464422	5.561882832	6.074627382	6.308126902	6.758575298	7.222323631	7.528667732	7.949703517	12.30263658	7.419979924	12.11410826	1.632633564	4.694128341	3.97335961	3.266606879	16.89913046	12.39897949	10.51889469	9.085005554	7.617161391	6.069366416	0.675965218	0.442820696	0.284294451	0.185408277	0.120907324	0.079860084	13.57886493	8.092773541	5.614270089	3.901662462	2.614764824	1.67183383	0.543154597	0.289027626	0.151737029	0.079625765	0.041504204	0.021997814	16.89913046	12.39897949	10.51889469	9.085005554	7.617161391	6.069366416	76.78528845	3.946298396	202.1419994	8.002430835	12.03979521	6.550903941	7.843336099	226.4773318	58.94226108	1.403387169	3.625189108	7.960608823	4.08385619	4.610385709	1087.556732	13525.07439	0.795040279	4.619331261	20	0.8	105.3415172	3.462478586	1.677138263	36.03166975	0.177865213	0.282475392	0.477730295	1.403387169	3.23702576	4.089244662	4.642084685	4.916126947	4.963745994	58.94226108	135.9550819	171.7482758	194.9675568	206.4773318	208.4773318	0.26025678	0.600303266	0.758346429	0.860870071	0.911690941	0.920521847	3.988930254	2.155291663	1.303072761	0.750232738	0.476190476	0.428571429	0.240598942	0.554960877	0.70106665	0.795846428	0.842828672	0.850992558	69.43428512	17.01522593	0.680609037	3.0770943	2.445583957	0.097823358	4.777559864	34.03045186	1.361218075	12.89412939	4.158495864	4.008325621	0.160333025	1.507407487	0.018194867	0.000727795	-4.35012777	27.45053761	1.098021504	3.596377136	1699	5.663333333	135.92	88.69034854	0.219670152	0.007845363	1.230152852	8.910855587	141.3452107	5.653808427	5.375702744	141.3452107	5.653808427	214.2765112	282.6904213	11.30761685	29.9695432	141.3452107	10.17530698	14.69669584	19.87468237	24.71846983	29.72598127	4.294573614	0.171782945	1.582300129	0.01231899	0.00049276	-4.77356227	27.5018919	1.100075676	3.598406427	1346.114943	132.5062315	4.71414822	6.950814768	56	2.24	4.370470068	5.071167026	0.202846681	5.037226643	34.69489299	1.38779572	25.95491968	6.527085081	5.231108617	6.558197803	7.956827122	9.399885774	10.87428541	5	0.2	1.747425011	5	0.2	1.747425011	27.45625892	1.098250357	3.596603404	0.991918359	64.39387691	27.95531148	0.998403982	156.5497443	2.301700343	7.661679455	0.306467178	2.210809946	1	0.04	1.988764247	15.32335891	0.612934356	4.323123162	3.463034781	2.498699972	0	2.16286173	0.088553397	1.986679232	4.359191397	0.174367656	1.598514844	0.024785865	0.000991435	-4.014489812	27.48623334	1.099449334	3.597788073	46.38377694	0.15461259	3.710702155	7.534792156	0.26909972	42.19483607	3.680487681	16.484325	0.659373	3.042677921	3.942900576	0.157716023	5.771932841	32.96864999	1.318746	12.48736046	4.715855697	4.141472718	4.404486727	6.06868079	7.121391326	8.49739259	3.819809325	0.152792373	1.455104212	0.012559054	0.000502362	-4.752607707	27.45438561	1.098175424	3.596529323	3340	11.13333333	267.2	41.08457193	0.109007906	0.00389314	0.610444276	10.12755068	273.7716846	10.95086738	6.093471321	273.7716846	10.95086738	399.2293162	547.5433691	21.90173476	48.08613653	273.7716846	11.44474298	16.73072164	22.49297942	28.04094775	33.68300205	4.279126258	0.17116505	1.578387752	0.007992342	0.000319694	-5.243314898	27.50668388	1.100267355	3.598595591	155.9936398	0.519978799	12.47949119	698.2214702	2.292511206	0.0818754	12.83806276	4.832223381	16.19166597	0.647666639	3.02322884	12.74783354	0.509913341	14.67383123	32.38333194	1.295333278	11.29598261	12.74789673	5.230955495	7.625117611	10.18330032	12.72664062	15.27219721	4.151542937	0.166061717	1.545523835	0.383905905	0.015356236	-1.03943802	27.57003371	1.102801349	3.601093243	1233.809524	3.796336996	98.67619048	130.1665412	0.303931103	0.010854682	1.702014178	8.328785024	205.2615059	102.9878958	4.119515832	5.031965462	102.9771316	4.119085264	157.309136	205.8971204	8.235884815	25.17277142	102.9771316	0.538996501	9.553561936	13.73372405	18.61441626	23.13038109	27.82846392	4.247368966	0.169894759	1.570299974	0.086824905	0.003472996	-2.653389213	27.50202346	1.100080938	3.59841162	1233.844019	3.796443136	98.67896153	130.1623645	0.303922086	0.01085436	1.701963683	8.328834908	205.2671964	102.9905982	4.119623929	5.031993952	102.9798607	4.11919443	157.3134342	205.9026015	8.236104059	25.17326646	102.9798607	0.53882982	9.553615675	13.73380245	18.61452292	23.1305131	27.82862323	4.247369606	0.169894784	1.570300137	0.086827124	0.003473085	-2.653361456	27.50202337	1.100080935	3.598411617	1507.640574	4.638894075	120.6750859	106.3193636	0.246293582	0.008796199	1.37924406	8.693169198	251.1925243	124.7982622	4.991930487	5.240521344	124.7982622	4.991930487	191.7485924	250.2349243	10.00939697	28.4667959	124.7982622	-0.953971799	9.944120652	14.30187557	19.38799717	24.08766518	28.98382082	4.216338236	0.168653529	1.562338607	0.094157313	0.003766293	-2.565364863	27.5016928	1.100067712	3.598398567	1236.80233	3.80554563	98.91660638	129.8058326	0.303150836	0.010826816	1.697644679	8.333108667	205.7555111	103.2225055	4.128900222	5.034435992	103.2139263	4.128557051	157.6820577	206.3726925	8.254907701	25.21555616	103.2139263	0.524432627	9.558219447	13.74051884	18.62366015	23.14182223	27.84227088	4.247422458	0.169896898	1.570313648	0.087015846	0.003480634	-2.651004132	27.50201565	1.100080626	3.598411312	1674.773333	5.153148718	134.1018667	97.05625132	0.220874241	0.007888366	1.236895752	8.888129995	279.3928094	138.1964047	5.527856189	5.351241862	138.1964047	5.527856189	212.8521834	277.7709679	11.11083872	29.85298405	138.1964047	-1.386294361	10.15142062	14.6038595	19.79806411	24.5959027	29.59667739	4.206857627	0.168274305	1.559894536	0.092472987	0.003698919	-2.58496279	27.50137173	1.100054869	3.598385891	1184.196811	3.643682494	94.69070484	136.6831951	0.317496678	0.011339167	1.777981399	8.255819169	197.172992	99.14949602	3.965979841	4.990726278	99.05656274	3.96226251	151.1313871	198.118832	7.924753282	24.41073239	99.05656274	0.75424228	9.474872303	13.6189264	18.45817065	22.93705081	27.5951186	4.245845895	0.169833836	1.569910568	0.08314178	0.003325671	-2.700451711	27.50220044	1.100088018	3.598418608	59.46310073	0.182963387	3.723748059	7.44645441	0.2659448	41.7001447	4.160966723	43.02636048	34.42943024	1.37717721	3.842324589	4.007966307	0.160318652	5.748222604	40.90993202	1.636397281	16.39089295	5.502223458	3.289613839	4.680316204	5.623105335	6.864903779	8.036313979	9.296072685	3.801417976	0.152056719	1.44986406	0.003787353	0.000151494	-6.054160611	27.46253695	1.098501478	3.596851636	57.42060073	0.176678771	3.642048059	7.619039683	0.27210856	42.66662223	4.113278289	42.46358755	33.12679377	1.325071751	3.80044851	3.875517094	0.155020684	5.734515398	40.86539755	1.634615902	16.2624194	5.4254039	3.210440346	4.643172503	5.531830944	6.778610124	7.917592302	9.165821736	3.637520542	0.145500822	1.402013637	0.077687162	0.003107486	-2.774126855	27.45675995	1.098270398	3.596623217	59.43060073	0.182863387	3.722448059	7.448962003	0.266034357	41.71418722	4.160123507	43.01579068	34.40789534	1.376315814	3.841645271	4.005622484	0.160224899	5.747500566	40.90695529	1.636278212	16.38709382	5.500850718	3.288401888	4.679614582	5.621570504	6.863319755	8.034197654	9.293675381	3.79786051	0.15191442	1.448847524	0.004896672	0.000195867	-5.775247367	27.46241402	1.098496561	3.596846776	56.75560073	0.174632618	3.615448059	7.682772156	0.27438472	43.02352407	4.100235491	42.32548031	32.72524016	1.309009606	3.787207106	3.838552517	0.153542101	5.744398546	40.91191253	1.636476501	16.26570131	5.404172942	3.183248647	4.634279071	5.503964982	6.756234917	7.884462862	9.131745535	3.597265679	0.143890627	1.389931285	0.101973698	0.004078948	-2.478779583	27.45715732	1.098286293	3.59663893	60.08410073	0.184874156	3.748588059	7.399840243	0.264280009	41.43910536	4.177566098	43.23850209	34.84600104	1.393840042	3.855382363	4.054295821	0.162171833	5.765086466	40.98092974	1.639237189	16.52377688	5.52947176	3.312493664	4.694371531	5.653018862	6.896500125	8.078303197	9.344029094	3.878499364	0.155139975	1.471659311	0.016642714	0.000665709	-4.446939644	27.46477977	1.098591191	3.596940302	84.96410073	0.261428002	4.743788059	5.883175271	0.210113403	32.94578152	4.772182727	56.05129014	53.69239507	2.147695803	4.324781943	5.096132268	0.203845291	5.966933876	41.83508995	1.673403598	22.14364163	6.556748407	3.957636701	5.249074539	6.59369068	8.005577391	9.450776526	10.92375481	3.595494624	0.143819785	1.389396609	0.097050861	0.003882034	-2.532501514	27.48472053	1.099388821	3.597728313	3.47515778	3.77729445	3.757914112	3.620101553	3.514721334	3.581131621	3.586176933	3.411645338	3.427859475	3.759948513	3.779642218	3.652909291	3.568658154	3.591172129	3.611426784	3.484238299	3.84901692	4.310115875	4.507605996	4.514676272	4.410412116	4.341125749	4.259677359	4.290184954	3.445047188	3.798944617	3.853644298	3.74489801	3.657661965	3.642555826	3.666617676	3.572319441	3.973352429	4.471955465	4.717578619	4.75952122	4.659832653	4.580938029	4.451401507	4.52101951	4.995904512	5.408424524	5.511865383	5.491921814	5.334601454	5.352391114	5.341541833	5.294982061	7.58252528	13.19825332	18.0000869	19.58314904	17.89135542	16.4212735	13.4576225	15.14364429	4.359203954	6.991868173	9.718387398	9.522531344	8.907795571	7.271849272	6.72432063	7.437683832	0.046812655	0.151754358	0.116023639	0.287809315	0.145449007	0.185988517	0.106587461	0.129716209	3.34456862	5.286245329	7.037664645	6.813305079	6.318326168	5.239824877	4.992009469	5.370123068	0.650839674	1.026016101	1.180018472	1.195669925	1.040803703	1.007583549	0.942135066	0.937893755	7.787291428	15.14726151	19.83989024	27.75883201	21.35895745	22.13941696	17.97490868	20.99869811	0.066105494	-0.089270074	-0.010075816	-0.056778305	0.062742789	0.079319854	-0.139429286	-0.139194626	0.000679316	-0.107474524	-0.118353856	-0.082296684	0.052279871	0.216325833	-0.104956735	-0.119133731	0.108120716	0.101694979	0.065665145	0.1921438	-0.076472208	-0.262940797	-0.214144897	-0.192556822	-0.036884575	-0.088859004	-0.179514345	-0.059244821	0.022611031	0.253758127	-0.093689588	-0.114179262	-0.08990141	0.027625957	-0.262711394	0.090302171	-0.092697302	0.178635629	-0.104244833	-0.127556044	-0.005382649	-0.066814686	0.091714209	-0.00835466	0.014594311	-0.030031583	-0.129992209	-0.101166096	0.732755649	0.950164766	0.954875054	1.069007854	0.954491233	0.927953964	1.052405815	1.121497356	0.856674145	0.9768017	1.070220893	1.028242307	0.929899935	0.709781231	1.005432719	1.066274433	0.819247657	0.981051219	0.906941786	1.048654455	1.163232669	1.591453705	1.324876517	1.319261417	0.954747329	0.999876477	1.140683933	0.997292426	0.947065739	0.669381947	1.017750777	1.060884049	1.176732328	1.056593447	1.253287227	0.930195371	1.068385842	0.87573659	1.157065038	1.13494654	0.802756104	0.97797723	0.828142189	1.094344024	0.986998411	1.207895001	1.22395552	1.212476407	3	2.222222222	0.881944444	0.760555556	0.552222222	0.255600907	0.253543084	0.160257622	0.03125	0.041220284	0.107142857	0.06006006	0.025198413	0.026226054	0.020452675	0.00852003	0.008451436	0.006677401	0.001953125	0.003747299	0.268429349	4.080098637	3.829312381	3.821109027	3.37821648	3.104409012	3.038804797	2.719700329	2.686650262	3.969453488	3.835604634	3.816217702	3.279385615	3.074205937	2.938400638	2.715168444	2.715168444	4.102232581	3.902407425	3.888517631	3.450093033	3.237861348	3.129252979	2.85403289	2.85403289	3.946680038	3.843153056	3.813526314	3.268180947	3.076809973	2.910964844	2.735448568	2.735448568	4.155051899	3.936476931	3.920708949	3.524723394	3.31368172	3.200994278	2.925431949	2.925431949	5.16186189	4.780620951	4.756083626	4.598139439	4.175494821	4.079069638	3.73615432	3.674221825	2.04526339	2.038024005	1.854682053	1.620918343	1.481551764	1.272350005	1.180549031	1.180549031	2.039741937	2.013422964	1.926866496	1.685630037	1.468479492	1.306170187	1.106840474	1.106840474	1.927492391	1.91299637	1.798380435	1.476338095	1.225928712	1.093264425	0.885927705	0.885927705	2.047896211	1.999112836	1.936967097	1.715334895	1.455291562	1.30180516	1.062320401	1.062320401	1.897074329	1.882893367	1.761075471	1.414339513	1.152601401	1.026198335	0.820555579	0.820555579	1.158481995	1.105426285	0.947880621	0.672417762	0.601602354	0.217551775	0.217551775	0.216009292	0	11.15312442	104.2387222	93.5023308	28.38669769	14.09902215	153.024326	0	188.3376319	0	0	0	23.26359733	115.0819293	77.72106469	0	188.3376319	216.0665913	0	0	0	188.3376319	70.02138786	146.0452034	0	188.3376319	146.0452034	70.02138786	0	0	0	188.3376319	70.02138786	146.0452034	0	0	146.0452034	188.3376319	70.02138786	0	188.3376319	15.09304837	132.7287257	18.01075068	50.23406653	113.1828365	0	0	18.01075068	52.01063718	177.4264687	191.6618623	0	177.4264687	0	12	0.48	24.6	0.585714286	16.25	0.65	22	0.88	38.25	1.53	14.47770151	0.579108061	4.543683365	0.181747335	25.37919354	1.015167742	7.855296121	0.314211845	0.359020514	0.014360821	0	0.241666667	0	3.158065587	0.112788057	5.158065587	41.17575322	1.470562615	10.89562603	0.389129501	18.03466897	111.5329589	3.983319961	4.58129541	0.163617693	7.58129541	58.28739477	2.08169267	0.657267069	0.023473824	1.314534138	1.314534138	0.046947648	3.011018563	0.107536377	5.011018563	39.84987587	1.423209852	6.709623255	0.239629402	6.511560991	41.42414353	1.479433697	4.614444689	0.164801596	5.439710865	41.69634177	1.489155063	3.212073393	0.114716907	5.212073393	41.19028175	1.471081491	4.111709554	0.14684677	5.19004041	41.18067661	1.47073845	17.62059139	13.87504723	10.81709709	5.178112819	14.86335391	9.835463186	14.45557851	18.34831628	17.89442858	14.32382907	17.62059139	13.87504723	17.62059139	13.87504723	17.62059139	13.87504723	17.62059139	13.87504723	4.317488114	3.610917913	5.837730447	6.06610809	7.659642955	8.34640487	9.665674427	10.58342284	11.786572	12.81916691	13.97762005	15.06681389	16.21091081	17.32826324	6.398594935	7.19518732	10.31880398	12.06578131	14.67716473	16.80387319	19.26147843	21.54236158	23.95259547	26.29603458	28.69140575	31.06062261	33.45120862	35.83127201	5.007296393	4.559126247	7.236969094	7.764322545	9.7859209	10.80576873	12.53766735	13.81275413	15.4168047	16.81984496	18.37068948	19.83571888	21.36604757	22.86057761	0.622724716	0	0.317178737	0	0.1494911	0	0.067338069	0	0.029647962	0	0.012915904	0	0.005600149	0	4.253340627	3.513930652	5.70631194	5.888567661	7.452498836	8.08273313	9.369927875	10.22640071	11.39138424	12.36260035	13.4769293	14.50674117	15.60263875	16.66301404	5.645446898	7.155396302	8.771990437	10.45837791	12.19311404	13.9625926	15.75783987	17.57278411	19.40319823	21.24603537	23.09901483	24.96036755	26.82868049	28.70280057	4.894101478	6.085068727	7.366682162	8.6924167	10.05582096	11.44829711	12.86406135	3.158065587	2.567924877	2.510518423	2.327340443	1.620841811	1.544238711	1.497429318	1.364978687	1	1	0.942396996	0.659391098	0.39475066	-0.323185574	-0.520181572	10.89562603	7.701444178	6.974879739	6.880939528	4.412448891	3.717747703	3.154238998	3.097239553	2.174240976	2.135549923	2.135549923	1.544470673	0.942103334	-0.796172476	-1.232960093	4.58129541	3.523025478	3.44725216	3.179359946	2.32765385	3.158065587	2.567924877	2.510518423	2.327340443	1.620841811	1.544238711	1.497429318	1.364978687	1	1	0.942396996	0.659391098	0.39475066	-0.323185574	-0.520181572	10.89562603	7.701444178	6.974879739	6.880939528	4.412448891	3.717747703	3.154238998	3.097239553	2.174240976	2.135549923	2.135549923	1.544470673	0.942103334	-0.796172476	-1.232960093	4.58129541	3.523025478	3.44725216	3.179359946	2.32765385	2.264569736	2.095994507	1.900205268	1.5	1.5	1.346371273	0.933704656	0.544265101	-0.407983883	-0.670220924	0.657267069	0	0	0	0	0	0	0	0	0	0	0	0	0	0	3.011018563	2.531536085	2.50087235	2.196684346	1.573203943	1.489148029	1.423385685	1.318575499	1	1	0.869910216	0.634257369	0.37634585	-0.305314515	-0.499220618	6.709623255	5.728074009	5.344469939	5.322774821	4.575676165	4.133309258	3.644971332	3.629033533	3.37848672	3.246979604	3.246979604	3.151489136	2.957347246	2.401737943	2.298333327	4.614444689	3.962849452	3.900957438	3.720928611	3.082870036	3.043603073	2.925874082	2.789339251	2.5	2.5	2.41730342	2.199739953	1.761689449	1.016730142	0.842321168	3.212073393	2.781087476	2.564144789	2.420889445	1.738911081	1.562097056	1.54321148	1.422224984	1.003091676	1	1	0.765790212	0.454476426	-0.140094823	-0.43851955	4.111709554	3.54993501	3.507283332	3.276137212	2.590229292	2.492249729	2.468955763	2.334420468	2	2	1.867417772	1.624499721	1.349643308	0.626435638	0.445902422	0	0	0	0	0	0	0	17	10	2	2	0	1	0	0	0	0	0	0	0	0	0	0	0	0	0	0	0	0	0	0	0	0	0	0	0	0	0	0	0	0	0	0	0	0	0	0	0	0	0	0	0	0	0	0	0	0	0	0	0	0	0	1	0	0	0	0	0	0	0	0	0	0	0	0	0	0	0	0	0	0	0	0	0	0	0	0	0	0	0	0	0	0	0	0	0	0	0	0	0	0	0	0	0	0	0	0	0	0	0	0	0	0	0	0	0	0	0	0	0	0	0	0	0	0	0	0	0	0	0	0	0	0	0	0	0	1	0	0	0	0	0	0	0	0	0	0	1	0	0	0	1	4	0	0	0	0	0	1	0	0	0	0	0	0	0	0	0	1	0	1	0	0	0	0	0	10	3	0	1	0	1	1	0	0	0	0	0	0	0	0	0	0	0	0	1	0	0	13	1	2	1	0	0	0	0	0	0	0	0	0	0	0	0	0	0	0	0	0	0	0	1	0	0	1	0	3	0	0	0	0	0	0	0	0	0	0	0	0	0	0	0	0	0	0	0	0	0	0	0	0	0	0	0	0	0	0	0	0	0	0	0	0	0	0	0	0	0	0	0	0.706337268	0	3.913950119	23.68091109	0	0	0	0	3.098586927	1.674894075	0	0	3.362526899	0	0	0	13.13450942	0	0	0	0	0	0	0	0	1.761617536	0	0	0	0	0	0	0	0	0	0	0	0	0	0	0	0	0	0	0	0	0	0	0	0	0	0	0	0	0	0	0	0	0	0	0	0	0	0	0	0	0	0	0	0	0	0	0	0	0	0	0	0	0	0	0	0	0	0	0	0	1	0	2	12	0	0	0	0	3	2	0	0	1	0	0	0	3	0	0	0	0	0	0	0	0	1	0	0	0	0	0	0	0	0	0	0	0	0	0	0	0	0	0	0	0	0	0	0	0	0	0	0	0	0	0	0	0	0	0	0	0	0	0	0	0	0	0	0	0	0	0	0	0	0	0	0	0	0	0	0	0	0	0	0	1	0	0	0	0	0	0	0	0	0	0	0	1	0	3	0	0	0	0	0	0	0	0	0	0	0	0	0	0	0	0	0	0	0	0	0	0	0	0	0	0	0	2	2	2	1	1	1	2	2	4	1	2	1	2	0	0	0	0	0	0	0	0	0	0	0	0	0	0	0	0	0	0	0	0	0	0	0	0	0	0	0	5	2	5	7	11	11	9	5	0	0	0	0	0	0	0	0	0	0	0	0	0	0	0	0	0	0	0	0	0	0	0	0	0	0	0	0	0	0	0	0	0	0	0	0	0	0	0	0	0	0	0	0	0	0	0	0	0	0	14	13	14	8	3	3	4	3	2	3	29	0	0	0	0	0	0	0	0	0	0	0	0	0	0	0	0	0	0	0	0	0	0	0	0	0	0	0	0	0	0	0	0	0	0	0	1	1	0	0	0	0	0	0	0	0	0	0	1	0	0	0	0	0	0	0	0	0	0	0	0	0	0	0	0	0	0	0	0	0	0	0	0	0	0	0	0	0	0	0	0	0	0	0	0	0	0	0	0	0	0	0	0	0	0	0	0	0	0	0	0	0	0	0	0	0	0	0	0	0	0	0	0	0	1	1	0	0	0	0	0	0	0	0	0	0	1	0	0	0	0	0	0	0	0	0	0	0	0	0	0	0	0	0	0	0	0	0	0	0	0	0	0	0	0	0	0	0	0	0	0	0	0	0	0	0	0	0	0	0	0	0	0	0	0	0	0	0	0	0	0	0	0	0	0	0	0	0	0	0	0	0	1	1	0	0	0	0	0	0	0	0	0	0	1	0	0	0	0	0	0	0	0	0	0	0	0	0	0	0	0	0	0	0	0	0	0	0	0	0	0	0	0	0	0	0	0	0	0	0	0	0	0	0	0	0	0	0	0	0	0	0	0	0	0	0	0	0	0	0	0	0	0	0	0	0	0	0	0	0	1	1	0	0	0	0	0	0	0	0	0	0	1	0	0	0	0	0	0	0	0	0	0	0	0	0	0	0	0	0	0	0	0	0	0	0	0	0	0	0	0	0	0	0	0	0	0	0	0	0	0	0	0	0	0	0	0	0	0	0	0	0	0	0	0	0	0	0	0	0	0	0	0	0	0	0	0	0	1	1	0	0	0	0	0	0	0	0	0	0	0	0	0	0	0	0	0	0	0	0	0	0	0	0	0	0	0	0	0	0	0	0	0	0	0	0	0	0	0	0	0	0	0	0	0	0	0	0	0	0	0	0	0	0	0	0	0	0	0	0	0	0	0	0	0	0	0	0	0	0	0	0	0	0	0	0	1	1	0	0	0	0	0	0	0	0	0	0	0	0	0	0	0	0	0	0	0	0	0	0	0	0	0	0	0	0	0	0	0	0	0	0	0	0	0	0	0	0	0	0	0	0	0	0	0	0	0	0	0	0	0	0	0	0	0	0	0	0	0	0	0	0	0	0	0	0	0	0	0	0	0	0	0	0	1	1	0	0	0	0	0	0	0	0	0	0	0	0	0	0	0	0	0	0	0	0	0	0	0	0	0	0	0	0	0	0	0	0	0	0	0	0	0	0	0	0	0	0	0	0	0	0	0	0	0	0	0	0	0	0	0	0	0	0	0	0	0	0	0	0	0	0	0	0	0	0	0	0	0	0	0	0	1	1	0	0	0	0	0	0	0	0	0	0	0	0	0	0	0	0	0	0	0	0	0	0	0	0	0	0	0	0	0	0	0	0	0	0	0	0	0	0	0	0	0	0	0	0	0	0	0	0	0	0	0	0	0	0	0	0	0	0	0	0	0	0	0	0	0	0	0	0	0	0	0	0	0	0	0	0	1	1	0	0	0	0	0	0	0	0	0	0	0	0	0	0	0	0	0	0	0	0	0	0	0	0	0	0	0	0	0	0	0	0	0	0	0	0	0	0	0	0	0	0	0	0	0	0	0	0	0	0	0	0	0	0	0	0	0	0	0	0	0	0	0	0	0	0	0	0	0	0	0	0	0	0	0	0	1	1	0	0	0	0	0	0	0	0	0	0	0	0	0	0	0	0	0	0	0	0	0	0	0	0	0	0	0	0	0	0	0	0	0	0	0	0	0	0	0	0	0	0	0	0	0	0	0	0	0	0	0	0	0	0	0	0	0	0	0	0	0	0	0	0	0	0	0	0	0	0	0	0	0	0	0	0	18	9	0	0	0	0	0	0	0	0	0	0	1	0	0	0	0	0	0	0	0	0	0	0	0	0	0	0	0	0	0	0	0	0	0	0	0	0	0	0	0	0	0	0	0	0	0	0	0	0	0	0	0	0	0	0	0	0	0	0	0	0	0	0	0	0	0	0	0	0	0	0	0	0	0	0	0	0	24	10	0	0	0	0	0	0	0	0	0	0	3	0	0	0	0	0	0	0	0	0	0	0	0	0	0	0	0	0	0	0	0	0	0	0	0	0	0	0	0	0	0	0	0	0	0	0	0	0	0	0	0	0	0	0	0	0	0	0	0	0	0	0	0	0	0	0	0	0	0	0	0	0	0	0	0	0	18	16	0	0	0	0	0	0	0	0	0	0	1	0	0	0	0	0	0	0	0	0	0	0	0	0	0	0	0	0	0	0	0	0	0	0	0	0	0	0	0	0	0	0	0	0	0	0	0	0	0	0	0	0	0	0	0	0	0	0	0	0	0	0	0	0	0	0	0	0	0	0	0	0	0	0	0	0	16	8	0	0	0	0	0	0	0	0	0	0	5	0	0	0	0	0	0	0	0	0	0	0	0	0	0	0	0	0	0	0	0	0	0	0	0	0	0	0	0	0	0	0	0	0	0	0	0	0	0	0	0	0	0	0	0	0	0	0	0	0	0	0	0	0	0	0	0	0	0	0	0	0	0	0	0	0	14	13	0	0	0	0	0	0	0	0	0	0	0	0	0	0	0	0	0	0	0	0	0	0	0	0	0	0	0	0	0	0	0	0	0	0	0	0	0	0	0	0	0	0	0	0	0	0	0	0	0	0	0	0	0	0	0	0	0	0	0	0	0	0	0	0	0	0	0	0	0	0	0	0	0	0	0	0	18	12	0	0	0	0	0	0	0	0	0	0	0	0	0	0	0	0	0	0	0	0	0	0	0	0	0	0	0	0	0	0	0	0	0	0	0	0	0	0	0	0	0	0	0	0	0	0	0	0	0	0	0	0	0	0	0	0	0	0	0	0	0	0	0	0	0	0	0	0	0	0	0	0	0	0	0	0	18	12	0	0	0	0	0	0	0	0	0	0	0	0	0	0	0	0	0	0	0	0	0	0	0	0	0	0	0	0	0	0	0	0	0	0	0	0	0	0	0	0	0	0	0	0	0	0	0	0	0	0	0	0	0	0	0	0	0	0	0	0	0	0	0	0	0	0	0	0	0	0	0	0	0	0	0	0	13	11	0	0	0	0	0	0	0	0	0	0	0	0	0	0	0	0	0	0	0	0	0	0	0	0	0	0	0	0	0	0	0	0	0	0	0	0	0	0	0	0	0	0	0	0	0	0	0	0	0	0	0	0	0	0	0	0	0	0	0	0	0	0	0	0	0	0	0	0	0	0	0	0	0	0	0	0	9	7	0	0	0	0	0	0	0	0	0	0	0	0	0	0	0	0	0	0	0	0	0	0	0	0	0	0	0	0	0	0	0	0	0	0	0	0	0	0	0	0	0	0	0	0	0	0	0	0	0	0	0	0	0	0	0	0	0	0	0	0	0	0	0	0	0	0	0	0	0	0	0	0	0	0	0	0	9	2	0	0	0	0	0	0	0	0	0	0	0	0	0	0	0	0	0	0	0	0	0	0	0	0	0	0	0	0	0	0	0	0	0	0	0	0	0	0	0	0	0	0	0	0	0	0	0	0	0	0	0	0	0	0	0	0	0	0	0	0	0	0	0	0	0	0	0	0	0	0	0	0	0	0	0	0	4.584962501	3.700439718	-0.356367713	102.1993	55.63	55.63	4.273076803	18.25918537	3.4104	11.63082816	404.4042232	68.24481721	18.01075068	418.3056478	174.8137901	287.48	1.034375073	-5.022115283	-5.379422963	-5.503076803	0	1	0.75	1	1	0.6	0	1	1	0.764285714	0.333333333	0.875	1	1	1	0	1	0	1	0	1	0	0	0	1	1	1	1
16	C(Oc1ccc(Nc2ncnc3ccccc23)cc1)c4ccccc4	1995.26	327.41	7.79547619	28.4666	41.8179	29.8014	46.6107	0.67777619	0.995664286	0.709557143	1.109778571	0.093333333	42	25	0	45	28	23	39.5	5	0.111111111	0	0	23	17	21	3	1	0	0	0	0	0	0	0	0	4	0	40.47619048	50	7.142857143	2.380952381	0	1	20	0	1	0	4	5	24	22	1	0.88	0.090909091	1.090909091	3	0.75	0	0	0	4	0	0	0	1	0	0	3	0.821428571	0	0	0	299.0231301	0	0	0	113.7562507	0	0	130	328	349.3586278	139.1491839	487.12	346.28144	150	355	367.637644	159.4829309	545.61	376.4651	11.5	7.483333333	5.555555556	2.4	18	37	2.449489743	19.76147016	2.173913043	2.204407591	0.224952267	52.5	6	0.869931977	36	123.2460354	6.933974329	0	0.875	293	11.72	2.016	24.3648	105	903	99	2.884889452	7948	12604	8610	21205	24.87631394	652	18464	15.46203108	7.224574144	3.717381752	4.468263598	0.565380952	0.326562712	0.179415513	0.100350513	0.940314433	2.314088924	11.83718811	26.24797992	51.5	2.06	17.68525009	14.25543078	0.000155253	0	0	0	7.56	9.167148958	3.816791859	0	0	na	na	0	0	3.36729583	4.875197323	5.707110265	6.555356892	7.400620577	8.254008591	9.104646467	9.960859832	10.81466524	11.67304402	4.043051268	0	5.323009979	0	6.812345094	0	8.392310009	0	10.0166823	3.36729583	3.63758616	3.891820298	4.127134385	4.369447852	4.304065093	4.406719247	4.543294782	4.65396035	4.615120517	3.701301974	4.310799125	4.90897164	5.489454122	6.069437807	6.184793013	6.573199954	7.013353266	7.443825954	7.550561631	12.22562034	7.412160335	11.74632884	1.584737554	4.334168503	3.974733359	3.266171871	16.89913046	12.38214273	10.60321435	9.033517448	7.495542249	6.357107371	0.675965218	0.442219383	0.286573361	0.18819828	0.122877742	0.081501377	13.59268603	8.119365122	5.663075889	3.908207687	2.6165321	1.780957502	0.543707441	0.289977326	0.153056105	0.081420993	0.042893969	0.022832788	16.89913046	12.38214273	10.60321435	9.033517448	7.495542249	6.357107371	76.51760127	3.966050782	200.1681289	8.036836971	12.05594509	6.555922266	7.866998859	226.4773318	59.99691007	1.428497859	3.680994694	7.941179639	4.05366069	4.615204965	1104.298408	14008.24088	0.795040279	4.619331261	21	0.84	108.0964047	3.492527736	1.672595732	36.24342709	0.16687527	0.269696929	0.43599231	1.428497859	2.882586822	3.780047023	4.734945031	4.963745994	4.963745994	59.99691007	121.0686465	158.7619749	198.8676913	208.4773318	208.4773318	0.264913533	0.534572911	0.701006029	0.878090932	0.920521847	0.920521847	3.963819564	2.509730601	1.6122704	0.657372392	0.428571429	0.428571429	0.24543882	0.495274602	0.649472645	0.813539422	0.852851094	0.852851094	69.33999931	16.98643603	0.679457441	3.07525567	2.389455784	0.095578231	4.778911569	33.97287206	1.358914883	12.83624009	4.156958704	3.994749424	0.159789977	1.503723857	0.108450903	0.004338036	-2.411917074	27.4410794	1.097643176	3.596002976	1764	5.88	141.12	88.09986957	0.208594029	0.007449787	1.168126561	8.999001866	145.956423	5.838256922	5.410558029	145.956423	5.838256922	228.7618983	291.9128461	11.67651384	29.38485716	145.956423	10.26983061	14.74356265	20.0322951	24.85588524	29.93266002	4.492908481	0.179716339	1.631318931	0.185713886	0.007428555	-1.827889057	27.48374626	1.09934985	3.597689826	1334.380952	131.3511839	5.034461354	7.138867	56	2.24	4.370470068	5.045777269	0.201831091	5.013996312	34.93892719	1.397557087	25.96650938	6.523148213	5.231108617	6.558197803	7.955425089	9.395740518	10.86652827	5	0.2	1.747425011	5	0.2	1.747425011	27.45625892	1.098250357	3.596603404	0.990571419	64.2928564	27.96274297	0.998669392	156.5913607	2.299465145	7.62670871	0.305068348	2.205842899	1	0.04	2	15.25341742	0.610136697	4.297954831	3.462084885	2.494123305	0	2.158058732	0	1.988312317	4.979392643	0.199175706	1.742940933	0.10403666	0.004161466	-2.457034001	27.4432834	1.097731336	3.596090176	46.30352928	0.154345098	3.704282342	7.525289004	0.268760322	42.14161842	3.679572968	16.62931465	0.665172586	3.052185877	3.867882965	0.154715319	5.70386044	33.2586293	1.330345172	12.58553584	4.701788039	4.141718026	4.395189819	6.051528775	7.089440837	8.450688056	3.907656713	0.156306269	1.47979101	0.076790406	0.003071616	-2.78673259	27.44543413	1.097817365	3.596175262	3278	10.92666667	262.24	40.30217957	0.112405265	0.004014474	0.629469482	10.0828046	270.3688569	10.81475428	6.079891662	270.3688569	10.81475428	386.7993173	540.7377139	21.62950856	49.50384341	270.3688569	11.39810927	16.71214936	22.43343864	27.98394281	33.60509078	4.544485388	0.181779416	1.643711778	0.212289955	0.008491598	-1.682676387	27.50877743	1.100351097	3.598678224	163.9346834	0.546448945	13.11477467	702.0076535	2.192937925	0.078319212	12.28045238	4.908662118	16.21094589	0.648437836	3.02452089	13.58779446	0.543511778	16.50167317	32.42189178	1.296875671	10.90069985	13.58781938	5.35168228	7.811108822	10.43959937	13.0453407	15.65513666	4.760348706	0.190413948	1.694096917	0.381190227	0.015247609	-1.047145607	27.48354628	1.099341851	3.597681926	1282.035714	3.944725275	102.5357143	127.4118337	0.286714578	0.010239806	1.605601638	8.410391871	211.3182596	105.9984155	4.23993662	5.063248433	105.9984155	4.23993662	167.7344883	211.9425453	8.477701812	24.95288651	105.9984155	0.517943092	9.642570028	13.76508087	18.76314979	23.24765206	28.01884949	4.471111562	0.178844462	1.626038766	0.233324123	0.009332965	-1.580100897	27.48219476	1.09928779	3.597628532	1282.214467	3.945275282	102.5500453	127.3995455	0.286675246	0.010238402	1.605381376	8.410665499	211.3487727	106.0132863	4.240531454	5.063400744	106.0132863	4.240531454	167.7600334	211.9723487	8.478893947	24.95450178	106.0132863	0.517483411	9.642866069	13.76547749	18.76372439	23.24834176	28.01969854	4.471095406	0.178843816	1.626034843	0.233466988	0.00933868	-1.579436301	27.48219301	1.09928772	3.597628463	1622.462467	4.992192205	129.8512613	106.2861134	0.225773737	0.008063348	1.264332924	8.861692085	268.9131517	133.7782759	5.351131034	5.315963986	133.7782759	5.351131034	214.4563025	268.3162477	10.73264991	28.01829612	133.7782759	-0.857219902	10.12572113	14.43550932	19.70953053	24.39767634	29.42410447	4.438134046	0.177525362	1.618001038	0.244290175	0.009771607	-1.530234999	27.48167509	1.099267003	3.597608002	1284.844833	3.953368718	102.7611747	127.1524898	0.286066302	0.010216654	1.60197129	8.414458123	211.7884309	106.2243655	4.248974618	5.065560364	106.2243655	4.248974618	168.1075424	212.3959069	8.495836276	24.98295655	106.2243655	0.506998309	9.646949602	13.77128312	18.77177068	23.25820882	28.03168221	4.470756447	0.178830258	1.625952529	0.232389852	0.009295594	-1.584457102	27.4821977	1.099287908	3.597628649	1933.266667	5.948512821	154.7813333	95.65317688	0.189712413	0.006775443	1.062389515	9.209573856	322.0215559	159.5107779	6.380431118	5.506975083	159.5107779	6.380431118	258.6984399	320.7015559	12.82806224	29.86667298	159.5107779	-1.386294361	10.49397329	14.93549763	20.42837969	25.26285752	30.48888679	4.407987059	0.176319482	1.610600777	0.319927942	0.012797118	-1.237369568	27.48245058	1.099298023	3.597638639	1270.185033	3.908261641	101.5808547	129.8227566	0.290007797	0.010357421	1.624043662	8.397138963	209.4966948	105.1726974	4.206907896	5.054757531	105.1726974	4.206907896	166.6610267	210.2774988	8.411099953	24.7250443	105.1726974	0.614482689	9.628648959	13.73879881	18.73344532	23.20717136	27.97279287	4.471331028	0.178853241	1.626092059	0.285549031	0.011421961	-1.360798274	27.48204432	1.099281773	3.597622589	59.27283204	0.182377945	3.708558563	7.469085426	0.266753051	41.82687839	4.155988489	42.65973542	34.24571771	1.369828708	3.836515681	3.912749184	0.156509967	5.758090905	40.47461818	1.618984727	16.28095849	5.484327125	3.289584024	4.671495868	5.607388733	6.845759996	8.002494136	9.252676297	3.599563713	0.143982549	1.390624663	0.065618455	0.002624738	-2.957435	27.45244184	1.098097674	3.59645245	57.42993204	0.176707483	3.634842563	7.632546025	0.272590929	42.74225774	4.112224059	41.87258871	32.93069435	1.317227774	3.79400222	3.846338857	0.153853554	5.762159197	40.52516952	1.621006781	15.97507614	5.424246729	3.218427724	4.637009638	5.535241501	6.778869502	7.914786739	9.160074356	3.620231416	0.144809257	1.396840832	0.124484775	0.004979391	-2.262209408	27.45023814	1.098009526	3.596365291	59.24843204	0.182302868	3.707582563	7.470986413	0.266820943	41.83752392	4.155339542	42.64830413	34.22780206	1.369112083	3.83594753	3.911516471	0.156460659	5.757801271	40.46974238	1.618789695	16.27462948	5.483397965	3.288674238	4.670949212	5.606321643	6.844689785	8.00110642	9.251159798	3.599908223	0.143996329	1.390728572	0.066455191	0.002658208	-2.943677725	27.45237385	1.098094954	3.596449761	56.77063204	0.174678868	3.608470563	7.702834009	0.275101215	43.13587045	4.099741218	41.6995905	32.51454525	1.30058181	3.780194211	3.828999125	0.153159965	5.77342676	40.67052247	1.626820899	15.97881776	5.407015312	3.191689606	4.628681508	5.512903125	6.761150747	7.889997311	9.135357979	3.62229299	0.14489172	1.397458938	0.14655837	0.005862335	-2.084973437	27.45083455	1.098033382	3.596388881	59.52263204	0.18314656	3.718550563	7.452311514	0.266153983	41.73294448	4.162651535	42.74485492	34.41317746	1.376527098	3.841811935	3.937344665	0.157493787	5.765704621	40.55515715	1.622206286	16.33038888	5.495347221	3.298850838	4.677127171	5.619564419	6.858483448	8.019926443	9.272554	3.604040692	0.144161628	1.391974215	0.049457159	0.001978286	-3.264427087	27.45373653	1.098149461	3.596503654	84.94133204	0.261357945	4.735298563	5.892265832	0.210438065	32.99668866	4.778530617	56.10359577	53.80189788	2.152075915	4.32699399	4.986908313	0.199476333	5.951322016	41.95053505	1.678021402	22.28098976	6.550999291	3.960816979	5.254458878	6.597111818	8.006027351	9.445315998	10.91034532	3.407129127	0.136285165	1.330971483	0.017411152	0.000696446	-4.39793126	27.46980555	1.098792222	3.597138963	3.469077272	3.776601797	3.78882528	3.611861041	3.530048396	3.474835462	3.365934559	3.117649679	3.446542163	3.774799746	3.818432978	3.680110911	3.621164285	3.60498633	3.519538567	3.257709789	3.845367856	4.310250861	4.528225851	4.527419886	4.422464691	4.302753784	4.296378769	4.204221558	3.465365131	3.812923157	3.882042008	3.766459631	3.713591667	3.701384223	3.640228387	3.39282442	3.952075091	4.447682722	4.715095945	4.749006479	4.658412991	4.505861518	4.512410473	4.461221964	4.987981816	5.424468967	5.552320298	5.501036916	5.374641348	5.283068328	5.264132355	5.066460898	7.496288877	13.16942834	18.2867604	19.92759394	18.29637295	14.954581	15.05156786	15.15335533	4.425116535	7.177827587	9.562360449	9.65238815	9.316996273	8.419459378	8.751714492	8.473872857	0.020115268	0.126427782	0.12057172	0.220015643	0.224966136	0.112088796	0.131475281	0.084519568	3.538688776	5.774118323	7.410840538	7.438174521	6.905682116	6.349565035	6.41447523	6.127246442	0.571584206	0.917392639	1.121248823	1.12346913	1.004606005	0.874382954	0.869281929	0.773305582	6.794014966	16.09708379	21.26988526	27.59575624	24.67970023	17.64858934	19.78955618	17.55926791	0.057034076	-0.090460251	-0.072430514	-0.095669738	0.074635618	-0.074606265	-0.119753797	0.112569347	0.015664176	-0.117099989	-0.130409057	-0.073589121	0.149586751	-0.020641175	-0.154620007	0.007544952	-0.019625484	0.013460897	-0.077420772	-0.122898166	-0.001529368	-0.105296137	0.102278431	0.088862308	-0.027469053	-0.109820889	-0.170210518	-0.058346022	0.185375408	0.012752099	-0.14572491	-0.072781531	-0.096446612	-0.034387665	-0.23107667	-0.048096986	0.197272209	0.030141199	-0.071961948	-0.13794508	-0.073863054	-0.041988944	-0.012425888	-0.090688945	0.038324573	-0.10079811	-0.032333845	0.082995533	0.735215636	0.954633841	1.021812451	1.116951226	0.942318075	1.015558275	1.072784284	0.935047549	0.839910989	0.988143131	1.058541027	1.025834664	0.838885482	1.002125832	1.153148914	1.047324774	0.888817674	1.146175769	1.247716768	1.477903141	1.059574898	0.923192185	0.60727976	0.781486364	0.940946217	1.030028831	1.116962352	1.014572399	0.793347566	0.974199513	1.137481447	1.098072102	1.122819904	1.057277694	1.228346067	1.05378581	0.797662345	0.923047001	1.018593223	1.047007061	0.872333129	1.017486036	1.019052207	1.231554019	1.013313583	0.989991944	0.884443361	0.866185742	3.5	2	0.75	1.008888889	0.451388889	0.18122449	0.243055556	0.150919627	0.065625	0.061830425	0.125	0.054054054	0.020833333	0.034789272	0.016121032	0.006712018	0.010567633	0.008877625	0.0046875	0.004416459	0.286058926	4.030995594	3.865071776	3.781924019	3.335487244	3.130686194	2.950008403	2.717903889	2.686650262	3.983621988	3.854173138	3.782304796	3.256250643	3.053343516	2.897259316	2.715168444	2.715168444	4.067039151	3.929450668	3.848170742	3.41248484	3.237458658	3.049820679	2.85403289	2.85403289	3.975085704	3.857259518	3.786333971	3.23790121	3.044638648	2.89009499	2.735448568	2.735448568	4.101887119	3.955339772	3.878111571	3.473020192	3.284037224	3.119551456	2.925431949	2.925431949	5.083399562	4.872417854	4.72170518	4.481129661	4.32942046	4.03169853	3.674221825	3.674221825	2.086642522	2.037947434	1.962356694	1.503009755	1.442578007	1.217297331	1.180549031	1.180549031	2.113210227	2.018561783	1.948209505	1.552109288	1.426817996	1.226192939	1.106840474	1.106840474	2.012299301	1.913624897	1.850072164	1.355333825	1.188784206	1.014502667	0.885927705	0.885927705	2.123770775	2.009813294	1.936522663	1.561375127	1.423115727	1.224905319	1.062320401	1.062320401	1.983985145	1.888297498	1.823827331	1.298504739	1.140654823	0.95469044	0.820555579	0.820555579	1.178127581	1.137951238	1.04361915	0.609247646	0.470892706	0.243992103	0.217551775	0.217551775	0	4.592384883	123.1912172	45.34216109	53.53208322	2.327920156	176.5665299	0	188.3376319	10.99988789	0	0	33.36586523	139.2778523	33.5710591	0	188.3376319	206.2147766	10.99988789	0	0	188.3376319	62.58169767	154.6329668	0	188.3376319	154.6329668	51.58180978	0	10.99988789	0	188.3376319	62.58169767	154.6329668	0	0	154.6329668	199.3375198	51.58180978	0	188.3376319	22.82315701	131.8098098	18.01075068	44.57094698	128.9497565	0	0	18.01075068	44.57094698	183.6116411	178.8945397	0	183.6116411	0	12.03333333	0.481333333	24.56666667	0.584920635	16	0.64	23	0.92	39	1.56	14.17486084	0.566994434	4.446154951	0.177846198	25.51795513	1.020718205	7.935987782	0.317439511	0.375857267	0.015034291	0	0.249307479	0	3.045777269	0.10877776	5.045777269	40.91828302	1.461367251	10.24086356	0.365745127	17.07534529	110.3893673	3.942477404	4.433017556	0.158322056	7.433017556	57.55920503	2.055685894	1.15082579	0.041100921	2.301651581	3.101651581	0.110773271	2.950927506	0.105390268	4.950927506	39.47835269	1.409941167	6.514601061	0.232664324	6.316538797	41.18957668	1.47105631	4.500312363	0.160725442	5.327977271	40.96315786	1.462969924	3.112084988	0.111145892	5.112084988	41.27115987	1.473969995	4.014172128	0.14336329	5.090879395	40.88845958	1.460302128	17.56818514	13.88103029	10.75694263	5.165337776	14.80682303	9.895388447	17.03132312	26.81217173	17.8732256	14.38347272	17.56818514	13.88103029	17.56818514	13.88103029	17.56818514	13.88103029	17.56818514	13.88103029	4.317488114	3.610917913	5.826000107	5.993961427	7.601402335	8.211482916	9.536112711	10.38037369	11.57246715	12.53993075	13.67327511	14.70496808	15.81478204	16.8802229	6.371611847	7.095893221	10.1914071	11.82056456	14.3978541	16.41644856	18.82363642	21.01506709	23.36626156	25.63302374	27.96637616	30.26595516	32.5938588	34.90795534	4.997212274	4.559126247	7.209894837	7.665226114	9.707989567	10.63426163	12.38456768	13.57221192	15.17781465	16.50777674	18.04453461	19.44987734	20.95572158	22.40033697	1.378463782	0	1.517162681	0	1.732412933	0	1.967754222	0	2.213711678	0	2.467514989	0	2.727483375	0	4.248209487	3.510350696	5.691000465	5.824119284	7.405966254	7.97963649	9.281269455	10.08826747	11.25662892	12.1871936	13.29476261	14.29066046	15.37262533	16.40349404	5.638354669	7.136483209	8.735042754	10.39742131	12.10330321	13.84042266	15.60100259	17.37991693	19.17364206	20.97963477	22.79596133	24.62107896	26.45370917	28.29276525	4.880906187	6.067557156	7.346292428	8.663569083	10.01380879	11.38885887	12.78388533	3.045777269	2.666560127	2.502629522	2.236380223	1.911903261	1.618033989	1.493288354	1.270543979	1	1	0.921647933	0.682698936	0.109677916	-0.327439243	-0.618033989	10.24086356	7.524506472	7.033630341	6.56851796	5.6617628	3.768669235	3.149225078	2.829546358	2.274917218	2.150220431	2.135549923	1.58235895	0.274915321	-0.785597757	-1.478083893	4.433017556	3.643299812	3.440248742	2.958698365	2.648926261	3.045777269	2.666560127	2.502629522	2.236380223	1.911903261	1.618033989	1.493288354	1.270543979	1	1	0.921647933	0.682698936	0.109677916	-0.327439243	-0.618033989	10.24086356	7.524506472	7.033630341	6.56851796	5.6617628	3.768669235	3.149225078	2.829546358	2.274917218	2.150220431	2.135549923	1.58235895	0.274915321	-0.785597757	-1.478083893	4.433017556	3.643299812	3.440248742	2.958698365	2.648926261	2.427050983	2.085107801	1.900587592	1.5	1.5	1.296348334	0.80853606	0.137781007	-0.423388473	-0.845695528	1.15082579	0.4	0	0	0	0	0	0	0	0	0	0	0	0	0	2.950927506	2.56275471	2.473898573	2.09671523	1.819027082	1.54400551	1.477616439	1.22464606	1	1	0.878075817	0.609461921	0.102047499	-0.307773756	-0.592684084	6.514601061	5.545205191	5.37167411	5.227003589	4.960482602	4.141839404	3.63947388	3.592177556	3.414213562	3.34968536	3.246979604	3.130927658	2.817667618	2.349095309	2.235354569	4.500312363	4.045875374	3.88901249	3.582859349	3.329684496	3.118033989	2.915905432	2.767660422	2.5	2.5	2.357027359	1.902678725	1.411814648	1.042849199	0.881966011	3.112084988	2.990142568	2.675880975	2.459111698	2.003393673	1.635505581	1.618033989	1.274978816	1.106986024	1	1	0.928192463	0.316983445	-0.096948979	-0.452385848	4.014172128	3.627705065	3.490803501	3.178597328	2.866003027	2.57279032	2.483971829	2.237640613	2	2	1.877589948	1.585410467	1.04525985	0.620243305	0.347131225	0	0	0	0	0	0	0	20	13	5	0	0	0	0	0	0	0	0	0	0	0	0	0	0	0	0	0	0	0	0	0	0	0	0	0	0	0	0	0	0	0	0	0	0	0	0	0	0	0	0	0	0	0	0	0	0	0	0	0	0	0	0	1	0	0	0	0	0	0	0	0	0	0	0	0	0	0	0	0	0	0	0	0	0	0	0	0	1	0	0	0	0	0	0	0	0	0	0	0	0	0	0	0	0	0	0	0	0	0	0	0	0	0	0	0	0	0	0	0	0	0	0	0	0	0	0	0	0	0	0	0	0	0	0	0	0	0	0	0	0	0	0	0	0	0	0	0	1	0	0	0	1	4	0	0	0	0	0	1	0	0	0	0	0	0	0	0	0	0	0	0	0	0	0	0	0	13	2	2	0	1	1	1	0	0	0	0	0	0	0	0	0	0	0	0	0	0	0	15	0	1	1	0	0	0	0	0	0	0	0	0	1	0	0	0	0	0	0	0	0	0	0	0	0	1	0	2	0	0	0	0	0	0	0	0	0	0	0	0	0	0	0	0	0	0	0	0	0	0	0	0	0	0	0	0	0	0	0	0	0	0	0	0	0	0	0	0	0	0	0	0.559685567	0	0	27.50934295	0	0	0	0	3.734790412	1.914091407	0	0	3.3412495	0	0	0	8.626751241	0	0	0	0	0	0	0	0	0	0	0	0	5.814088924	0	0	0	0	0	0	0	0	0	0	0	0	0	0	0	0	0	0	0	0	0	0	0	0	0	0	0	0	0	0	0	0	0	0	0	0	0	0	0	0	0	0	0	0	0	0	0	0	0	0	0	0	0	0	0	0	1	0	0	14	0	0	0	0	4	2	0	0	1	0	0	0	2	0	0	0	0	0	0	0	0	0	0	0	0	1	0	0	0	0	0	0	0	0	0	0	0	0	0	0	0	0	0	0	0	0	0	0	0	0	0	0	0	0	0	0	0	0	0	0	0	0	0	0	0	0	0	0	0	0	0	0	0	0	0	0	0	0	0	0	1	0	0	0	0	0	0	0	0	0	0	0	1	0	1	1	0	0	0	0	0	0	0	0	0	0	0	0	0	0	0	0	0	0	0	0	0	0	0	0	0	0	3	3	2	1	0	1	2	2	3	0	1	0	0	0	0	1	0	1	0	0	0	0	0	0	0	0	0	0	0	0	0	0	0	0	0	0	0	0	0	0	6	7	7	4	2	3	1	3	0	0	0	0	0	0	0	0	0	0	0	0	0	0	0	0	0	0	0	0	0	0	0	0	0	0	0	0	0	0	0	0	0	0	0	0	0	0	0	0	0	0	0	0	0	0	0	0	0	0	15	12	12	7	4	10	14	12	4	1	8	21	0	0	0	0	0	0	0	0	0	0	0	0	0	0	0	0	0	0	0	0	0	0	0	0	0	0	0	0	0	0	0	0	0	0	1	1	1	0	0	0	0	0	0	0	0	0	0	0	0	0	0	0	0	0	0	0	0	0	0	0	0	0	0	0	0	0	0	0	0	0	0	0	0	0	0	0	0	0	0	0	0	0	0	0	0	0	0	0	0	0	0	0	0	0	0	0	0	0	0	0	0	0	0	0	0	0	0	0	0	0	0	0	1	1	1	0	0	0	0	0	0	0	0	0	1	0	0	0	0	0	0	0	0	0	0	0	0	0	0	0	0	0	0	0	0	0	0	0	0	0	0	0	0	0	0	0	0	0	0	0	0	0	0	0	0	0	0	0	0	0	0	0	0	0	0	0	0	0	0	0	0	0	0	0	0	0	0	0	0	0	1	1	1	0	0	0	0	0	0	0	0	0	0	0	0	0	0	0	0	0	0	0	0	0	0	0	0	0	0	0	0	0	0	0	0	0	0	0	0	0	0	0	0	0	0	0	0	0	0	0	0	0	0	0	0	0	0	0	0	0	0	0	0	0	0	0	0	0	0	0	0	0	0	0	0	0	0	0	1	1	1	0	0	0	0	0	0	0	0	0	1	0	0	0	0	0	0	0	0	0	0	0	0	0	0	0	0	0	0	0	0	0	0	0	0	0	0	0	0	0	0	0	0	0	0	0	0	0	0	0	0	0	0	0	0	0	0	0	0	0	0	0	0	0	0	0	0	0	0	0	0	0	0	0	0	0	1	1	1	0	0	0	0	0	0	0	0	0	0	1	0	0	0	0	0	0	0	0	0	0	0	0	0	0	0	0	0	0	0	0	0	0	0	0	0	0	0	0	0	0	0	0	0	0	0	0	0	0	0	0	0	0	0	0	0	0	0	0	0	0	0	0	0	0	0	0	0	0	0	0	0	0	0	0	1	1	1	0	0	0	0	0	0	0	0	0	0	0	0	0	0	0	0	0	0	0	0	0	0	0	0	0	0	0	0	0	0	0	0	0	0	0	0	0	0	0	0	0	0	0	0	0	0	0	0	0	0	0	0	0	0	0	0	0	0	0	0	0	0	0	0	0	0	0	0	0	0	0	0	0	0	0	1	1	1	0	0	0	0	0	0	0	0	0	0	1	0	0	0	0	0	0	0	0	0	0	0	0	0	0	0	0	0	0	0	0	0	0	0	0	0	0	0	0	0	0	0	0	0	0	0	0	0	0	0	0	0	0	0	0	0	0	0	0	0	0	0	0	0	0	0	0	0	0	0	0	0	0	0	0	1	1	1	0	0	0	0	0	0	0	0	0	0	0	0	0	0	0	0	0	0	0	0	0	0	0	0	0	0	0	0	0	0	0	0	0	0	0	0	0	0	0	0	0	0	0	0	0	0	0	0	0	0	0	0	0	0	0	0	0	0	0	0	0	0	0	0	0	0	0	0	0	0	0	0	0	0	0	1	1	1	0	0	0	0	0	0	0	0	0	0	1	0	0	0	0	0	0	0	0	0	0	0	0	0	0	0	0	0	0	0	0	0	0	0	0	0	0	0	0	0	0	0	0	0	0	0	0	0	0	0	0	0	0	0	0	0	0	0	0	0	0	0	0	0	0	0	0	0	0	0	0	0	0	0	0	1	1	1	0	0	0	0	0	0	0	0	0	0	0	0	0	0	0	0	0	0	0	0	0	0	0	0	0	0	0	0	0	0	0	0	0	0	0	0	0	0	0	0	0	0	0	0	0	0	0	0	0	0	0	0	0	0	0	0	0	0	0	0	0	0	0	0	0	0	0	0	0	0	0	0	0	0	0	20	6	2	0	0	0	0	0	0	0	0	0	0	0	0	0	0	0	0	0	0	0	0	0	0	0	0	0	0	0	0	0	0	0	0	0	0	0	0	0	0	0	0	0	0	0	0	0	0	0	0	0	0	0	0	0	0	0	0	0	0	0	0	0	0	0	0	0	0	0	0	0	0	0	0	0	0	0	26	6	3	0	0	0	0	0	0	0	0	0	2	0	0	0	0	0	0	0	0	0	0	0	0	0	0	0	0	0	0	0	0	0	0	0	0	0	0	0	0	0	0	0	0	0	0	0	0	0	0	0	0	0	0	0	0	0	0	0	0	0	0	0	0	0	0	0	0	0	0	0	0	0	0	0	0	0	21	11	4	0	0	0	0	0	0	0	0	0	0	0	0	0	0	0	0	0	0	0	0	0	0	0	0	0	0	0	0	0	0	0	0	0	0	0	0	0	0	0	0	0	0	0	0	0	0	0	0	0	0	0	0	0	0	0	0	0	0	0	0	0	0	0	0	0	0	0	0	0	0	0	0	0	0	0	17	8	3	0	0	0	0	0	0	0	0	0	1	0	0	0	0	0	0	0	0	0	0	0	0	0	0	0	0	0	0	0	0	0	0	0	0	0	0	0	0	0	0	0	0	0	0	0	0	0	0	0	0	0	0	0	0	0	0	0	0	0	0	0	0	0	0	0	0	0	0	0	0	0	0	0	0	0	21	5	1	0	0	0	0	0	0	0	0	0	0	1	0	0	0	0	0	0	0	0	0	0	0	0	0	0	0	0	0	0	0	0	0	0	0	0	0	0	0	0	0	0	0	0	0	0	0	0	0	0	0	0	0	0	0	0	0	0	0	0	0	0	0	0	0	0	0	0	0	0	0	0	0	0	0	0	22	4	1	0	0	0	0	0	0	0	0	0	0	0	0	0	0	0	0	0	0	0	0	0	0	0	0	0	0	0	0	0	0	0	0	0	0	0	0	0	0	0	0	0	0	0	0	0	0	0	0	0	0	0	0	0	0	0	0	0	0	0	0	0	0	0	0	0	0	0	0	0	0	0	0	0	0	0	18	3	1	0	0	0	0	0	0	0	0	0	0	1	0	0	0	0	0	0	0	0	0	0	0	0	0	0	0	0	0	0	0	0	0	0	0	0	0	0	0	0	0	0	0	0	0	0	0	0	0	0	0	0	0	0	0	0	0	0	0	0	0	0	0	0	0	0	0	0	0	0	0	0	0	0	0	0	10	4	3	0	0	0	0	0	0	0	0	0	0	0	0	0	0	0	0	0	0	0	0	0	0	0	0	0	0	0	0	0	0	0	0	0	0	0	0	0	0	0	0	0	0	0	0	0	0	0	0	0	0	0	0	0	0	0	0	0	0	0	0	0	0	0	0	0	0	0	0	0	0	0	0	0	0	0	8	3	2	0	0	0	0	0	0	0	0	0	0	1	0	0	0	0	0	0	0	0	0	0	0	0	0	0	0	0	0	0	0	0	0	0	0	0	0	0	0	0	0	0	0	0	0	0	0	0	0	0	0	0	0	0	0	0	0	0	0	0	0	0	0	0	0	0	0	0	0	0	0	0	0	0	0	0	9	4	1	0	0	0	0	0	0	0	0	0	0	0	0	0	0	0	0	0	0	0	0	0	0	0	0	0	0	0	0	0	0	0	0	0	0	0	0	0	0	0	0	0	0	0	0	0	0	0	0	0	0	0	0	0	0	0	0	0	0	0	0	0	0	0	0	0	0	0	0	0	0	0	0	0	0	0	4.584962501	3.64385619	-0.395886196	98.708	47.04	47.04	4.587735145	21.04731376	5.0445	25.44698025	405.5522965	62.58169767	18.01075068	418.3056478	174.8137901	291.57	1.031446873	-5.289574873	-5.678348388	-5.817735145	0	1	0.75	0.833333333	1	0.6	0	1	1	0.74047619	0.333333333	0.875	1	0	0	0	0	0	1	0	0	0	0	0	0	0	1	0
[truncated: 23,118,901 more chars]
