# Supplementary material for: Use of QSAR Global Models and Molecular Docking for Developing New Inhibitors of c-src Tyrosine Kinase
Source: Int J Mol Sci. 2019 Dec 18;21(1):19. doi: 10.3390/ijms21010019 (PMC6981969; doi:10.3390/ijms21010019)
Supplement: Supplementary file 1 [file ijms-21-00019-s001.zip › Paper_supplementary_files_v_2/Table S2. The most important descriptors.csv]

	Smiles	activity	SpMax4_Bh(m)	DECC	SpMax5_Bh(m)	SpMax3_Bh(m)	J_D	F06[C-N]	Chi1_EA(dm)	P_VSA_MR_6	SpMax6_Bh(m)	N-073	F05[C-N]
1	BrC(Cn1ncc2c(NCc3ccccc3)ncnc12)c4ccccc4	I	3.795059582	2.038461538	3.346498166	3.825617417	1.264458973	12	24.08102101	106.0345092	3.080854524	1	13
2	BrC(Cn1ncc2c(ncnc12)N3CCCC3)c4ccccc4	I	3.655793645	1.493383743	3.257327993	3.795709675	1.352286624	13	21.55377255	58.59201075	2.954410745	1	13
3	BrC(Cn1ncc2c(ncnc12)N3CCCCC3)c4ccccc4	I	3.660767255	1.597222222	3.275979762	3.795479886	1.347661652	13	21.55377255	58.59201075	2.960279506	1	14
4	Brc1cc2OCOc2cc1\C=C/3\C(=O)NN(C3=O)c4ccc(I)cc4	A	3.808780386	1.648	3.625474581	3.942280064	1.368045782	4	26.15601487	90.59628574	3.148113928	0	5
5	Brc1ccc(C=CCNCCNS(=O)(=O)c2cccc3cnccc23)cc1	I	3.793301003	1.942386831	3.4740283	3.92932473	1.275176056	5	8.717928576	88.74732191	3.289490359	0	8
6	Brc1ccc(CNC(=O)Nc2ccc3[nH]ncc3c2)cc1	I	3.501536846	1.58276644	3.198511223	3.777050665	1.332150792	6	17.98683823	84.32408317	2.854501596	1	5
7	Brc1ccc2NC(=O)C(=C3SC(=S)NC3=O)c2c1	I	3.388701994	0.925925926	3.1448421	3.868563323	1.773417013	2	15.47258448	50.02104419	2.896262675	0	3
8	Brc1ccc2[nH]c3c(CC(=O)Nc4ccccc34)c2c1	I	3.420011883	1.04	3.143893176	3.779582324	1.597701562	2	15.40408056	90.69523308	2.834340473	1	3
9	Brc1ccc2[nH]c3c(CC(=O)Nc4cccnc34)c2c1	I	3.413129062	1.04	3.142395892	3.765614905	1.597701562	4	15.40408056	68.55716318	2.831231215	1	5
10	Brc1ccc2[nH]nc(c3ccccc3)c2c1	I	3.131570346	0.9765625	2.824535954	3.738673492	1.658954693	1	0.675675676	86.76776056	2.686650262	1	3
11	Brc1cnc2[nH]cc(c3ccccc3)c2c1	I	3.138288912	0.9765625	2.808307806	3.734083733	1.658954693	3	0.675675676	77.90412365	2.686650262	1	4
12	C(C1CCOCC1)n2cc(nn2)c3ccc4[nH]ncc4c3	I	3.229998785	1.600907029	2.915258036	3.631737248	1.255469444	8	5.988372093	45.37883882	2.866012271	2	12
13	C(Nc1nc(cs1)c2ccc3[nH]ncc3c2)c4ccccc4	I	3.289777945	1.727272727	3.094420431	3.824020782	1.203931738	6	15.84831628	94.54730482	2.83452838	1	9
14	C(Nc1nc2ccc(cc2s1)c3ccncc3)c4ccccc4	I	3.417856298	1.882797732	3.08405862	3.816929074	1.224449996	7	15.84831628	105.0649903	2.880394076	0	8
15	C(Nc1ncnc2c1cnn2\C=C/c3ccccc3)c4ccccc4	I	3.37821648	2.0928	3.104409012	3.821109027	1.230152852	12	18.34831628	115.0819293	3.038804797	1	13
16	C(Oc1ccc(Nc2ncnc3ccccc23)cc1)c4ccccc4	I	3.335487244	2.016	3.130686194	3.781924019	1.168126561	4	26.81217173	139.2778523	2.950008403	1	5
17	C(c1ccccc1)c2cc(on2)c3ccc4[nH]ncc4c3	I	3.224309972	1.600907029	2.914581888	3.72434134	1.255469444	5	10.29411765	101.8232995	2.790791718	1	6
18	C(c1ccccc1)c2cn(nn2)c3ccc4[nH]ncc4c3	I	3.225877842	1.600907029	2.914407589	3.728322789	1.255469444	9	17.21153012	95.51682374	2.788402883	2	10
19	C(c1ccccc1)n2cc(nn2)c3ccc4[nH]ncc4c3	I	3.234341495	1.600907029	2.90791531	3.72269143	1.255469444	9	13.5576506	95.94565113	2.788792901	2	13
20	C(c1ccccc1)n2nnc(c3ccc4[nH]ncc4c3)c2C5CC5	I	3.520538076	1.597222222	3.229714575	3.787896415	1.243283529	9	14.46607805	89.65497861	2.903522121	2	13
21	C(c1cn(nn1)c2ccc3[nH]ncc3c2)n4nnc5ccccc45	I	3.317815604	1.625	3.172465209	3.788310855	1.13324258	13	20.47506307	84.9991383	2.861677532	3	10
22	C1CC1Nc2ncnc3c2cnn3\C=C/c4ccccc4	I	3.328635104	1.537414966	3.043685012	3.727460573	1.281110355	13	20	64.51511693	2.802916613	1	10
23	C1CCC(CC1)Nc2c(nc3ncccn23)c4ccc5[nH]ncc5c4	I	3.390624508	1.2576	3.131065663	3.703926412	1.304546489	13	17.5	54.85508629	2.949105525	2	16
24	C1CCC(CC1)Nc2ncnc3c2cnn3\C=C/c4ccccc4	I	3.352059999	1.916666667	3.051274539	3.711298696	1.269324046	14	20	64.51511693	3.013576723	1	12
25	C=CC(=O)N1CCCC1c2occc2	I	2.712358345	0.857142857	2.633342859	3.35495897	1.948537236	0	14.85168342	56.61237927	2.270462296	0	0
26	CC(=NNC(=N)N)c1cc(NC(=O)NCCCCCCNC(=O)Nc2cc(cc(c2)C(=NNC(=N)N)C)C(=NNC(=N)N)C)cc(c1)C(=NNC(=N)N)C	I	3.56199634	3.127572016	3.56199634	3.637749225	1.715130533	42	57.23986539	102.2882861	3.548855847	0	44
27	CC(=NNC(=N)N)c1cc(NC(=O)c2cccc(c2)C(=O)Nc3cc(cc(c3)C(=NNC(=N)N)C)C(=NNC(=N)N)C)cc(c1)C(=NNC(=N)N)C	I	3.56199634	2.729289941	3.56199634	3.853690519	1.623138452	32	51.96308429	147.4220807	3.498367947	0	40
28	CC(=O)N1CCC(CC1)Nc2nccc(n2)c3c(nc4occn34)c5ccc(F)cc5	I	3.687350789	1.760665973	3.347547809	3.804742702	1.20466936	11	30.44993307	87.9361414	3.151657116	1	16
29	CC(=O)N1CCN(CC1)C(=O)CN2C(=N)SC=C2c3ccc(C)cc3	I	3.449118983	1.5872	3.139556172	3.767718736	1.526334202	7	20.78268334	62.21992531	3.045383868	0	9
30	CC(=O)N1CCN(CC1)C(=O)CN2C(=N)SC=C2c3ccc(Cl)cc3	I	3.449206804	1.5872	3.315823243	3.770313357	1.526334202	6	19.95312075	62.53495689	3.136976666	0	9
31	CC(=O)N1CCN(CC1)C(=O)CN2C(=N)SC=C2c3ccccc3	I	3.449106614	1.4375	3.138474393	3.742072328	1.527679993	6	19.31209511	68.51059784	2.906293406	0	9
32	CC(=O)N1CCN(CC1)C2CCC(CC2)n3nc(c4ccc(NC(=O)c5cc6ccccc6n5C)cc4)c7c(N)ncnc37	A	3.786515788	3.174586777	3.619599408	3.819151845	0.912724335	22	40.174469	154.3061474	3.458261028	2	22
33	CC(=O)NCC(=O)N1C2CCC1c3cc(Nc4ncc(c(NC5CCC5)n4)C(F)(F)F)ccc23	A	3.614198142	2.131487889	3.487926906	3.690468551	1.168231304	15	62.32853455	52.47943485	3.305271551	1	16
34	CC(=O)NS(=O)(=O)[C@H]1C2CCC(CC2)[C@@H]1Nc3nc(ncc3F)c4c[nH]c5ncc(F)cc45	I	3.731072976	1.548209366	3.363659931	3.840151607	1.295497646	13	15.83544508	49.55681311	3.352988991	1	14
35	CC(=O)Nc1c(sc2ccc(Cl)c(Cl)c12)C(=O)N	I	3.393373433	0.87037037	3.269912478	3.477129676	2.183280516	3	15.22748212	42.79691173	2.872476298	0	4
36	CC(=O)Nc1cc(N)c(C#N)c(n1)c2ccccc2	I	3.104601483	0.975069252	2.903724824	3.45747222	2.018161417	7	15.68409658	122.5168862	2.695964481	0	10
37	CC(=O)Nc1cc(N)c(C#N)c(n1)c2ccsc2	I	3.104605435	1.055555556	2.918700012	3.461976736	2.01533591	4	15.68409658	99.91004387	2.69521493	0	9
38	CC(=O)Nc1ccc(Sc2nc(Nc3cc(C)n[nH]3)c4ccccc4n2)cc1	I	3.588518656	1.75	3.361117464	3.836085849	1.3007844	12	33.94026597	99.19924325	3.149129684	2	13
39	CC(=O)Nc1ccc(Sc2nc(Nc3cc([nH]n3)C4CC4)c5ccccc5n2)cc1	I	3.588659584	1.902222222	3.533323807	3.892976543	1.140545626	12	35.41085421	104.283911	3.358151622	2	15
40	CC(=O)Nc1ccc(Sc2nc(Nc3cc[nH]n3)c4ccccc4n2)cc1	A	3.588510294	1.711934156	3.360582402	3.802881736	1.296469526	11	30.55226526	110.5745835	3.13615638	2	13
41	CC(=O)Nc1cccc(CNC2=C(Nc3ccc4[nH]ncc4c3)C(=O)C2=O)c1	I	3.435847402	1.839285714	3.304288953	3.838171281	1.239722301	8	37.33174524	94.72150834	3.086246398	1	4
42	CC(=O)Nc1cccc(Nc2nccc(Nc3cc([nH]n3)C4CC4)n2)c1	A	3.512410534	1.911242604	3.42274829	3.746796316	1.194140634	10	54.61739823	74.48821775	2.994536204	3	15
43	CC(=O)c1cccc(c1)c2cnc3[nH]ccc3c2	I	3.174524948	1.135802469	2.769862821	3.377683979	1.572057657	4	1.841574034	83.16807148	2.608835166	1	3
44	CC(C(=O)N(C)C)n1cc(cn1)c2cnc(N)c3c(csc23)c4ccc(NC(=O)Nc5ccc(C)cc5)cc4	A	3.799031804	2.777120316	3.556280624	3.884044084	1.100841208	18	34.71381465	178.2649324	3.424243287	1	17
45	CC(C)(C(=O)N)n1cc(cn1)c2cnc(N)c3c(csc23)c4ccc(NC(=O)Nc5cccc(F)c5)cc4	A	3.800084527	2.631578947	3.522561712	3.884246226	1.116502828	18	35.53225547	167.4076218	3.401003659	1	14
46	CC(C)(C)C(=O)Oc1ccc2c(c1)nc(NC(=O)c3cccc(c3)[N+](=O)[O-])n2CCCO	I	3.543759655	1.96875	3.459628117	3.690886206	1.603291067	7	29.43307397	91.55960031	3.292859167	1	10
47	CC(C)(C)N1CN(C(=C2C=NN=C12)N)c3ccc(Cl)cc3	A	3.381867601	1.160997732	3.016130859	3.514483579	1.772372245	9	37.53199059	55.12807314	2.843143841	0	10
48	CC(C)(C)NC(=O)c1ccc2nc3[nH]c4ccccc4c3nc2c1	I	3.389583183	1.583333333	3.116471264	3.625973421	1.391864028	3	18.1918764	78.94105857	2.967032005	1	7
49	CC(C)(C)NC1=C(Nc2ccnc(Nc3ccc(cc3)c4ccncc4)n2)C(=O)C1=O	I	3.624794716	2.245577523	3.517162453	3.763984094	1.209358125	15	54.80720721	88.05650459	3.01360308	1	15
50	CC(C)(C)OC(=O)n1ncc2cc(NC3=C(NCc4ccc(Cl)cc4Cl)C(=O)C3=O)ccc12	I	3.607712205	2.246097337	3.593947164	3.898246926	1.258788162	7	38.99161561	91.54757952	3.362898024	1	7
51	CC(C)(C)OC(=O)n1ncc2cc(NC3=C(NCc4ccc(cc4)S(=O)(=O)N)C(=O)C3=O)ccc12	I	3.720842267	2.493061224	3.605811211	3.914058138	1.228268248	8	40.05184915	126.8647821	3.362084429	1	8
52	CC(C)(C)c1cc(NC(=O)Nc2cccc3ccccc23)n(n1)c4cccc(c4)C(=O)NCC#N	I	3.507967623	1.995102041	3.477201211	3.77715117	1.382601226	15	34.30922589	153.1421874	3.364920401	1	16
53	CC(C)(C)c1ccc(cc1)C(=O)NC2=CC(=CNC2=O)c3ccncc3	I	3.481582766	1.698224852	3.151844652	3.662734996	1.485371623	6	18.94977869	88.05650459	2.952919455	0	8
54	CC(C)(C)c1ccc2nc([nH]c2c1)c3n[nH]c4ccccc34	A	3.273333548	1.396694215	3.074962734	3.585862237	1.401722442	9	5.882352941	76.38054562	2.799200387	2	12
55	CC(C)(C)c1n[nH]c2OC(=C(C#N)C(c3ccccc3F)c12)N	I	3.343498113	0.888468809	2.908252995	3.569360014	1.939765298	10	19.70745004	77.99907989	2.884785578	1	13
56	CC(C)(C)n1nc(c2ccc(Cl)cc2)c3c(N)ncnc13	A	3.352393421	1.111111111	3.029437365	3.524876576	1.792535128	13	13.14102564	82.38924339	2.8578819	1	11
57	CC(C)(CO)CNc1nccc(n1)c2c(nc3c(CC4CC4)nccn23)c5ccc(F)cc5	I	3.719901775	1.636363636	3.60209139	3.789819877	1.303941449	14	16.33782574	71.49199801	3.23448754	1	23
58	CC(C)(CO)CNc1nccc(n1)c2c(nc3c(CCN)nccn23)c4ccc(F)cc4	I	3.614077701	1.60546875	3.373832424	3.778102866	1.484041135	17	16.33782574	71.49199801	3.177299957	1	20
59	CC(C)(CO)CNc1nccc(n1)c2c(nc3c(Cl)nccn23)c4ccc(F)cc4	I	3.627004516	1.551111111	3.460698345	3.792453843	1.463822016	13	15.50826315	74.56377715	3.14767349	1	19
60	CC(C)(CO)CNc1nccc(n1)c2c(nc3c(OCC(F)(F)F)nccn23)c4ccc(F)cc4	I	3.620612747	1.789387755	3.559961892	3.776117209	1.487855838	13	21.71981905	76.30659871	3.233470182	1	21
61	CC(C)(CO)CNc1nccc(n1)c2c(nc3cnccn23)c4ccc(F)cc4	I	3.607691074	1.562425684	3.227623517	3.768932325	1.436631382	13	14.8672375	71.49199801	2.971511795	1	19
62	CC(C)(CO)c1nnc2ccc(nn12)c3c(nc4CCCn34)c5ccc(F)cc5F	I	3.534380647	1.333333333	3.240121658	3.796154231	1.36512657	12	11.48810329	71.565596	3.049011201	2	15
63	CC(C)(CO)c1nnc2ccc(nn12)c3c(nc4occn34)c5ccc(F)cc5F	I	3.538242684	1.333333333	3.228988141	3.831160906	1.36512657	11	6.8823392	92.35250954	3.040412425	2	14
64	CC(C)(O)CNc1nccc(n1)c2c(nc3c(CC4CC4)nccn23)c5ccc(F)cc5F	I	3.715042379	1.542699725	3.552649056	3.789632456	1.341371569	14	17.95002572	71.1367686	3.232200566	1	21
65	CC(C)(O)Cc1nnc2ccc(nn12)c3c(nc4occn34)c5ccc(F)cc5F	I	3.553796182	1.413333333	3.26815346	3.831040895	1.3389701	11	6.358016398	92.35250954	3.076112747	2	18
66	CC(C)CON1c2ccc(Cl)cc2C(=O)c3c(C)nn(C)c13	I	3.373672387	0.933884298	3.131417598	3.532342081	1.86202271	6	20.44451399	54.5871006	2.916108682	2	6
67	CC(C)COc1nccn2c(c3ccnc(NCC(C)(C)CO)n3)c(nc12)c4ccc(F)cc4	I	3.615855937	1.737024221	3.517577702	3.77538365	1.482411323	17	20.68119099	76.30659871	3.23357165	1	23
68	CC(C)Cc1cc(on1)c2ccc3[nH]nc(N)c3c2	I	3.211245269	1.368421053	2.88403107	3.45141138	1.530027898	5	3.970588235	86.48159478	2.534665458	1	6
69	CC(C)Cn1c(N)nc2c(F)cc(cc12)c3c(nc4sccn34)c5ccc(F)cc5	I	3.56213819	1.333333333	3.398559783	3.847223787	1.364439531	9	4.860037217	135.9652367	3.20201748	2	14
70	CC(C)Cn1c(N)nc2ccc(cc12)c3c(nc4sccn34)c5ccc(F)cc5	I	3.551644186	1.379310345	3.397567341	3.847127284	1.331694999	9	4.197785562	136.3204661	3.16797752	2	14
71	CC(C)N(C(C)C)C(=O)Nc1ccc2nc(c3occc3)c(nc2c1)c4occc4	I	3.696409002	1.766666667	3.323700876	3.770072457	1.391589093	4	24.39234607	107.7429312	3.23048424	0	8
72	CC(C)N(C)C(=O)c1c(nnn1Cc2ccccc2)c3ccc4[nH]ncc4c3	I	3.546994777	1.443877551	3.238499539	3.767190647	1.471694964	17	25.2009669	102.7560054	3.060877745	2	22
73	CC(C)N(CC1=Nc2ccccc2C(=O)N1)Cc3cn4cccc(C)c4n3	A	3.362970082	1.566529492	3.310297869	3.618932443	1.330371174	10	29.33141746	91.11279254	3.075797021	1	16
74	CC(C)NC(=O)COc1cccc(c1)c2nc(Nc3ccc4[nH]ncc4c3)c5ccccc5n2	I	3.607823431	2.07266436	3.397573066	3.817952828	1.169947624	12	31.92510098	129.7471087	3.282518435	2	11
75	CC(C)Nc1c(nc2ncccn12)c3ccc4[nH]ncc4c3	I	3.35484032	1.136363636	3.070712541	3.478986635	1.481551081	10	17.5	54.85508629	2.805858445	2	14
76	CC(C)Nc1ncnc2c1cnn2CC(Br)c3ccccc3	I	3.493355579	1.479338843	3.242273222	3.795132889	1.543725068	13	25.73270473	55.46769686	2.954324882	1	10
77	CC(C)OC1=NNC(=O)C1=Cc2c[nH]c3ccccc23	I	3.290469978	1.03	2.897976881	3.411994322	1.602178288	4	10.80866776	67.55991187	2.747749725	1	8
78	CC(C)Oc1nccn2c(c3ccnc(NCC(C)(C)CO)n3)c(nc12)c4ccc(F)cc4F	I	3.613906993	1.621107266	3.443235592	3.77583058	1.524386982	13	24.3312757	75.9513693	3.213358192	1	23
79	CC(C)Oc1nccn2c(c3ccnc(NCC(C)(C)O)n3)c(nc12)c4ccc(F)cc4F	I	3.563414644	1.542699725	3.440617131	3.769334372	1.536258926	13	24.61897237	75.9513693	3.211439659	1	21
80	CC(C)S(=O)(=O)n1c(N)nc2ccc(cc12)c3c(nc4sccn34)c5ccc(F)cc5	I	3.842803252	1.440166493	3.439776358	3.958351818	1.367225996	8	5.438758477	136.3204661	3.177717944	2	14
81	CC(C)Sc1nc(Nc2cccc(Br)c2)c3cnn(CC(Cl)c4ccccc4)c3n1	A	3.792227592	1.76	3.728172408	3.945461221	1.397852138	19	30.89127876	99.18453875	3.567025	2	14
82	CC(C)Sc1nc(Nc2cccc(F)c2)c3cnn(CC(Cl)c4ccccc4)c3n1	A	3.783634104	1.76	3.569289917	3.843148213	1.397852138	19	30.86487916	105.2504524	3.221643362	2	14
83	CC(C)Sc1nc(Nc2cccc(O)c2)c3cnn(CC(Cl)c4ccccc4)c3n1	A	3.782615928	1.76	3.56910491	3.832521824	1.397852138	19	31.78369152	96.1294343	3.220174685	2	14
84	CC(C)Sc1nc(Nc2ccccc2)c3cnn(CC(Cl)c4ccccc4)c3n1	A	3.779087292	1.72175981	3.568716671	3.816164089	1.392569532	19	28.91591497	105.6056818	3.215126153	2	14
85	CC(C)[C@H](NC(=O)[C@H](CCCNC(=N)N)NC(=O)[C@@H](N)CC(=O)O)C(=O)N[C@@H](Cc1ccc(O)cc1)C(=O)N[C@@H](C(C)C)C(=O)N[C@@H](Cc2cnc[nH]2)C(=O)N3CCC[C@H]3C(=O)N[C@@H](Cc4ccccc4)C(=O)O	I	3.788972645	3.271731191	3.782670556	3.849491284	1.519123004	27	45.61050155	131.065516	3.721363779	1	35
86	CC(C)n1nc(c2cc3c(Cl)cccc3[nH]2)c4c(N)ncnc14	I	3.444882712	1.111531191	3.206542931	3.547979561	1.533854089	17	8.141025641	86.67751736	3.007978315	2	10
87	CC(C)n1nc(c2ccc3ccccc3c2)c4c(N)ncnc14	A	3.386241893	1.179584121	3.050508249	3.444915216	1.504114627	14	7.5	112.463308	2.913930952	1	12
88	CC(C)n1nc(c2cnc3ccccc3c2)c4c(N)ncnc14	A	3.379645765	1.179584121	3.032359501	3.444914367	1.504114627	12	7.5	90.93784871	2.890085982	1	13
89	CC(C)n1nnc2ccc(cc12)c3c(nc4occn34)c5ccc(F)cc5F	I	3.455934732	1.357142857	3.199144535	3.830968009	1.361987803	8	6.986754967	107.1584689	3.026022001	2	9
90	CC(Cn1ncc2c(Nc3cccc(Cl)c3)nc(SCCN4CCOCC4)nc12)c5ccccc5	A	3.789964993	1.864489796	3.61310409	3.856724784	1.190557549	23	36.57603411	99.63004084	3.39565186	2	15
91	CC(Cn1ncc2c(Nc3cccc(Cl)c3)ncnc12)c4ccccc4	I	3.422598268	1.905325444	3.304582244	3.838222874	1.306235785	14	24.54443816	99.63004084	3.134186613	2	13
92	CC(Cn1ncc2c(Nc3cccc(F)c3)nc(SCCN4CCOCC4)nc12)c5ccccc5	I	3.788112778	1.864489796	3.613079475	3.84086379	1.190557549	23	36.61804845	105.2504524	3.341294999	2	15
93	CC(Cn1ncc2c(Nc3ccccc3)nc(SCCN4CCOCC4)nc12)c5ccccc5	I	3.785057301	1.865051903	3.613072989	3.812281879	1.181582255	23	34.66908426	105.6056818	3.338462854	2	15
94	CC(N)C1CCC(CC1)C(=O)Nc2ccnc3[nH]ccc23	I	3.280643536	1.496598639	3.081832618	3.470333989	1.485276423	4	15.17882511	38.03427689	2.866012271	1	4
95	CC(N)C1CCC(CC1)C(=O)Nc2ccncc2	I	3.094395178	1.444444444	2.866012271	3.430840515	1.710651247	3	15.17882511	26.41389244	2.686650262	0	3
96	CC(N)COc1cnc(Cl)c(C=Cc2ccncc2)c1	I	3.302657157	1.575	3.173421566	3.529846789	1.702702372	5	7.661429552	43.11509955	2.686650262	0	5
97	CC(NC(=O)CCCCCC(=O)Nc1cccc(Nc2nccc(Nc3cc([nH]n3)C4CC4)n2)c1)c5occc5	A	3.750288717	3.3	3.634707112	3.864825195	0.91101042	12	67.26811832	115.333677	3.51446461	3	17
98	CC(NC(=O)c1ccc(cc1)c2ccncc2)c3ccccc3	I	3.364199507	1.810964083	3.047991566	3.68506261	1.393449044	3	12.09626206	121.6856719	2.686650262	0	4
99	CC(NC1=C(N(C(=O)C)c2ccncc2)C(=O)C1=O)C(C)(C)C	I	3.376410245	1.149338374	3.017744172	3.635367073	2.119855227	8	26.30036358	36.6808471	2.703901512	0	7
100	CC(NC1=C(Nc2ccnc(Nc3cccc(C)c3)n2)C(=O)C1=O)C(C)(C)C	I	3.631921048	1.795918367	3.069547337	3.722243581	1.500455409	16	50.69520791	65.91843469	3.017786763	1	11
101	CC(NC1=C(Nc2ccncc2)C(=O)C1=O)C(C)(C)C	I	3.017924573	1.26	2.842332406	3.634004303	1.893085145	7	27.30720721	31.97619716	2.686650262	0	5
102	CC(NC1=C(Nc2ccncc2)C(=O)C1=O)C3CCCCC3	I	3.275288186	1.429752066	2.866012271	3.717768436	1.510642818	6	27.30720721	31.97619716	2.84296383	0	6
103	CC(Nc1nccc(n1)c2c(nc3occn23)c4ccc(F)cc4)c5ccccc5	I	3.722934315	1.633333333	3.280247712	3.805519679	1.23430898	14	18.95794541	133.7983038	3.139192173	1	15
104	CC(O)Cn1cc(cn1)c2cnc(N)c3c(csc23)c4ccc(NC(=O)Nc5cccc(C)c5)cc4	A	3.795355712	2.570987654	3.459083157	3.878917896	1.09792656	18	27.67891836	156.7675287	3.38258132	1	12
105	CC(O)Cn1cc(cn1)c2cnc(N)c3c(csc23)c4ccc(NC(=O)Nc5cccc(F)c5)cc4	A	3.795530413	2.570987654	3.459042127	3.878577321	1.09792656	17	26.23988184	162.7029718	3.378893527	1	12
106	CC(O)[C@H]1C2CCC(CC2)[C@@H]1Nc3nc(ncc3F)c4c[nH]c5ncc(F)cc45	A	3.353624217	1.524375743	3.334350231	3.756166731	1.267896853	12	18.90700867	44.85216317	3.039179507	1	11
107	CC(Oc1cc(cnc1N)c2cnn(c2)C3CCNCC3)c4c(Cl)ccc(F)c4Cl	I	3.591784193	1.915555556	3.538345006	3.763401055	1.318835887	11	28.51700087	103.6236542	3.258398818	1	8
108	CC1(O)CC(C1)c2nc(c3ccc4ccc(nc4c3)c5ccccc5)c6c(N)nccn26	I	3.737609686	1.681640625	3.370167998	3.788556367	1.14340422	13	11.54487747	150.1232537	3.169532355	1	13
109	CC1=NN(C(=O)C1=Cc2c(C)c(C#N)c3nc4ccccc4n3c2O)c5ccc(cc5)C(=O)O	I	3.646682313	1.84083045	3.260460289	3.771521899	1.281128659	10	23.92960886	121.6117574	3.211121168	1	13
110	CC1=Nc2c(sc3c(Br)ccc(Cl)c23)C(=O)O1	I	3.476251168	0.851211073	3.070448247	3.768310408	1.855126224	0	13.3876039	44.94804095	2.949353382	0	1
111	CC1CCN(CC1N(C)c2ncnc3[nH]ccc23)C(=O)CC#N	I	3.295981927	1.361058601	3.10288795	3.516577433	1.65211071	12	21.80402041	56.25163916	3.066812698	1	10
112	CC1CCN(CC1N(C)c2ncnc3[nH]ccc23)C(=O)CO	I	3.280440271	1.23553719	3.086074077	3.447415469	1.674481376	9	21.86475329	39.64989278	2.913809253	1	8
113	CC1CNCCCN1S(=O)(=O)c2cccc3cncc(C)c23	I	3.332353927	1.016528926	3.176053352	3.609845312	1.819026873	2	25.39221368	38.3109801	2.979278493	0	6
114	CCC(=O)Nc1ccc(Sc2nc(Nc3cc(C)[nH]n3)c4ccccc4n2)cc1	A	3.610655796	1.873959572	3.416572766	3.838720136	1.283524849	12	34.66497977	104.283911	3.169851137	2	13
115	CCC(CO)Nc1nc(NCc2ccccc2)c3ncn(C(C)C)c3n1	I	3.440009959	1.461538462	3.142512738	3.599501155	1.624641192	18	38.66549713	52.89473247	3.092674123	1	15
116	CCC(N)(CC)C#Cc1cnc(N)c2c(csc12)c3ccc(NC(=O)Nc4cccc(C)c4)cc3	I	3.701983887	2.493061224	3.456488831	3.806608243	1.241735075	13	31.39973872	144.5345337	3.381085269	0	13
117	CCC1N(C2CCCC2)c3nc(Nc4ccc(cc4OC)C(=O)NC5CCCCC5)ncc3N(C)C1=O	I	3.664263921	2.305332359	3.506078646	3.721409486	1.194587782	18	56.93437921	76.51220876	3.316321629	1	16
118	CCC1N(C2CCCC2)c3nc(Nc4ccc(cc4OC)C(=O)NC5CCN(C)CC5)ncc3N(C)C1=O	I	3.665235304	2.487534626	3.50687514	3.729847859	1.181895099	19	69.21991312	84.90858563	3.331568161	1	18
119	CCCC(=O)Nc1cccc(Nc2nccc(Nc3cc([nH]n3)C4CC4)n2)c1	A	3.542800852	2.071428571	3.507209366	3.749293232	1.177981286	10	55.34211203	74.48821775	3.112885335	3	15
120	CCCC(=O)Nc1cccc(c1)c2nc(Nc3ccc4[nH]ncc4c3)c5cc(OCCN6CCCC6)ccc5n2	I	3.723019905	2.27	3.550913828	3.834862779	1.076710008	17	41.87689432	123.0276087	3.429814669	2	11
121	CCCC(=O)Nc1n[nH]c2ccc(cc12)c3cccc(F)c3F	I	3.273895343	1.534971645	3.065274336	3.569902195	1.597072146	8	11.42008836	93.22034233	2.874275343	1	6
122	CCCC(=O)Nc1n[nH]c2ccc(cc12)c3cn(Cc4ccccc4)nn3	I	3.564503579	1.939643347	3.255588782	3.731125368	1.260241771	12	24.04117368	102.9782212	3.063393511	2	17
123	CCCC(=O)Nc1n[nH]c2ccc(cc12)c3nnn(Cc4ccccc4)c3c5ccccc5	I	3.647327784	1.750229568	3.557803314	3.800726554	1.257844996	14	24.04117368	147.254361	3.255585292	2	22
124	CCCC(=O)Nc1n[nH]c2nc3ccccc3cc12	I	3.093321778	1.385041551	2.964735632	3.535142778	1.579939552	8	10.48352308	59.55973623	2.871940985	1	9
125	CCCC(=O)Nc1n[nH]c2nnc(cc12)c3cccc(F)c3F	I	3.236544177	1.534971645	3.062287991	3.564645188	1.597072146	11	11.42008836	68.93813545	2.873699453	1	9
126	CCCC(=O)Nc1nn(C(=O)CC)c2nc3ccccc3cc12	I	3.390591267	1.285444234	3.089245689	3.566109386	1.715017588	9	19.47398187	64.26438616	2.952082072	1	11
127	CCCCCCCCCCCCOc1ccc(NC(=N)N)cc1NC(=N)N	I	3.44023262	2.235939643	3.353763743	3.516570108	2.11098537	8	28.17370338	42.98385114	3.297835865	0	11
128	CCCCNC1=NS(=O)N=C1Nc2ccc(F)cc2	I	3.2279467	1.368421053	2.99152467	3.522325642	1.759366766	8	27.73331947	54.43859583	2.708189768	1	9
129	CCCCNc1ccc2C(=O)N(CCNCCO)C(=O)c3cccc1c23	I	3.409333349	2.071005917	3.390681131	3.517592276	1.657280675	3	25.3145998	71.06436346	3.091407258	0	8
130	CCCCNc1nc(SC)nc2c1cnn2CC(Br)c3ccccc3	A	3.724497768	1.7376	3.512533018	3.80217247	1.568697461	12	23.00921156	62.65806013	3.214428284	1	13
131	CCCCNc1nc(SC)nc2c1cnn2CC(Cl)c3ccc(Cl)cc3	I	3.678759997	1.715976331	3.506082874	3.789006299	1.556999908	12	23.53999146	56.68241919	3.190105885	1	13
132	CCCCNc1nc(SC)nc2c1cnn2CC(Cl)c3ccc(F)cc3	I	3.600724052	1.715976331	3.501577501	3.731041075	1.556999908	12	23.56121747	62.30283072	3.164032783	1	13
133	CCCCNc1nc(SC)nc2c1cnn2CC(Cl)c3ccccc3	I	3.573440639	1.7376	3.498813249	3.724756325	1.568697461	12	22.89896582	62.65806013	3.163753364	1	13
134	CCCCNc1nc(SCC)nc2c1cnn2CC(Cl)c3ccccc3	A	3.576818246	1.730769231	3.498898967	3.755558632	1.581305235	14	23.23794887	55.46769686	3.184254972	1	13
135	CCCCNc1nc(SCCC)nc2c1cnn2CC(Cl)c3ccccc3	I	3.578128833	1.755829904	3.49900935	3.767609144	1.582320237	14	23.23794887	55.46769686	3.236404116	1	15
136	CCCCNc1ncnc2c1cnn2CC(Br)c3ccccc3	I	3.515495464	1.844990548	3.294817935	3.795126632	1.496317808	11	20.73270473	55.46769686	3.001261213	1	11
137	CCCCNc1ncnc2c1cnn2CC(Cl)c3ccccc3	I	3.498867153	1.844990548	3.241227191	3.588726958	1.496317808	11	20.622459	55.46769686	3.000926673	1	11
138	CCCCOc1ncnc2[nH]cc(c3ccccc3)c12	I	3.239840056	1.22	2.983784726	3.494839784	1.619586199	8	5.813953488	70.18737243	2.760141421	1	9
139	CCCCSc1nc(Nc2cccc(O)c2)c3cnn(CC(Cl)c4ccccc4)c3n1	A	3.769827472	1.741935484	3.56880177	3.82983934	1.380334374	19	31.10572542	96.1294343	3.337026033	2	16
140	CCCCn1c(NC(=O)c2ccc(cc2)C#N)nc3cc(ccc13)N(C)C(=O)C4CCCCC4	I	3.549617732	2.117647059	3.412659987	3.779366872	1.340666966	12	26.04685928	112.0131899	3.344550123	1	14
141	CCCCn1c(NC(=O)c2cccc(c2)C#N)nc3cc(ccc13)N(C)C(=O)C4CCCCC4	I	3.548594468	2.010380623	3.406947527	3.779324212	1.357313677	10	26.04685928	112.0131899	3.328139072	1	16
142	CCCNc1nc(SC)nc2c1cnn2CC(Br)c3ccccc3	I	3.72448207	1.527777778	3.459287306	3.802131121	1.586749737	11	23.00921156	62.65806013	3.15825509	1	13
143	CCCNc1nc(SC)nc2c1cnn2CC(Cl)c3ccc(Cl)cc3	I	3.678433444	1.5776	3.449351227	3.78898703	1.572120799	11	23.53999146	56.68241919	3.181431166	1	13
144	CCCNc1nc(SC)nc2c1cnn2CC(Cl)c3ccc(F)cc3	I	3.598981284	1.5776	3.445637328	3.731038494	1.572120799	11	23.56121747	62.30283072	3.090127139	1	13
145	CCCNc1nc(SC)nc2c1cnn2CC(Cl)c3ccccc3	I	3.570244871	1.527777778	3.444240267	3.724745788	1.586749737	11	22.89896582	62.65806013	3.089951064	1	13
146	CCCNc1nc(SCC)nc2c1cnn2CC(Cl)c3ccccc3	A	3.573843915	1.536	3.444327737	3.755542614	1.59500075	13	23.23794887	55.46769686	3.130493901	1	13
147	CCCNc1nc(SCCC)nc2c1cnn2CC(Cl)c3ccccc3	I	3.575298355	1.550295858	3.444350105	3.767596117	1.591549917	13	23.23794887	55.46769686	3.219212528	1	15
148	CCCNc1nc(SCCN2CCOCC2)nc3c1cnn3CC(Cl)c4ccccc4	I	3.617143431	1.947970864	3.568150478	3.791847305	1.304914963	19	32.65405495	55.46769686	3.444352813	1	13
149	CCCNc1nc(nc2c1cnn2CC(Cl)c3ccccc3)N(C)C	I	3.45301479	1.504	3.424863259	3.59390376	1.616221239	14	32.9079929	75.38476448	3.078147206	1	18
150	CCCNc1nc(nc2c1cnn2\C=C/c3ccccc3)S(=O)(=O)C	I	3.469932448	1.536	3.253831331	3.82008981	1.604696641	11	18.4047872	71.7054802	2.980508724	1	13
151	CCCNc1ncnc2c1cnn2CC(Br)c3ccccc3	A	3.467330116	1.611570248	3.255648059	3.79511031	1.521241453	10	20.73270473	55.46769686	2.958868005	1	11
152	CCCNc1ncnc2c1cnn2CC(Cl)c3ccccc3	I	3.445260615	1.611570248	3.206762445	3.586223369	1.521241453	10	20.622459	55.46769686	2.901686121	1	11
153	CCCNc1ncnc2c1cnn2CC(O)c3ccccc3	I	3.310179365	1.611570248	3.094597708	3.476502773	1.521241453	10	22.03842794	55.46769686	2.883150508	1	11
154	CCCOc1cccc(c1)C(C)NC(=O)c2ccc(cc2)c3ccncc3	I	3.433256266	2.041152263	3.335464514	3.688459195	1.384560972	4	19.21788	117.4528526	3.052028578	0	4
155	CCCS(=O)(=O)Nc1ccc(cc1)c2ccc3[nH]nc(N)c3c2	I	3.284100578	1.7731569	3.228224285	3.788897189	1.456551369	8	5.975187327	115.4038388	2.914172282	1	5
156	CCCS(=O)(=O)Nc1ccc(cc1)c2ccc3[nH]nc(NC(=O)C)c3c2	I	3.467938139	1.917159763	3.249136082	3.792651758	1.47361899	8	13.23399662	87.21130123	3.205639133	1	6
157	CCCS(=O)(=O)Nc1ccc(cc1)c2ccc3[nH]nc(NC(=O)CC)c3c2	I	3.529775372	1.969821674	3.259979471	3.793093952	1.473347059	9	13.95871041	87.21130123	3.2180377	1	7
158	CCCSc1nc(N(CC)CC)c2cnn(CC(Cl)c3ccccc3)c2n1	I	3.58462344	1.489711934	3.48335474	3.768776277	1.652870205	16	24.05901668	58.59201075	3.206974832	1	17
159	CCCSc1nc(NCc2ccccc2)c3cnn(CC(Cl)c4ccccc4)c3n1	A	3.766741709	1.9	3.569957454	3.828383887	1.346490149	15	26.58626515	106.0345092	3.275678548	1	17
160	CCCSc1nc(Nc2cccc(Cl)c2)c3cnn(CC(Cl)c4ccccc4)c3n1	I	3.766932111	1.788888889	3.570575845	3.940872756	1.384652993	17	30.14489872	99.63004084	3.363889065	2	16
161	CCCc1cc(on1)c2ccc3[nH]ncc3c2	I	3.146173366	1.307958478	2.813641387	3.348123297	1.517953928	4	1.470588235	51.25648715	2.526672655	1	4
162	CCCn1c(nc(c2ccc(Cl)c(Cl)c2)c1c3ccnc(NC4CCCCC4)n3)C5CCNCC5	I	3.669635103	1.573877551	3.561521651	3.778882529	1.346407718	18	33.90031195	50.84852546	3.402496268	1	16
163	CCCn1cc(cn1)c2cnc(N)c3c(csc23)c4ccc(NC(=O)Nc5cccc(F)c5)cc4	A	3.794810059	2.497959184	3.449367871	3.874981077	1.098754795	17	25.27923114	162.7029718	3.376982377	1	12
164	CCN(CC)CC#Cc1ccc2Cc3c(n[nH]c3c2c1)c4ccc(nc4)C#N	I	3.539384496	2.321428571	3.219216599	3.668089613	1.267319779	10	21.79618048	82.66760605	3.107530222	1	11
165	CCN(CC)CC#Cc1cnc(N)c2c(csc12)c3ccc(NC(=O)Nc4cccc(C)c4)cc3	I	3.635220713	2.684081633	3.466687741	3.805448008	1.212745299	11	33.37634572	144.5345337	3.381638149	0	13
166	CCN(CC)CCNC(=O)C=Cc1cnc(N)c2c(csc12)c3ccc(NC(=O)Nc4cccc(C)c4)cc3	A	3.67831757	3.266272189	3.547985043	3.805916412	1.180817121	12	37.71344492	149.2391836	3.424149679	0	16
167	CCN(CC)CCNC(=O)c1c(C)[nH]c(C=C2C(=O)Nc3ccc(F)cc23)c1C	A	3.439910486	2.104637337	3.310901747	3.618592988	1.539586442	9	30.71049762	67.97160282	3.03987837	1	8
168	CCN(CC)c1ccc(\C=C/2\C(=O)NN(C2=O)c3ccc(I)cc3)c(O)c1	I	3.628057532	1.827160494	3.425614394	3.824273669	1.54246846	5	32.94252375	92.41163402	3.03987837	0	6
169	CCN(CC)c1nc(SC)nc2c1cnn2CC(Cl)c3ccc(Cl)cc3	I	3.68229533	1.514792899	3.495740795	3.789181639	1.628525146	14	24.36105927	59.80673308	3.179420142	1	15
170	CCN(CC)c1nc(SC)nc2c1cnn2CC(Cl)c3ccccc3	A	3.580098774	1.4624	3.48332522	3.725404699	1.646691089	14	23.72003363	65.78237402	3.03987837	1	15
171	CCN(CC)c1ncnc2c1cnn2CC(Cl)c3ccccc3	I	3.48332836	1.493383743	3.170377571	3.594535976	1.577446443	13	21.44352681	58.59201075	3.03987837	1	13
172	CCN(CCO)CCCOc1ccc2c(Nc3cc(CC(=O)Nc4cccc(F)c4)[nH]n3)ncnc2c1	I	3.636616576	3.228634039	3.434667153	3.827384461	1.130013235	13	51.89527863	107.6213757	3.361494427	2	13
173	CCN1C(=O)SC(=C1C)c2ccnc(Nc3cccc(OC)c3)n2	I	3.219997234	1.506944444	3.111171672	3.679100696	1.528285573	7	31.60016375	69.33427937	3.033832916	1	10
174	CCN1C2=C(C(=O)ON2)C(=O)c3cc(F)c(Cl)cc13	I	3.271648548	0.87534626	2.896875344	3.348152811	1.889197621	1	20.6415191	58.47905886	2.801561099	0	2
175	CCN1C2=C(C(=O)ON2)C(=O)c3cc(O)c(Cl)cc13	I	3.269993998	0.87534626	2.89060843	3.348097599	1.889197621	1	20.92796237	49.35804079	2.801287205	0	2
176	CCN1CCN(CC1)c2ccc(Nc3nccc(n3)c4c(nc5ccccn45)c6cccc(c6)C(=O)Nc7ccccc7F)cc2	A	3.788928214	2.782608696	3.732959429	3.890844763	0.944368904	20	46.37215774	195.0155017	3.621513323	2	21
177	CCN1CCN(CCCC(=O)Nc2n[nH]c3nnc(cc23)c4cccc(F)c4F)CC1	I	3.541664923	2.164412071	3.281681435	3.753795667	1.198125056	15	29.37303474	68.93813545	3.194062931	1	11
178	CCN1N(C2CCCC2)c3nc(Nc4ccc(cc4OC)C(=O)NC5CCN(C)CC5)ncc3N(C)C1=O	I	3.665176636	2.487534626	3.48526855	3.729517108	1.181895099	20	77.37576175	84.35723612	3.328618376	1	16
179	CCNC(=O)c1cnc(N)c2c(csc12)c3ccc(NC(=O)Nc4cccc(F)c4)cc3	A	3.572360263	2.2109375	3.389233438	3.805976817	1.248296528	10	28.47110754	155.1746267	3.36870593	0	14
180	CCOC(=O)C1=C2SC(=Cc3occc3)C(=O)N2C(=C(C#N)C1c4occc4)N	I	3.538247865	1.36979786	3.465487357	3.7716716	1.615894212	11	19.08309794	110.6003221	3.153460489	0	10
181	CCOC(=O)C1=CN(c2ccc(O)cc2C)c3cc(ccc3C1=O)c4ccncc4	I	3.532751809	1.48	3.260968703	3.746558106	1.5445488	5	26.50806171	118.6235775	3.055222853	1	5
182	CCOC(=O)c1ccc2[nH]c3C(=O)NCCc3c2c1	I	3.140701768	1.252077562	3.007576068	3.395397528	1.659288149	2	10.16986063	54.16972166	2.847719405	1	3
183	CCOCCNc1nc(SC)nc2c1cnn2CC(Br)c3ccccc3	I	3.724473444	1.902366864	3.489180415	3.802193372	1.544657269	12	25.20403407	62.65806013	3.248307732	1	13
184	CCOCCNc1ncnc2c1cnn2CC(Br)c3ccccc3	I	3.493409686	2.013888889	3.305565696	3.795155857	1.467368677	11	22.92752725	55.46769686	3.103462176	1	11
185	CCOc1ccc(NC(=O)Nc2ccc(cc2)c3csc4c(cnc(N)c34)c5cnn(C)c5)cc1	A	3.790565447	2.4	3.437789836	3.859371379	1.065498935	18	29.14422044	167.2217587	3.402885032	1	12
186	CCOc1ccc2cc(ccc2c1)c3nn(C(C)C)c4ncnc(N)c34	A	3.444910001	1.807692308	3.212096536	3.467364547	1.429245876	14	13.31395349	108.2304887	3.044708242	1	12
187	CCOc1ccc2cc(ccc2c1)c3nn(CC4CCNCC4)c5ncnc(N)c35	I	3.466406038	1.733333333	3.288184894	3.69706233	1.240642084	15	18.31395349	108.2304887	3.189172162	1	16
188	CCOc1ccccc1C=NNC(=O)c2nnn(c2N3CCCC3)c4nonc4N	I	3.566153061	1.608888889	3.309114079	3.704741128	1.32809626	21	28.18731937	91.71598455	3.262885531	1	17
189	CCOc1nc(NC(=O)C)cc(N)c1C#N	I	3.104589432	1.046875	2.831946749	3.276474326	2.565163059	4	22.09645993	76.76467462	2.586457591	0	6
190	CCOc1nc(NC(=O)Cc2cc(OC)c(cc2OC)S(=O)(=O)C)cc(N)c1C#N	I	3.423734861	1.666666667	3.275154493	3.800373719	1.965212314	8	37.91152104	139.8968127	3.167364375	0	9
191	CCOc1nc(NC(=O)Cc2cc(OC)c(cc2OC)S(=O)(=O)C)cc(N)c1Cl	I	3.478226974	1.626634958	3.294462834	3.81386085	1.954491614	7	36.24212411	123.6100979	3.202010139	0	6
192	CCOc1nc(NC(=O)Cc2cc(OC)ccc2OC)cc(N)c1C#N	I	3.276204717	1.50887574	3.177823669	3.44849728	1.881261584	8	36.10157796	140.631963	3.101851872	0	9
193	CCOc1nc(cc(N)c1C#N)C(=O)NCc2ccc(cc2)S(=O)(=O)C	I	3.409728371	1.74556213	3.271025833	3.743060241	1.780413781	8	20.26576196	124.2684165	3.042826304	0	6
194	CCOc1nc(cc(N)c1C#N)C(=O)NCc2ccc(cc2)S(=O)(=O)N	I	3.40941955	1.74556213	3.270985483	3.742006674	1.780413781	9	19.13748158	148.3694875	3.042172756	0	7
195	CCOc1nc(cc(N)c1C#N)C(=O)NCc2ccccc2S(=O)(=O)N	I	3.423425891	1.544378698	3.272001247	3.722657156	1.907844985	9	17.182459	148.3694875	3.070125449	0	7
196	CCOc1nc(cc(N)c1C#N)C(=O)NCc2cccnc2	I	3.271811122	1.504132231	3.064700312	3.423444368	1.816019857	9	17.78154938	96.57482436	2.875659492	0	7
197	CCOc1nc(cc(N)c1C#N)C(=O)NCc2ccncc2	I	3.271665804	1.504132231	3.058043931	3.422030408	1.816019857	9	17.78154938	96.57482436	2.863634653	0	5
198	CCOc1nc(cc(N)c1Cl)C(=O)NCc2ccc(cc2)S(=O)(=O)C	I	3.492351312	1.6896	3.292502333	3.754181016	1.756772977	5	18.59636503	107.9817017	3.095035691	0	4
199	CCOc1nc(cc(N)c1Cl)C(=O)NCc2ccccc2S(=O)(=O)N	I	3.502407976	1.536	3.292835581	3.731828916	1.88868961	6	15.51306206	132.0827727	3.125563635	0	5
200	CCS(=O)(=O)Nc1ccc(cc1)c2ccc3[nH]nc(N)c3c2	I	3.278757229	1.727272727	2.972774373	3.788758742	1.47390592	8	5.975187327	115.4038388	2.906759296	1	5
201	CCS(=O)(=O)c1ccc(cc1)c2cncc3sc(cc23)C(=O)N	I	3.424443153	1.493383743	3.15033992	3.750211202	1.595826682	3	5.174485919	64.68492746	2.960680382	0	5
202	CCSc1nc(N(CC)CC)c2cnn(CC(Cl)c3ccccc3)c2n1	I	3.583395336	1.49704142	3.483331904	3.756621379	1.65591106	16	24.05901668	58.59201075	3.077318252	1	15
203	CCSc1nc(N2CC(C)OC(C)C2)c3cnn(\C=C/c4ccccc4)c3n1	I	3.693303177	1.678571429	3.270208159	3.75607971	1.40616148	16	24.22404634	67.63943083	3.151278659	1	17
204	CCSc1nc(N2CCCCC2)c3cnn(CC(Cl)c4ccccc4)c3n1	I	3.66635312	1.522633745	3.55646142	3.758732611	1.412579922	16	24.05901668	58.59201075	3.140227321	1	16
205	CCSc1nc(N2CCOCC2)c3cnn(CC(Cl)c4ccccc4)c3n1	I	3.632399792	1.522633745	3.548857427	3.757874433	1.412579922	16	25.59962255	58.59201075	3.117149113	1	15
206	CCSc1nc(NCCc2ccccc2)c3cnn(CC(Cl)c4ccccc4)c3n1	I	3.755415647	2.066666667	3.570186704	3.836472259	1.306511566	16	23.72998865	106.0345092	3.342055642	1	15
207	CCSc1nc(NCc2ccccc2)c3cnn(CC(Cl)c4ccccc4)c3n1	I	3.754820774	1.90725327	3.568373878	3.828256905	1.341592107	15	26.58626515	106.0345092	3.257986389	1	15
208	CCSc1nc(Nc2cccc(Br)c2)c3cnn(CC(C)c4ccccc4)c3n1	A	3.760511712	1.783590963	3.725971171	3.854594217	1.381390504	17	27.22834197	99.18453875	3.33889727	2	15
209	CCSc1nc(Nc2cccc(Cl)c2)c3cnn(CC(C)c4ccccc4)c3n1	A	3.754753799	1.783590963	3.398274037	3.854592827	1.381390504	17	27.15992803	99.63004084	3.291400765	2	15
210	CCSc1nc(Nc2cccc(Cl)c2)c3cnn(CC(Cl)c4ccccc4)c3n1	A	3.754948568	1.783590963	3.56900905	3.940066786	1.381390504	17	30.14489872	99.63004084	3.362917924	2	14
211	CCSc1nc(Nc2cccc(F)c2)c3cnn(CC(C)c4ccccc4)c3n1	A	3.753351315	1.783590963	3.346353943	3.840224462	1.381390504	17	27.20194236	105.2504524	3.118503405	2	15
212	CCSc1nc(Nc2cccc(O)c2)c3cnn(CC(C)c4ccccc4)c3n1	A	3.753093941	1.783590963	3.345634214	3.828768585	1.381390504	17	28.12075472	96.1294343	3.116577451	2	15
213	CC[C@H](C)[C@H](NC(=O)[C@H](CS)NC(=O)C)C(=O)N[C@@H](Cc1ccc(O)cc1)C(=O)N[C@@H](CCCCN)C(=O)N[C@@H](Cc2ccc(cc2)[N+](=O)[O-])C(=O)N[C@@H](Cc3ccc(O)cc3)C(=O)O	A	3.823407661	2.525443787	3.750772257	3.860635804	1.883137279	20	34.62276171	155.1662162	3.693220928	0	30
214	CCc1c([nH]c2nccnc12)c3ccc(cc3)C(C)(C)O	A	3.281416973	1.292517007	3.061980453	3.426318017	1.619541859	5	11.20581074	50.2184623	2.686650262	1	6
215	CCc1cccc(NC(=O)Nc2ccc3c(CCc4sc5ncnc(N)c5c34)c2)c1	I	3.488723655	1.968888889	3.401923816	3.827360345	1.144564429	14	29.0768566	128.021823	3.178243274	0	16
216	CCc1nc(c2cccc(C)c2)c(s1)c3ccnc(NC(=O)c4ccccc4)c3	I	3.725720533	1.655172414	3.253650617	3.810413435	1.359148347	6	13.63305288	125.3719933	3.138626969	0	9
217	CCc1nc2C(=O)NC(=O)c2c3cc(OC)c(OC)cc13	I	3.080964315	0.952380952	3.040021647	3.402272849	1.861328742	3	14.26169308	68.94626953	2.91492804	0	4
218	CCc1nccn2c(c3ccnc(NCC(C)(C)O)n3)c(nc12)c4ccc(F)cc4F	I	3.561095465	1.440166493	3.317326279	3.771185399	1.523820593	14	17.95002572	71.1367686	3.131049735	1	17
219	CCn1c(nc2cnc(Oc3cccc(NC(=O)c4ccc(OCCN5CCOCC5)cc4)c3)cc12)c6nonc6N	I	3.738224741	3.183673469	3.679258302	3.813736607	0.902010843	16	40.97037424	148.6039012	3.372470442	1	18
220	CN(C(=O)C)c1ccc(Sc2nc(Nc3cc(C)[nH]n3)c4ccccc4n2)cc1	A	3.623246097	1.769322235	3.37733801	3.839713849	1.30551124	12	33.96913809	112.6802878	3.156304673	2	13
221	CN(C(=O)C1CCCCC1)c2ccc3c(c2)nc(NC(=O)c4ccc(cc4)C#N)n3C	I	3.519405798	2.241415193	3.352246844	3.778278933	1.274529338	10	26.04685928	120.4095667	3.17830021	1	12
222	CN(C(=O)C1CCCCC1)c2ccc3c(c2)nc(NC(=O)c4ccc(cc4)C#N)n3CCC(=O)N	A	3.571393036	2.071836735	3.459924346	3.779581373	1.356538903	12	28.08578397	116.7178398	3.348592871	1	16
223	CN(C)C(=O)Nc1ccc2nc(c3occc3)c(nc2c1)c4occc4	I	3.565930485	1.615384615	3.248500286	3.770071856	1.41806145	4	12.32127825	124.5356849	2.924215845	0	8
224	CN(C)C(=O)c1c(nnn1Cc2ccccc2)c3ccc4[nH]ncc4c3	I	3.418970824	1.485207101	3.230542672	3.763379544	1.442120749	13	19.16543299	111.1523823	2.913653389	2	20
225	CN(C)CC#Cc1cnc(N)c2c(csc12)c3ccc(NC(=O)Nc4cccc(C)c4)cc3	A	3.590071196	2.44077135	3.431288811	3.805358464	1.220004605	11	29.84081181	161.3272874	3.380626558	0	13
226	CN(C)CC(=O)NC(COc1cncc(c1)c2ccc3cnccc3c2)Cc4c[nH]c5ccccc45	I	3.653350859	1.919753086	3.438225955	3.795165813	1.131903392	9	16.6182089	140.4942341	3.310924024	1	11
227	CN(C)CC(=O)Nc1n[nH]c2ccc(cc12)c3cn(Cc4ccccc4)nn3	I	3.583910629	2.030612245	3.274514518	3.731486103	1.257411339	14	26.80617497	119.770975	3.113916214	2	17
228	CN(C)CC(C)(C)CNc1nccc(n1)c2c(nc3cnccn23)c4ccc(F)cc4	I	3.647710435	1.691987513	3.279216212	3.776339645	1.406399961	13	21.18001861	88.28475174	3.217138658	1	22
229	CN(C)CC(C)(C)CNc1nccc(n1)c2c(nc3occn23)c4ccc(F)cc4	I	3.647368473	1.7	3.274314215	3.781862969	1.3858685	10	21.18001861	100.0242452	3.154295826	1	19
230	CN(C)CCCC(=O)Nc1n[nH]c2nnc(cc12)c3cccc(F)c3F	I	3.386473365	1.852071006	3.205878851	3.620914352	1.51307957	14	18.85526778	85.73088918	2.913526563	1	9
231	CN(C)c1cc2sncc2cc1NC(=O)C(=O)O	I	3.172007396	1	2.815466432	3.483478305	2.002984255	3	18.74226172	53.31633714	2.726567802	0	2
232	CN(C)c1ccc(CNC(=O)c2cc3c(n[nH]c3s2)c4ccccc4)cc1	I	3.469791406	1.975308642	3.310632386	3.817683459	1.208830453	3	19.43441849	132.4434554	3.128136386	1	7
233	CN(C)c1ccc(cc1)C(=O)NC2=CC(=CNC2=O)c3ccncc3	I	3.380473366	1.648	3.103283156	3.655804444	1.481148227	5	22.85295966	107.5447448	2.950275482	0	9
234	CN(C)c1cccc2c(cccc12)S(=O)(=O)N(CCN)c3cncc(c3)c4ccc5cnccc5c4	I	3.763004591	1.851851852	3.402047249	3.97405046	1.292186797	11	24.46557694	149.401587	3.337271191	0	14
235	CN(C)c1nc(N2CCOCC2)c3cnn(CC(Cl)c4ccccc4)c3n1	I	3.562245361	1.481481481	3.437825907	3.635546031	1.429619387	18	35.26966658	78.50907837	3.053642402	1	21
236	CN(C)c1nc(NCc2ccccc2)c3cnn(CC(Cl)c4ccccc4)c3n1	I	3.588707266	1.890606421	3.440032279	3.825730557	1.35561769	16	36.25630918	125.9515768	3.234207888	1	20
237	CN(CCCNC(=O)Nc1cc(cc(c1)C(=NNC(=N)N)C)C(=NNC(=N)N)C)CCCNC(=O)Nc2cc(cc(c2)C(=NNC(=N)N)C)C(=NNC(=N)N)C	I	3.56199634	3.366071429	3.56199634	3.657132236	1.726549196	40	69.52539929	110.6846629	3.558465437	0	48
238	CN(c1ccccc1)c2nc(Nc3cc(C)[nH]n3)c4ccccc4n2	I	3.393069229	1.344	3.122147557	3.815603358	1.418764762	13	39.20906852	115.9011514	2.896778068	3	17
239	CN(c1ncccc1CNc2nc(Nc3ccc4NC(=O)Cc4c3)ncc2C(F)(F)F)S(=O)(=O)C	A	3.786565484	1.954285714	3.430719317	3.878855256	1.354508929	13	61.6214681	88.91724837	3.277151815	1	15
240	CN1C(=C(C=C(C#N)C1=O)c2ccc(OC(F)(F)F)cc2)COC(c3ccc(cc3)C#N)c4cncn4C	I	3.746234135	1.736842105	3.449099625	3.787664784	1.453199704	13	26.64378441	154.4389266	3.335705014	1	14
241	CN1C(=NC(=C(C1=O)c2ccc3ccccc3c2)c4ccncc4)NCC(N)Cc5ccccc5	I	3.670178716	1.959183673	3.472396123	3.841304437	1.232392731	21	19.07184028	165.5558128	3.332652654	0	16
242	CN1C(=NC(=C(C1=O)c2cccc(C)c2)c3ccncc3)NCC(N)Cc4ccccc4	I	3.649070538	1.73828125	3.445180689	3.77533363	1.39067629	21	20.54242851	135.1667165	3.08862995	0	16
243	CN1C(=O)C(=Cc2cnc(NC3CCOCC3)nc12)Oc4ccc(F)cc4F	I	3.434681104	2.257653061	3.09701211	3.685157855	1.314456259	7	45.30612649	70.52872855	2.963543128	0	12
244	CN1CCC(C(O)C1)c2c(O)cc(O)c3C(=O)C=C(Oc23)c4ccccc4Cl	I	3.420072982	1.216836735	3.284851889	3.692432098	1.577189915	2	26.69400941	79.21185104	3.115170039	0	2
245	CN1CCC(CC1)C(=O)n2nc(N)c3cc(ccc23)c4cn(Cc5ccccc5)nn4	I	3.699568756	2.305931322	3.345387236	3.76714709	1.130178719	14	38.36377026	144.2717856	3.170845808	2	18
246	CN1CCC(CC1)NC(=O)c2cc3c(n[nH]c3s2)c4ccccc4	I	3.418140025	1.694444444	3.171276204	3.742717427	1.28939921	4	22.97741031	77.07545221	2.925921468	1	7
247	CN1CCN(C(C1)c2ccccc2)C(=O)CCCCCC(=O)Nc3cccc(Nc4nccc(Nc5cc([nH]n5)C6CC6)n4)c3	A	3.750288749	3.30962963	3.674510067	3.879987084	0.836736278	14	75.0871839	138.1560569	3.576382239	3	21
248	CN1CCN(C(C1)c2ccccc2)C(=O)CCSCCC(=O)Nc3cccc(Nc4nccc(Nc5cc([nH]n5)C6CC6)n4)c3	A	3.85173749	3.30962963	3.743545196	3.880525989	0.836736278	14	75.21524682	138.1560569	3.635969287	3	21
249	CN1CCN(CC1)C(=O)CN2C(=N)SC=C2c3ccc(C)cc3	I	3.349196713	1.398865784	3.048653475	3.739740572	1.554394021	7	20.78053584	65.91165224	2.877564201	0	8
250	CN1CCN(CC1)C(=O)CN2C(=N)SC=C2c3ccc(Cl)cc3	I	3.349368918	1.398865784	3.315175573	3.740690529	1.554394021	6	19.95097324	66.22668382	2.878881041	0	8
251	CN1CCN(CC1)C(=O)CN2C(=N)SC=C2c3ccccc3	I	3.34918301	1.268595041	2.915200197	3.734336614	1.558875727	6	19.3099476	72.20232477	2.871614826	0	8
252	CN1CCN(CC1)c2cc(Nc3cc(C)[nH]n3)nc(C=Cc4ccccc4)n2	A	3.612783942	1.5	3.221656624	3.784326002	1.32275402	19	41.92353461	90.78050605	3.036147626	2	17
253	CN1CCN(CC1)c2cc(Nc3cc(C)[nH]n3)nc(Sc4ccc(NC(=O)C5CC5)cc4)n2	A	3.760609315	1.966942149	3.618679089	3.827039972	1.129466835	19	58.81639032	87.13081507	3.346466877	2	17
254	CN1CCN(CC1)c2ccc(C(=O)Nc3n[nH]c4ccc(Cc5cc(F)cc(F)c5)cc34)c(NC6CCOCC6)c2	A	3.680922239	2.212968471	3.624550245	3.875785366	1.057636576	16	71.32526482	141.8688456	3.403094295	1	16
255	CN1CCN(CC1)c2ccc(Nc3ncc(F)c(NC4C5CC(C=C5)C4C(=O)N)n3)cc2C	A	3.619288488	2.168962351	3.33116664	3.786569004	1.121980299	18	58.84901815	64.80209139	3.142794919	1	15
256	CN1CCN(CC1)c2ccc(cn2)c3cnc4NCCN(Cc5c(F)ccc(F)c5Cl)c4c3	A	3.60821826	2.12855831	3.355703304	3.792854824	1.159357569	14	43.2341628	100.7381974	3.316464347	0	10
257	CN1CCN(CC1)c2ccc3nc([nH]c3c2)C4=C(N)c5c(F)cccc5NC4=O	A	3.490133385	1.812128419	3.227179739	3.699489574	1.231216541	15	38.40799821	96.23262559	3.041060458	1	14
258	CN1CCN(CC1)c2cccc(Nc3nccc(n3)c4c(nc5ccccn45)C(=O)N)c2	I	3.603935142	1.873046875	3.443544349	3.727544707	1.175774103	18	40.88682419	109.3529832	3.077260408	2	18
259	CN1CCN(CC1)c2nc(C3=C(C(=O)NC3=O)c4c[nH]c5ccccc45)c6ccccc6n2	I	3.688271068	1.441689624	3.310007649	3.739543289	1.263493158	16	23.38660721	122.6341811	3.269597471	1	16
260	CN1CCN(CCCNc2cccc(n2)c3nc4c(cccc4[nH]3)C(=O)N)CC1	I	3.438073097	2.126040428	3.362075585	3.726701475	1.178557087	12	31.61905724	77.61614373	3.166000399	1	11
261	CN1CCN(Cc2ccc(cc2)C(=O)Nc3ccc(C)c(Nc4nccc(n4)c5cccnc5)c3)CC1	I	3.683768447	2.710007305	3.610614638	3.833038011	1.028965693	9	48.34481742	126.1192964	3.335380521	1	19
262	CN1CCN(Cc2ccc3c(Cc4c(n[nH]c34)c5csc(c5)C#CCOCC6CC6)c2)CC1	I	3.737615861	2.782369146	3.585267882	3.77915216	0.945939536	8	34.31497479	73.99346407	3.361377131	1	8
263	CNC(=O)C(C)n1cc(cn1)c2cnc(N)c3c(csc23)c4ccc(NC(=O)Nc5ccc(C)cc5)cc4	A	3.798462632	2.710526316	3.515008685	3.88392925	1.099341062	18	33.21938092	169.8685555	3.409169171	1	16
264	CNC(=O)C=Cc1cnc(N)c2c(csc12)c3cc(F)c4[nH]c(C)cc4c3	A	3.433696288	1.796982167	3.398461198	3.62889418	1.423200608	8	7.824716296	113.8742975	3.119715399	1	9
265	CNC(=O)C=Cc1cnc(N)c2c(csc12)c3ccc4OCOc4c3	A	3.432851807	1.7248	3.228879578	3.625039878	1.397140641	6	13.53215627	107.7662867	3.080511055	0	8
266	CNC(=O)C=Cc1cnc(N)c2c(csc12)c3ccc4sc(C)nc4c3	A	3.488193286	1.804733728	3.431994155	3.633437546	1.394146705	8	7.16246464	98.02522119	3.109311613	0	10
267	CNC(=O)COc1ccc(Nc2nc(Nc3ccc(C)c(c3)S(=O)(=O)N)ncc2F)cc1	A	3.69449773	2.474609375	3.526962107	3.797461318	1.425869803	13	45.18168374	137.6683637	3.128809606	2	13
268	CNC(=O)N1CCN(CCCOc2ccc3Cc4c(n[nH]c4c3c2)c5ccc(nc5)C#N)CC1	I	3.602413894	2.676470588	3.451803725	3.771717103	1.010911564	12	35.49608697	97.3976586	3.258984441	1	10
269	CNC(=O)[C@H]1C2CCC(CC2)[C@@H]1Nc3nc(ncc3F)c4c[nH]c5ncc(F)cc45	I	3.415674068	1.511111111	3.352976343	3.757718897	1.271814132	12	18.80761301	57.95318997	3.044854316	1	15
270	CNC(=O)c1cc(Oc2ccc(NC(=O)Nc3ccc(Cl)c(c3)C(F)(F)F)cc2)ccn1	I	3.491455206	2.451171875	3.387350447	3.791653161	1.356472798	7	35.35157449	125.3496094	3.356451452	0	6
271	CNC(=O)c1cc(Oc2ccc(NC(=O)Nc3cccc(c3)C(F)(F)F)cc2)ccn1	I	3.449029019	2.414151925	3.357127992	3.787616896	1.341478047	7	35.73279762	131.3252503	3.256516237	0	6
272	CNC(=O)c1cc2c(n[nH]c2s1)c3ccccc3F	I	3.188447558	1.279778393	2.840714733	3.468506609	1.65135848	3	3.85412806	76.72022281	2.79780191	1	5
273	CNC(=O)c1ccccc1Nc2nc(Nc3ccc(cc3OC)N4CCOCC4)ncc2Cl	I	3.579497449	2.016528926	3.349593035	3.847604625	1.299636216	15	58.09816677	115.9699028	3.302566963	2	14
274	CNC(=O)c1ccccc1Sc2ccc3c(C=Cc4ccccn4)n[nH]c3c2	I	3.542399753	2.265306122	3.34064478	3.806353908	1.237016876	10	5.912702261	118.8676458	3.177427743	1	6
275	CNC(=O)c1cnc(N)c2c(csc12)c3ccc(NC(=O)Nc4cc(C)ccc4F)cc3	A	3.553424876	2.125	3.384087013	3.812705087	1.254763576	10	25.28712454	157.2803311	3.339203888	0	14
276	CNC(=O)c1cnc(N)c2c(csc12)c3ccc(NC(=O)Nc4cccc(Cl)c4)cc3	A	3.556149798	2.104058273	3.457932848	3.826293027	1.247904152	9	25.92909321	157.9505921	3.3468371	0	14
277	CNC1CC2OC(C)(C1OC)n3c4ccccc4c5c6CNC(=O)c6c7c8ccccc8n2c7c35	A	3.65753809	0.986122449	3.40079091	3.780537745	1.35065964	17	43.08306441	125.0336194	3.271806362	2	16
278	CNS(=O)(=O)c1ccccc1Nc2nc(Nc3cc(ccc3OC)N4CCN(CC4)C(=O)C)ncc2Br	A	3.760589391	2.137326516	3.692145699	3.937460524	1.33744504	17	56.52860081	113.8895597	3.608094245	2	18
279	CNc1cc(F)cc(c1)C2=CNC(=O)C(=C2)NC(=O)c3ccc(cc3)N4CCC[C@H]4CN5CCCC5	A	3.697062754	2.327160494	3.579464484	3.757956411	1.086311282	8	49.89075861	120.502381	3.245380372	0	13
280	CNc1cc(Nc2nc3ccc(cc3s2)C(=O)Nc4c(C)cccc4Cl)ncn1	A	3.598273665	2.159334126	3.359653262	3.804504148	1.251517172	4	38.26882091	97.46489408	3.166014107	1	12
281	CNc1cc(cc(c1)C2=CNC(=O)C(=C2)NC(=O)c3ccc(cc3)N4CCC[C@H]4CN5CCCC5)C#N	A	3.703043123	2.362308254	3.580138707	3.760958524	1.090142462	12	51.76019876	131.1686843	3.252820332	0	15
282	CNc1cc(ccn1)C2=CNC(=O)C(=C2)NC(=O)c3ccc(cc3)N4CCCCC4	A	3.608562585	2.037777778	3.257895007	3.69618678	1.241465615	6	36.38849356	101.4762881	3.133304473	0	11
283	CNc1cc(ncn1)C2=CNC(=O)C(=C2)NC(=O)c3ccc(cc3)N4CCCCC4	I	3.607498787	2.037777778	3.25740335	3.68977919	1.241465615	7	36.38849356	88.81446568	3.116665363	0	12
284	CNc1cccc(c1)C2=CNC(=O)C(=C2)NC(=O)c3ccc(cc3)N4CCCCC4	A	3.610775378	2.037777778	3.259997931	3.706799149	1.241465615	6	36.38849356	120.8576105	3.133583374	0	9
285	CNc1cccc(n1)C2=CNC(=O)C(=C2)NC(=O)c3ccc(cc3)N4CCCCC4	A	3.609831552	2.037777778	3.25999102	3.699816095	1.241465615	7	36.38849356	107.7669606	3.133582246	0	9
286	CNc1cncc(c1)C2=CNC(=O)C(=C2)NC(=O)c3ccc(cc3)N4CCCCC4	A	3.609313045	2.037777778	3.259851358	3.698544842	1.241465615	6	36.38849356	92.42886803	3.127929649	0	9
287	CNc1cncc(c1)C2=CNC(=O)C(=C2)NC(=O)c3ccc(cc3)N4CCC[C@H]4CN5CCCC5	A	3.679349539	2.310204082	3.578152999	3.751993929	1.07847624	8	47.94179442	92.42886803	3.245064277	0	13
288	CNc1cncc(n1)C2=CNC(=O)C(=C2)NC(=O)c3ccc(cc3)N4CCCCC4	A	3.607868961	2.037777778	3.259834185	3.690262623	1.241465615	7	36.38849356	79.33821821	3.127772778	0	9
289	CNc1cncc(n1)C2=CNC(=O)C(=C2)NC(=O)c3ccc(cc3)N4CCC[C@H]4CN5CCCC5	A	3.671705022	2.310204082	3.577698942	3.749972201	1.07847624	9	47.94179442	79.33821821	3.24505507	0	13
290	CNc1nccc(n1)C2=CNC(=O)C(=C2)NC(=O)c3ccc(cc3)N4CCCCC4	A	3.606994384	2.037777778	3.257839632	3.688008934	1.241465615	7	36.38849356	86.48654553	3.133304085	0	11
291	CNc1ncnc2NCCC(=Nc12)c3ccc(NC(=O)Nc4cccc(c4)C(F)(F)F)cc3	I	3.47608504	2.236914601	3.371111747	3.800474794	1.20868545	12	51.24794776	110.5361596	3.248686992	0	17
292	COC(=O)Nc1nc2ccc(cc2[nH]1)C(=O)c3ccccc3	I	3.319160921	1.694214876	2.99354544	3.518469949	1.501809591	4	10.51134741	107.1043045	2.77560738	1	6
293	COC(=O)c1c(C)n2ncnc(N)c2c1c3ccc(NC(=O)Nc4ccccc4)cc3	A	3.474891149	1.893860562	3.357789408	3.778138742	1.343732633	12	25.07093543	162.8326498	3.15292099	1	18
294	COC(C(=O)N1Cc2[nH]nc(NC(=O)c3ccc(cc3)N4CCN(C)CC4)c2C1)c5ccccc5	A	3.641260815	2.493061224	3.468651894	3.845534256	1.084721427	11	45.98807761	134.4974154	3.268050656	1	13
295	COCC(C)(C)CNc1nccc(n1)c2c(nc3c(C)nccn23)c4ccc(F)cc4	I	3.622461965	1.629552549	3.264326056	3.777257142	1.444492916	14	18.66340713	82.37505542	3.086077794	1	20
296	COCCN(C)C(=O)c1c(nnn1Cc2ccccc2)c3ccc4[nH]ncc4c3	I	3.518345436	1.46254459	3.243012826	3.765373813	1.44663882	15	22.28489822	113.6390628	3.167820657	2	21
297	COCCNc1nccc(n1)c2c(nc3cnccn23)c4ccc(F)cc4	I	3.411010153	1.500685871	3.218060569	3.751952345	1.441494052	15	14.19428347	82.37505542	2.965921325	1	13
298	COCCOC1CCC(CC1)n2nc(c3ccc(Nc4oc5c(C)cc(C)cc5n4)cc3)c6c(N)ncnc26	A	3.703889292	2.837606838	3.410807081	3.790249391	1.010166371	16	36.87015257	122.688297	3.394558983	2	20
299	COCCOC1CCC(CC1)n2nc(c3ccc(Nc4oc5c(Cl)cc(C)cc5n4)cc3)c6c(N)ncnc26	A	3.705865496	2.837606838	3.51446727	3.798814905	1.010166371	16	35.54092129	123.0033286	3.410777414	2	19
300	COCCOCC#Cc1cc(cs1)c2n[nH]c3c4ccc(CN5CCN(C)CC5)cc4C(=O)c23	I	3.585787071	2.785467128	3.499875407	3.74437278	1.088512873	8	24.61136995	90.0099988	3.259345563	1	8
301	COCCOc1cc2ncc(C#N)c(N[C@@H]3C[C@H]3c4ccccc4)c2cc1OC	A	3.524180185	1.902497027	3.372245725	3.616970007	1.369822503	10	30.54034904	126.8893115	3.118396066	0	8
302	COCCOc1cc2ncnc(Nc3cccc(c3)C#C)c2cc1OCCOC	I	3.403993453	1.873959572	3.282012451	3.520157604	1.589801083	8	33.39846646	123.2749092	3.173176052	1	7
303	COCCn1cc(c2ccncn2)c(n1)c3ccc(Cl)cc3	I	3.362471349	1.256198347	3.198173335	3.653330948	1.628271774	5	5.264467035	77.18347128	2.813604482	1	13
304	COCc1nnn(c1C(=O)NN=C(C)c2ccc(O)cc2O)c3nonc3N	I	3.413514353	1.489795918	3.186018645	3.664294095	1.582157296	9	26.85525335	90.2685476	3.047822281	1	14
305	COc1cc(C(=O)O)c(Cl)cc1NC(=O)Nc2cnc(cn2)C#N	I	3.348423535	1.611111111	3.250040438	3.499843977	1.807080171	6	26.73949503	68.63727303	3.074741141	0	7
306	COc1cc(C)c(Cl)cc1NC(=O)Nc2cnc(cn2)C#N	I	3.330527131	1.512396694	3.10127996	3.496471078	1.768058871	6	26.6571093	67.72739856	2.988314645	0	7
307	COc1cc(C=C(C#N)c2n[nH]c(N)c2C#N)ccc1O	I	3.06252749	1.156462585	3.057896769	3.415307614	1.928537099	8	11.43107024	120.212633	2.879613576	1	11
308	COc1cc(C=C(C#N)c2nc3cc(C)ccc3[nH]2)c(Br)cc1O	I	3.543123407	1.458333333	3.243916122	3.812702214	1.583186357	8	10.16886158	94.86543553	3.004531294	1	9
309	COc1cc(C=C(C#N)c2nc3ccccc3[nH]2)c(Br)cc1O	I	3.518960944	1.289224953	3.152314827	3.810645202	1.581981873	8	8.698273348	101.1561081	3.003820823	1	8
310	COc1cc(C=C2SC(=Nc3ccccc3)NC2=O)ccc1O	I	3.148898613	1.742911153	3.028256432	3.765011926	1.448058906	5	15.15658006	103.2765169	2.940867721	0	5
311	COc1cc(C=C2SC(=O)NC2=O)ccc1O	I	3.015266338	1.07266436	2.940648152	3.146229383	1.830630736	2	8.591970584	55.51526175	2.648031441	0	2
312	COc1cc(C=C2SC(=S)NC2=O)ccc1O	I	3.066621482	1.07266436	2.941322096	3.407241469	1.830630736	2	8.54932086	52.44545281	2.81178859	0	2
313	COc1cc(C=O)c(Cl)cc1NC(=O)Nc2cnc(cn2)C#N	I	3.336573503	1.561436673	3.17565374	3.498128313	1.782276367	6	25.16207661	67.72739856	3.065267041	0	7
314	COc1cc(Nc2ncc(F)c(Nc3ccc4OC(C)(C)C(=O)Nc4n3)n2)cc(OC)c1OC	A	3.535210065	2.117647059	3.181534791	3.784301294	1.297468423	10	67.24407873	115.0940505	3.143832296	2	17
315	COc1cc(Nc2ncc(c(Nc3ccccc3C(=O)N)n2)[N+](=O)[O-])cc(OC)c1OC	A	3.447495803	1.671875	3.258988721	3.828452008	1.633716604	15	58.24987628	123.725329	3.143832296	2	16
316	COc1cc(Nc2nccc(Nc3onc(c3)C4CCCCC4)n2)cc(OC)c1OC	A	3.57442829	2.104058273	3.160066653	3.747350823	1.231908312	12	57.0972126	91.3691141	3.143832296	2	14
317	COc1cc(Nc2nccc(n2)c3nc(CO)cs3)cc(c1)C(F)(F)F	I	3.372064885	1.692307692	3.136690755	3.701918546	1.536453047	9	36.62851407	67.62287166	3.089694186	1	6
318	COc1cc(Nc2nccc(n2)c3ncc(C)s3)cc(c1)C(F)(F)F	I	3.372120061	1.5584	3.099893624	3.704245936	1.546636392	9	32.70552071	61.33219914	2.861659075	1	6
319	COc1cc(Nc2nccc(n2)c3nccs3)cc(OC)c1	A	3.143832296	1.342975207	3.080732423	3.684781164	1.502360351	7	31.37508798	80.56378221	2.796102671	1	6
320	COc1cc(Nc2nccc(n2)c3nccs3)cc(c1)C(F)(F)F	I	3.371670779	1.378472222	3.096765274	3.697375415	1.549128901	9	31.23493247	67.62287166	2.809442152	1	5
321	COc1cc(Nc2ncnc3ccc(cc23)c4ccc(CN5CC6C(CO)C6C5)cc4)ccc1Oc7ccccc7	A	3.801424402	2.977989292	3.747571165	3.897006322	0.872654367	11	43.86206124	185.9714107	3.3603026	1	10
322	COc1cc(SC)ccc1C(=O)Nc2nnc(CCc3ccccc3)s2	I	3.589796807	1.961538462	3.208813084	3.825903659	1.382629561	9	22.8298111	111.7533624	3.093896526	0	9
323	COc1cc(c(OC)cc1CC(=O)Nc2cc(N)c(C#N)c(OC(C)C)n2)S(=O)(=O)C	I	3.448557638	1.698231009	3.388749822	3.800810651	1.979622165	11	40.23710244	139.8968127	3.167422881	0	9
324	COc1cc(cc(OC)c1OC)c2ccc3Nc4cc(ccc4C(=O)Nc3c2)c5ccccc5NS(=O)(=O)C	I	3.78996409	2.468113083	3.645167371	3.922171063	1.225728445	8	41.01169469	200.9443044	3.257677571	1	8
325	COc1cc(ccc1C(=O)Nc2n[nH]c3ccc(Cc4cc(F)cc(F)c4)cc23)N5CCN(C)CC5	I	3.650237101	2.367283951	3.404312578	3.875520739	1.123872629	9	50.48258257	155.2385835	3.233889574	1	13
326	COc1cc(ccc1CC#N)c2ccc3C(=O)Nc4cc(CCOc5ccc(cc5)N6CCOCC6)ccc4Nc3c2	I	3.728970541	3.201814059	3.565062398	3.873907289	0.934926064	7	57.47215177	195.9467059	3.372307189	1	7
327	COc1cc(ccc1NC(=O)OC(C)(C)C)c2nn(CCN3CCC(CC3)N(C)C)c4ncnc(N)c24	A	3.608522273	2.512783053	3.413642843	3.764079758	1.340406763	20	47.45655638	111.8508792	3.276487794	1	21
328	COc1cc(ccc1NC(=O)c2cc3ccccc3n2C)c4nn(C5CCC(CC5)N6CCN(CC6)C(=O)C)c7ncnc(N)c47	A	3.799303498	3.069943289	3.6199286	3.831900426	0.950374728	23	42.23853263	160.9563855	3.459745162	2	22
329	COc1cc(ccc1Nc2ncc(Cl)c(Nc3ccccc3S(=O)(=O)C(C)C)n2)N4CCC(CC4)N5CCN(C)CC5	A	3.763566609	2.930839002	3.692930726	3.903409635	1.100799818	21	76.14344399	109.6304119	3.548436229	2	17
330	COc1cc(ccc1O)c2ccc3C(=O)Nc4cc(ccc4Nc3c2)C(=O)NCCNC(=O)C	I	3.577341218	2.62283737	3.378045013	3.728469871	1.303599545	7	39.98630796	136.539205	3.250896861	1	7
331	COc1cc(ccc1O)c2ccc3C(=O)Nc4cc(ccc4Nc3c2)C(=O)NCc5cccc(F)c5	I	3.718175915	2.665123457	3.383839379	3.852647797	1.138530083	5	42.29808806	182.046138	3.245310601	1	6
332	COc1cc(ccc1O)c2ccc3C(=O)Nc4cc(ccc4Nc3c2)[N+](=O)[O-]	I	3.473765182	1.785714286	3.246042184	3.752893551	1.406371921	5	38.64339108	126.7010778	3.052698705	1	4
333	COc1cc(ccc1O)c2ccc3[nH]nc(C(=O)Nc4ccccc4)c3c2	I	3.39101918	1.78600823	3.164696962	3.812910454	1.340263559	10	15.48410936	138.9148565	3.022014485	1	7
334	COc1cc(ccc1OCC(O)CO)c2ccc3C(=O)Nc4cc(CCOc5ccc(cc5)N6CCOCC6)ccc4Nc3c2	I	3.722120686	3.535802469	3.565565799	3.8701956	0.927117009	5	59.3212779	181.4028127	3.49300724	1	5
335	COc1cc(cnc1Cl)N2CCc3nc(NC(=O)NCCc4cn(CC(F)F)cn4)sc3C2	I	3.544375498	2.58953168	3.466859009	3.910879331	1.130955128	11	46.40051881	49.23721741	3.352528402	1	11
336	COc1cc2CCN(C(=O)CN(C)C)c2cc1Nc3nc(Nc4cccc(F)c4C(=O)N)c5cc[nH]c5n3	I	3.588544941	1.88365651	3.39052697	3.888361076	1.256780047	20	62.95395946	136.8967392	3.27219985	3	23
337	COc1cc2Nc3n[nH]c(C)c3N=C(c4ccccc4Cl)c2cc1F	A	3.305675464	1.0336	3.212253304	3.782707184	1.617148719	9	35.69390583	105.3316552	3.00696691	2	11
338	COc1cc2c(Cc3c(n[nH]c23)c4ccc(nc4)C#N)cc1C#C	I	3.189389338	1.590277778	3.098770608	3.637922417	1.412437755	8	18.27343766	112.6390904	3.053928799	1	8
339	COc1cc2c(N[C@@H]3C[C@H]3c4ccccc4)c(cnc2cc1OC5CCN(C)CC5)C#N	I	3.594281546	2.09375	3.498193329	3.729553388	1.204389004	13	41.91700167	124.402631	3.122411002	0	9
340	COc1cc2c(N[C@@H]3C[C@H]3c4ccccc4)c(cnc2cc1OCCCN5CCN(C)CC5)C#N	A	3.611967938	2.607346939	3.52043881	3.736621523	1.110556108	13	44.86866747	124.402631	3.3622733	0	10
341	COc1cc2c(N[C@@H]3C[C@H]3c4ccccc4)c(cnc2cc1OCCCN5CCOCC5)C#N	A	3.60861377	2.512110727	3.517255862	3.700219148	1.124406347	12	41.19480724	116.0062541	3.323427504	0	9
342	COc1cc2c(N[C@@H]3C[C@H]3c4ccccc4)c(cnc2cc1OCCCc5cccnc5)C#N	A	3.613342046	2.512110727	3.520007655	3.821894096	1.124406347	10	31.67416736	138.144324	3.336556567	0	9
343	COc1cc2c(Oc3ccc4[nH]c(C)cc4c3F)ncnc2cc1OCCCN5CCCC5	A	3.503880154	2.497704316	3.389998934	3.729377879	1.129555448	10	29.07516134	97.97701113	3.286000886	1	6
344	COc1cc2c(ncnc2cc1OCCCN3CCCCC3)N4CCN(CC4)C(=O)Nc5ccc(OC(C)C)cc5	I	3.695421909	3.243307555	3.478262275	3.725477275	1.035569105	16	55.10745599	98.52859506	3.419113373	0	9
345	COc1cc2cnc3C(=O)NC(=O)c3c2cc1OC	I	3.064889913	1.013850416	2.970874611	3.247645131	1.786080909	2	12.79110484	68.94626953	2.743233522	0	3
346	COc1cc2ncc(C#N)c(N[C@@H]3C[C@H]3c4ccccc4)c2cc1OC	A	3.512104474	1.384615385	3.123475408	3.610114821	1.406298565	9	27.73312397	126.8893115	3.067807196	0	8
347	COc1cc2ncc(C#N)c(N[C@@H]3C[C@H]3c4ccccc4)c2cc1OCCCN5CCOCC5	I	3.608685406	2.152249135	3.517326511	3.699832474	1.150771917	11	41.19480724	116.0062541	3.327861325	0	9
348	COc1cc2ncc(C#N)c(N[C@@H]3C[C@H]3c4ccccc4)c2cc1OCCCc5cccnc5	I	3.612926675	2.152249135	3.520155776	3.821794833	1.150771917	9	31.67416736	138.144324	3.340922457	0	9
349	COc1cc2ncc(C#N)c(N[C@@H]3C[C@H]3c4ccccc4)c2cc1OCCN5CCOCC5	I	3.604379754	1.974288338	3.511442456	3.692656784	1.180132622	11	38.51593828	116.0062541	3.228961502	0	10
350	COc1cc2ncc(C#N)c(N[C@@H]3C[C@H]3c4ccccc4)c2cc1OCc5ccccc5	A	3.60573726	1.861328125	3.508097506	3.82711695	1.209984064	9	32.39413291	166.5730664	3.130690696	0	8
351	COc1cc2ncn(c3cc(OCc4ccccc4C(F)(F)F)c(s3)C(=O)N)c2cc1OC	I	3.432117991	1.944903581	3.330617349	3.904802598	1.388041121	7	29.69527313	118.4084695	3.209688603	1	6
352	COc1cc2ncn(c3cc(OCc4ccccc4C(F)(F)F)c(s3)C(=O)O)c2cc1OC	I	3.429115226	1.944903581	3.330545698	3.904806117	1.388041121	4	28.94758517	114.613694	3.171074474	1	5
353	COc1cc2ncnc(Nc3ccc(F)c(Cl)c3)c2cc1OCCCN4CCOCC4	I	3.489348344	2.066597294	3.341117505	3.696986727	1.271245741	8	41.08904245	89.03040765	3.276053226	1	7
354	COc1ccc(C=C2C(=O)ON=C2c3ccc(Br)cc3)cc1OC	I	3.558233471	1.423611111	3.116758769	3.802937462	1.576076131	2	13.51599286	121.1466106	3.050519031	0	3
355	COc1ccc(C=C2SC(=Nc3ccccc3)NC2=O)cc1O	I	3.165990263	1.754253308	3.011241948	3.765188769	1.434112032	5	15.15658006	103.2765169	2.888764399	0	5
356	COc1ccc(C=NNc2ncnc3c4ccccc4[nH]c23)cc1OC	A	3.300511958	1.550295858	3.063674155	3.603716991	1.245059269	12	10.44003154	110.9614368	3.051034353	1	12
357	COc1ccc(CCNc2nc(SC)nc3c2cnn3CC(Cl)c4ccccc4)cc1	I	3.724730036	2.210197711	3.56686642	3.860821944	1.261103106	14	28.04216839	119.8751105	3.365385916	1	15
358	COc1ccc(CNC(=O)Nc2ncc(s2)[N+](=O)[O-])cc1	I	3.38258463	1.68707483	3.100900138	3.533327035	1.588403789	3	29.60562807	61.49287288	2.769934879	0	7
359	COc1ccc(CNC2=C(Nc3ccc4[nH]ncc4c3)C(=O)C2=O)cc1	I	3.305923281	1.807692308	3.199433908	3.824853966	1.234516067	6	30.30668627	103.3865964	2.89430399	1	4
360	COc1ccc(CNc2nc(SC)nc3c2cnn3CC(Cl)c4ccccc4)cc1	I	3.724559474	2.1	3.565140495	3.853258575	1.300335271	13	30.89844489	119.8751105	3.288012231	1	15
361	COc1ccc(CSc2nnc(NC(=O)c3ccc(Cl)cc3)s2)cc1	A	3.540142671	2.064	3.416756701	3.868845847	1.304904028	9	21.41544898	106.5128717	3.037975728	0	8
362	COc1ccc(CSc2nnc(NC(=O)c3ccc(F)cc3)s2)cc1	A	3.495006024	2.064	3.248709804	3.864057518	1.304904028	9	21.43667499	112.1332832	3.018897365	0	8
363	COc1ccc(CSc2nnc(NC(=O)c3ccccc3Cl)s2)cc1	A	3.49977012	2.0256	3.313885379	3.868437806	1.329033673	9	21.89392335	106.5128717	3.204400551	0	8
364	COc1ccc(F)c(F)c1C(=O)c2cnc(NC3CCN(CC3)S(=O)(=O)C)nc2N	I	3.60495237	2.035555556	3.186756692	3.801280604	1.511539715	10	46.6971949	107.2411147	3.118324534	0	13
365	COc1ccc(NC(=O)Nc2ccc(cc2)c3cccc4onc(N)c34)cc1Cl	I	3.466212566	2.128418549	3.281328226	3.801909943	1.198403666	9	26.32279458	173.1843167	3.227836427	0	10
366	COc1ccc(NC(=O)Nc2ccc(cc2)c3csc4c(cnc(N)c34)c5cnn(CC(C)(C)O)c5)cc1	A	3.795490329	2.710526316	3.509097152	3.881538677	1.081765433	18	31.06552183	169.7084393	3.412565485	1	12
367	COc1ccc(NC(=O)Nc2ccc(cc2)c3csc4c(cnc(N)c34)c5cnn(CCO)c5)cc1	A	3.793010581	2.550925926	3.44583844	3.872772185	1.078887981	18	27.98142974	169.7084393	3.387924788	1	12
368	COc1ccc(Nc2nccc(NC3=C(NC(C)C(C)(C)C)C(=O)C3=O)n2)cc1OC	I	3.632402942	2.008324662	3.15850968	3.73005932	1.497769249	15	56.9522246	85.50958327	3.050708473	1	12
369	COc1ccc(Sc2nc(Nc3cc(C)[nH]n3)c4ccccc4n2)cc1OC	I	3.557269012	1.56122449	3.203804343	3.838794692	1.357022943	11	32.7493149	119.599237	3.05105141	2	13
370	COc1ccc(c2ccc(NC(=O)Nc3cc(F)cc(F)c3)cc2)c4c(N)noc14	I	3.392839306	2.053333333	3.312339187	3.795278655	1.237483823	9	30.04160977	178.4494988	3.071350717	0	11
371	COc1ccc(c2ccc(NC(=O)Nc3ccc(F)c(C)c3)cc2)c4c(N)noc14	I	3.401675108	2.053333333	3.313170426	3.795815343	1.229181714	10	28.76820143	172.5140557	3.080602498	0	11
372	COc1ccc(c2ccc(NC(=O)Nc3ccc(OC(F)(F)F)cc3)cc2)c4c(N)noc14	A	3.486172966	2.356290174	3.346893142	3.792746175	1.177098515	10	30.86347718	174.9271383	3.306528221	0	11
373	COc1ccc(c2ccc(NC(=O)Nc3cccc(Br)c3)cc2)c4c(N)noc14	I	3.738237314	2.01902497	3.360061764	3.827138822	1.237722326	9	27.45679353	172.7388146	3.307973011	0	11
374	COc1ccc(cc1)C(=O)N2c3ccccc3Sc4c(Cl)cncc24	I	3.384462124	1.312	3.313919855	3.797223665	1.528005748	4	18.33970671	111.9422597	3.170779517	0	4
375	COc1ccc(cc1)C(=O)Nc2cnc3[nH]cc(c4ccccc4)c3c2	I	3.429934391	1.692307692	3.174746419	3.752525553	1.283498368	8	15.3430392	139.527467	2.918014353	1	8
376	COc1ccc(cc1)C(=O)Nc2nnc(Cc3c[nH]c4ccccc34)s2	I	3.339905541	1.961538462	3.284229405	3.865354914	1.190914841	11	27.55456931	116.7767866	2.966112445	1	9
377	COc1ccc(cc1)C2=NNC(=O)/C/2=N\Nc3cccc(OC)c3	I	3.12495621	1.708333333	3.075627212	3.658662879	1.491188217	9	17.42480997	124.2234183	2.932395531	0	11
378	COc1ccc(cc1)C2=NNC(=O)/C/2=N\Nc3cccnc3	I	3.084108362	1.590909091	2.985767888	3.652061779	1.494776787	10	11.06866133	89.14443789	2.730705613	0	11
379	COc1ccc(cc1)c2cnc3c(Br)cnn3c2	I	3.23338917	1.320987654	2.971130778	3.787345681	1.526084135	4	5.326838466	72.50514982	2.69120677	1	6
380	COc1ccc(cc1C)c2nn(C(C)C)c3ncnc(N)c23	A	3.185750899	1.181818182	2.986329734	3.444880958	1.747195155	12	12.54066778	88.72444983	2.930914451	1	12
381	COc1ccc(cc1C)c2nn(CC3CCNCC3)c4ncnc(N)c24	I	3.301636998	1.5	3.116862804	3.694137397	1.451975938	13	17.54066778	88.72444983	2.970210751	1	16
382	COc1ccc(cc1OC)C(=O)Nc2n[nH]c3ccc(cc23)c4cn(Cc5ccccc5)nn4	A	3.725481115	2.37716263	3.37975416	3.886156437	1.107604861	15	32.18955854	166.8455096	3.20405271	2	19
383	COc1ccc(cc1OC)c2cc3nccn3c(Nc4ccccc4C(=O)N)n2	A	3.286422129	1.576694411	3.257623361	3.834891745	1.432081328	11	28.73623301	130.9429183	3.070363599	2	16
384	COc1ccc(cc1OC)c2cc3nccn3c(Nc4ncccc4C(=O)N)n2	I	3.285866169	1.576694411	3.244388708	3.831273383	1.432081328	13	28.73623301	111.5615959	3.070099515	2	19
385	COc1ccc2NC(=O)C(=Cc3c[nH]cn3)c2c1	I	3.007455885	1.067901235	2.841747602	3.42381328	1.635184955	6	15.3430392	67.43519539	2.57079167	1	5
386	COc1ccc2c(NC(=O)Nc3cc(ccn3)C(F)(F)F)ccnc2c1	I	3.373636784	1.659763314	3.224770522	3.512421338	1.488166914	6	29.05254913	88.10299992	2.985380342	0	9
387	COc1ccc2c(NC(=O)Nc3cccc(Br)n3)ccnc2c1	I	3.477196931	1.531190926	3.291374039	3.744329424	1.481919312	5	24.95679353	97.0199495	2.985500863	0	9
388	COc1ccc2c(NC(=O)Nc3cccc(n3)C(F)(F)F)ccnc2c1	I	3.380596848	1.659763314	3.239357983	3.512839594	1.488166914	6	29.05254913	94.39367245	2.98539055	0	9
389	COc1ccc2c(N[C@@H]3C[C@H]3c4ccccc4)c(cnc2c1)C#N	A	3.490873211	1.385416667	3.093259983	3.598695377	1.364669443	7	24.44425522	120.2390735	2.958126606	0	8
390	COc1ccc2cc(ccc2c1)c3nn(C(C)C)c4ncnc(N)c34	A	3.442180523	1.6224	3.085480476	3.445098623	1.459410601	14	12.15116279	119.1135461	2.994198895	1	12
391	COc1ccc2cc(ccc2c1)c3nn(CC4CCNCC4)c5ncnc(N)c35	I	3.442869247	1.633769322	3.276869607	3.69683182	1.260766361	15	17.15116279	119.1135461	3.022211707	1	16
392	COc1ccc2ncc(C#N)c(N[C@@H]3C[C@H]3c4ccccc4)c2c1	A	3.490253926	1.291666667	3.118488671	3.596978989	1.386780843	9	24.44425522	120.2390735	2.91013176	0	7
393	COc1cccc(C=C2SC(=Nc3ccccc3)NC2=O)c1	I	3.137214341	1.690082645	3.02557023	3.758688121	1.436994262	5	15.01550989	112.7527644	2.917287924	0	5
394	COc1cccc(CNC(=O)c2cc3c(n[nH]c3s2)c4ccccc4)c1	I	3.454536255	1.840236686	3.211423018	3.817542363	1.240218427	4	15.60771183	125.8961257	3.049390295	1	6
395	COc1cccc(CNc2ncnc3c2cnn3CC(Cl)c4ccc(Br)cc4)c1	A	3.84979825	2.228299643	3.505484742	3.893924961	1.248510662	13	30.60527819	106.2636042	3.302275287	1	13
396	COc1cccc(F)c1C2=NCc3cnc(Nc4ccc(C(=O)O)c(OC)c4)nc3c5ccc(Cl)cc25	A	3.772892311	1.983929876	3.388475159	3.864514683	1.287605331	10	47.19624202	152.5120672	3.243959126	1	18
397	COc1cccc(Nc2ncnc3ccccc23)c1	I	3.098322349	1.08033241	2.958291522	3.333549215	1.552393655	3	23.85614864	99.59409738	2.719487639	1	6
398	COc1cccc(c1)C(=O)Nc2cnc3[nH]cc(c4ccccc4)c3c2	I	3.423597265	1.606508876	3.155014331	3.752437201	1.306712563	9	15.3430392	139.527467	2.991341867	1	8
399	COc1cccc(c1)C(C)NC(=O)N2CCC(=CC2)c3c[nH]c4ncccc34	I	3.422833584	2.007653061	3.256791209	3.721908643	1.220334454	8	23.99256567	98.43690219	3.097057981	1	10
400	COc1cccc(c1)C(C)NC(=O)c2cc(C)c(s2)c3ccc4[nH]nc(C)c4c3	I	3.429387075	1.883472057	3.268201315	3.874587825	1.285175727	5	20.99626577	113.6317439	3.083815868	1	5
401	COc1cccc(c1)C(C)NC(=O)c2ccc(c(C)c2)c3ccncc3	I	3.401340974	1.846153846	3.123963997	3.69290075	1.453148097	5	19.52567754	122.0452374	3.002208289	0	5
402	COc1cccc(c1)C(C)NC(=O)c2ccc(c(F)c2)c3ccncc3	I	3.396757132	1.846153846	3.110863155	3.692634919	1.453148097	4	18.71734096	127.9806806	2.992973142	0	4
403	COc1cccc(c1)C(C)NC(=O)c2ccc(cc2)c3ccncc3	I	3.383998427	1.8976	3.098013745	3.687696569	1.401334517	4	18.0550893	128.33591	2.987606375	0	4
404	COc1cccc(c1)C(C)NC(=O)c2ccc(cc2)c3ccncc3C	I	3.386177641	1.911242604	3.098271743	3.709982717	1.420490545	4	19.52567754	122.0452374	2.98774404	0	4
405	COc1cccc(c1)C(C)NC(=O)c2ccc(cc2)c3ccncn3	I	3.383037953	1.8976	3.097975193	3.673495129	1.401334517	5	18.0550893	115.6740875	2.987602006	0	5
406	COc1cccc(c1)C(C)NC(=O)c2ccc(cc2NCCCN)c3ccncc3	I	3.469042766	1.791111111	3.380689973	3.707832869	1.551389393	11	34.00000048	121.6164101	3.098016425	0	9
407	COc1cccc(c1)C(C)NC(=O)c2ccc(cc2OC)c3ccncc3F	I	3.39119852	1.857142857	3.098715939	3.723233496	1.523091868	4	24.01292782	134.6309186	3.062558126	0	5
408	COc1cccc(c1)C(C)NC(=O)c2cnc(s2)c3ccncc3	I	3.396146714	1.725694444	3.07261387	3.719748505	1.43441583	7	18.0550893	85.41817142	2.960775063	0	3
409	COc1cccc(c1)C(CN)NC(=O)c2ccc(cc2)c3ccncc3	I	3.417773645	1.840236686	3.131283052	3.687951751	1.43959417	7	17.69836493	128.33591	3.035557011	0	7
410	COc1cccc(c1)c2cc3C(=O)Nc4ccccc4n3c2	I	3.215100203	1.272727273	3.044386759	3.603255779	1.451510261	3	19.09125124	129.8061753	2.777454147	1	3
411	COc1cccc2NC(=O)c3ccc(Nc4ccncc4)cc3Nc12	I	3.29916664	1.4624	3.062970866	3.719686023	1.413241169	6	48.5915855	113.6104279	2.94890777	2	6
412	COc1ccccc1Sc2nc(Nc3cc(C)[nH]n3)c4ccccc4n2	I	3.504325784	1.461538462	3.166992977	3.836802623	1.391196916	13	27.53052329	112.948999	3.062217626	2	13
413	COc1ccncc1C2=NNC(=O)/C/2=N\Nc3ccccc3	I	3.038008172	1.297520661	3.003425023	3.634119711	1.570068729	9	12.20531856	89.14443789	2.840912771	0	11
414	COc1cncc(n1)N2CCc3nc(NC(=O)NCCc4cn(CC(F)F)cn4)sc3C2	I	3.52235802	2.53125	3.385642204	3.815581982	1.123132607	11	46.82507819	35.83153601	3.328545478	1	12
415	COc1nccc(n1)c2c(ncn2C3CCC(O)CC3)c4ccc(F)cc4	I	3.548238505	1.303155007	3.057644097	3.724538534	1.498565556	10	11.47620514	73.32763534	2.989025085	1	12
416	COc1nccc(n1)c2c(ncn2C3CCNCC3)c4ccc(F)cc4	I	3.51197767	1.26035503	3.055643806	3.707318783	1.504918445	11	22.81341445	73.32763534	2.90883088	1	14
417	COc1nccn2c(c3ccnc(NCC(C)(C)CO)n3)c(nc12)c4ccc(F)cc4	I	3.610667239	1.567117586	3.268955896	3.774660885	1.478936334	13	19.5184003	87.18965612	3.064999536	1	19
418	COc1nccn2c(c3ccnc(NCC(C)(C)CO)n3)c(nc12)c4ccc(F)cc4F	I	3.610673424	1.55078125	3.26897225	3.774827573	1.509731824	13	20.84290361	86.83442671	3.066022575	1	19
419	CS(=O)(=O)CCNCc1oc(cc1)c2ccc3ncnc(Nc4ccc(OCc5cccc(F)c5)c(Cl)c4)c3c2	A	3.852121625	3.11	3.819774379	3.991636535	1.046319797	9	40.30020195	163.6968095	3.396047241	1	9
420	CS(=O)(=O)N(Cc1ccc2NC(=O)c3cccn3c2c1)C4CC4	I	3.641264502	1.353497164	3.226336098	3.715863177	1.426239375	3	34.45951764	79.77948826	2.918496867	1	2
421	CS(=O)(=O)NCCOc1cncc(c1)c2ccc3cnccc3c2	I	3.353515322	1.885416667	3.231557761	3.789727303	1.40190017	4	6.587000814	71.3321074	2.929497384	0	6
422	CS(=O)(=O)Nc1cc2OCCCCCOc3nc(NC(=O)Nc2cc1Cl)cnc3C#N	I	3.555945622	1.810613944	3.497920419	3.865185413	1.65027853	13	35.93146957	68.42047772	3.298636328	0	12
423	CS(=O)(=O)Nc1ccc(cc1)c2ccc3[nH]nc(N)c3c2	I	3.277627108	1.591836735	2.915762628	3.788294103	1.484807298	8	5.975187327	122.594202	2.686650262	1	5
424	CS(=O)(=O)[C@H]1C2CCC(CC2)[C@@H]1Nc3nc(ncc3F)c4c[nH]c5ncc(F)cc45	I	3.730277709	1.533333333	3.353112575	3.839477619	1.284647052	12	15.20941974	52.04252644	3.044656922	1	10
425	CS(=O)(=O)c1ccc(cc1)c2cncc3sc(cc23)C(=O)N	I	3.422918371	1.409090909	3.147557185	3.748670713	1.605647727	3	4.835502868	71.87529073	2.854345456	0	5
426	CS(=O)(=O)c1nc(NCc2ccccc2)c3cnn(CC(Cl)c4ccccc4)c3n1	A	3.824762889	1.835555556	3.576123547	3.904362624	1.386405744	13	27.37556248	113.2248724	3.264862847	1	15
427	CSc1c[nH]c2ncnc(NCCCO)c12	I	3.167849654	1.015625	2.913885638	3.46034586	1.89042717	2	16.48149267	22.68940185	2.565041203	1	6
428	CSc1ccc(cc1)c2nc(c3ccc(F)cc3)c([nH]2)c4ccncc4	I	3.636444364	1.402366864	3.370060717	3.781175528	1.415437829	3	2.018183859	124.9380624	2.848811809	1	8
429	CSc1ccc2nc3C(=O)NCCc3c(Cl)c2c1	I	3.409371624	1.12345679	2.979256848	3.53819317	1.748182068	3	8.139179221	51.13363545	2.82790528	0	2
430	CSc1ccccc1CNc2ncc(c(NCC3CCC(CN)CC3)n2)[N+](=O)[O-]	I	3.502498855	2.059453032	3.437484583	3.765755539	1.454016005	14	32.93088157	54.91632979	3.314107244	0	14
431	CSc1cnc2c(ccc3cnccc23)c1O	I	3.121605746	1.134948097	2.828061651	3.436401445	1.738803041	2	1.826973389	44.8887328	2.710634504	0	1
432	CSc1nc(N2CCCC2)c3cnn(CC(Br)c4ccccc4)c3n1	I	3.72788516	1.4624	3.655679186	3.802127272	1.405186391	14	23.83027937	65.78237402	3.137314446	1	15
433	CSc1nc(N2CCCCC2)c3cnn(CC(Br)c4ccccc4)c3n1	A	3.727294837	1.50887574	3.660634001	3.802133791	1.404776276	14	23.83027937	65.78237402	3.171698997	1	16
434	CSc1nc(N2CCCCC2)c3cnn(CC(Cl)c4ccccc4)c3n1	I	3.66635224	1.50887574	3.553501285	3.727347633	1.404776276	14	23.72003363	65.78237402	3.101601601	1	16
435	CSc1nc(N2CCOCC2)c3cnn(CC(Br)c4ccccc4)c3n1	I	3.72627708	1.50887574	3.620897291	3.802122722	1.404776276	14	25.37088523	65.78237402	3.145820927	1	15
436	CSc1nc(N2CCOCC2)c3cnn(CC(Cl)c4ccc(Cl)cc4)c3n1	I	3.69081209	1.588477366	3.60236589	3.789414429	1.387424919	14	25.90166514	59.80673308	3.181079135	1	15
437	CSc1nc(N2CCOCC2)c3cnn(CC(Cl)c4ccc(F)cc4)c3n1	I	3.641548532	1.588477366	3.567801236	3.731976175	1.387424919	14	25.92289115	65.42714461	3.065164775	1	15
438	CSc1nc(N2CCOCC2)c3cnn(CC(Cl)c4ccccc4)c3n1	I	3.631903051	1.50887574	3.546525063	3.726398404	1.404776276	14	25.2606395	65.78237402	3.065017376	1	15
439	CSc1nc(NC2CC2)c3cnn(CC(Cl)c4ccccc4)c3n1	I	3.716090398	1.458333333	3.558995162	3.741984171	1.372667685	14	27.89896582	62.65806013	3.089091623	1	12
440	CSc1nc(NCCc2ccc(C)cc2)c3cnn(CC(Cl)c4ccccc4)c3n1	I	3.724727677	2.166666667	3.566909887	3.864440689	1.277154215	14	24.86159384	106.9341999	3.364697059	1	15
441	CSc1nc(NCCc2ccc(Cl)cc2)c3ccn(CC(Cl)c4ccccc4)c3n1	I	3.733957419	2.166666667	3.570173458	3.939113921	1.277154215	10	24.03203124	125.7728991	3.483146832	1	12
442	CSc1nc(NCCc2ccc(Cl)cc2)c3cnn(CC(Cl)c4ccccc4)c3n1	I	3.724765093	2.166666667	3.569913379	3.939096635	1.277154215	14	24.03203124	107.2492315	3.481160461	1	15
443	CSc1nc(NCCc2cccc(Cl)c2)c3cnn(CC(Cl)c4ccccc4)c3n1	I	3.724750695	2.208888889	3.568875285	3.939110122	1.286531432	14	25.00295079	107.2492315	3.454207166	1	15
444	CSc1nc(NCCc2cccc(F)c2)c3cnn(CC(Cl)c4ccccc4)c3n1	I	3.724711167	2.208888889	3.566821297	3.86514371	1.286531432	14	25.04012072	112.869643	3.351450917	1	15
445	CSc1nc(NCCc2ccccc2)c3cnn(CC(Br)c4ccccc4)c3n1	I	3.800818079	2.137931034	3.724396622	3.837394073	1.290443089	14	23.50125134	113.2248724	3.362631877	1	15
446	CSc1nc(NCCc2ccccc2)c3cnn(CC(Cl)c4ccc(Cl)cc4)c3n1	I	3.78860064	2.2	3.677166856	3.836665	1.284180908	14	24.03203124	107.2492315	3.343870391	1	15
447	CSc1nc(NCCc2ccccc2)c3cnn(CC(Cl)c4ccc(F)cc4)c3n1	I	3.731031583	2.2	3.59604701	3.836443465	1.284180908	14	24.05325726	112.869643	3.34051436	1	15
448	CSc1nc(NCCc2ccccc2)c3cnn(CC(Cl)c4ccccc4)c3n1	A	3.72469516	2.137931034	3.566521666	3.836416262	1.290443089	14	23.3910056	113.2248724	3.339897309	1	15
449	CSc1nc(NCCc2ccccc2Cl)c3cnn(CC(Cl)c4ccccc4)c3n1	I	3.724721161	2.173333333	3.567450438	3.939132927	1.296576798	14	23.26562264	107.2492315	3.371728002	1	15
450	CSc1nc(NCCc2ccccc2F)c3cnn(CC(Cl)c4ccccc4)c3n1	I	3.72470351	2.173333333	3.5666805	3.868687596	1.296576798	14	23.28977658	112.869643	3.34146997	1	15
451	CSc1nc(NCc2ccc(Cl)cc2)c3cnn(CC(Cl)c4ccccc4)c3n1	I	3.724719998	2.071343639	3.567948945	3.939085457	1.315894151	13	26.88830774	107.2492315	3.439867682	1	15
452	CSc1nc(NCc2ccc(F)cc2)c3cnn(CC(C)c4ccccc4)c3n1	I	3.724342605	2.071343639	3.362452434	3.850454054	1.315894151	13	23.92456306	112.869643	3.200660216	1	16
453	CSc1nc(NCc2ccc(F)cc2)c3cnn(CC(Cl)c4ccc(F)cc4)c3n1	A	3.730950611	2.133333333	3.594764563	3.856649198	1.307973987	13	27.57178541	112.5144136	3.272050736	1	15
454	CSc1nc(NCc2ccc(F)cc2)c3cnn(CC(Cl)c4ccccc4)c3n1	I	3.724531908	2.071343639	3.565151483	3.856570301	1.315894151	13	26.90953375	112.869643	3.271562823	1	15
455	CSc1nc(NCc2cccc(Br)c2)c3cnn(CC(Cl)c4ccccc4)c3n1	I	3.757485927	2.014268728	3.723851268	3.939211066	1.326454271	13	27.91977305	106.8037294	3.563844766	1	15
456	CSc1nc(NCc2cccc(F)c2)c3cnn(CC(Cl)c4ccccc4)c3n1	I	3.724522515	2.014268728	3.565076879	3.857533359	1.326454271	13	27.89639721	112.869643	3.262496555	1	15
457	CSc1nc(NCc2ccccc2)c3cnn(CC(Br)c4ccccc4)c3n1	A	3.801162332	1.948979592	3.724102378	3.828344996	1.327629314	13	26.35752783	113.2248724	3.288267643	1	15
458	CSc1nc(NCc2ccccc2)c3cnn(CC(Cl)c4ccc(Cl)cc4)c3n1	I	3.788242701	1.969084423	3.675722963	3.82875124	1.318186018	13	26.88830774	107.2492315	3.255632613	1	15
459	CSc1nc(NCc2ccccc2)c3cnn(CC(Cl)c4ccc(F)cc4)c3n1	I	3.730909767	1.969084423	3.594331005	3.827932476	1.318186018	13	26.90953375	112.869643	3.249676784	1	15
460	CSc1nc(NCc2ccccc2)c3cnn(CC(Cl)c4ccccc4)c3n1	I	3.72445167	1.948979592	3.564733865	3.827847788	1.327629314	13	26.2472821	113.2248724	3.249200738	1	15
461	CSc1nc(NCc2ccccc2Cl)c3cnn(CC(C)c4ccccc4)c3n1	I	3.724415887	1.978596908	3.367885802	3.851631117	1.337850316	13	22.27595878	107.2492315	3.296110711	1	16
462	CSc1nc(NCc2ccccc2Cl)c3cnn(CC(Cl)c4ccccc4)c3n1	I	3.724591522	1.978596908	3.565735482	3.938844335	1.337850316	13	25.26092948	107.2492315	3.31614388	1	15
463	CSc1nc(NCc2ccccc2F)c3cnn(CC(C)c4ccccc4)c3n1	I	3.7243072	1.978596908	3.356821109	3.851069511	1.337850316	13	22.31210452	112.869643	3.178107874	1	16
464	CSc1nc(NCc2ccccc2F)c3cnn(CC(Cl)c4ccc(F)cc4)c3n1	A	3.730931822	2.008888889	3.594540272	3.860717451	1.328471812	13	25.95932687	112.5144136	3.250307447	1	15
465	CSc1nc(NCc2ccccc2F)c3cnn(CC(Cl)c4ccccc4)c3n1	I	3.72449895	1.978596908	3.56491309	3.860625443	1.337850316	13	25.29707521	112.869643	3.249825687	1	15
466	CSc1nc(Nc2cccc(Br)c2)c3cnn(CC(C)c4ccccc4)c3n1	A	3.738350488	1.806122449	3.71736799	3.851728904	1.368685542	15	26.88935891	106.374902	3.328707305	2	15
467	CSc1nc(Nc2cccc(Br)c2)c3cnn(CC(Cl)c4ccc(F)cc4)c3n1	I	3.739181917	1.843043995	3.725033332	3.950193304	1.356347267	15	30.53658126	106.0196726	3.589557071	2	14
468	CSc1nc(Nc2cccc(Br)c2)c3cnn(CC(Cl)c4ccccc4)c3n1	I	3.73854187	1.806122449	3.718185578	3.939669042	1.368685542	15	29.87432961	106.374902	3.560688139	2	14
469	CSc1nc(Nc2cccc(Br)c2)c3cnn(CCc4ccccc4)c3n1	A	3.738323626	1.862825789	3.717258437	3.835864153	1.336571275	15	25.72245884	106.374902	3.259202692	2	14
470	CSc1nc(Nc2cccc(Cl)c2)c3cnn(CC(C)c4ccccc4)c3n1	A	3.7242722	1.806122449	3.393278551	3.851677534	1.368685542	15	26.82094498	106.8204041	3.287121191	2	15
471	CSc1nc(Nc2cccc(Cl)c2)c3cnn(CC(Cl)c4ccccc4)c3n1	A	3.724459444	1.806122449	3.565369822	3.937266458	1.368685542	15	29.80591567	106.8204041	3.362034077	2	14
472	CSc1nc(Nc2cccc(Cl)c2)c3cnn(CCc4ccccc4)c3n1	A	3.724246764	1.862825789	3.381615715	3.835853073	1.336571275	15	25.65404491	106.8204041	3.216740481	2	14
473	CSc1nc(Nc2cccc(F)c2)c3cnn(CC(Cl)c4ccc(F)cc4)c3n1	A	3.730560788	1.843043995	3.592237973	3.839165801	1.356347267	15	30.51018166	112.0855862	3.170915242	2	14
474	CSc1nc(Nc2cccc(F)c2)c3cnn(CC(Cl)c4ccccc4)c3n1	I	3.723877852	1.806122449	3.562759641	3.83891827	1.368685542	15	29.84793001	112.4408156	3.170555001	2	14
475	CSc1nc(Nc2cccc(F)c2)c3cnn(CCc4ccccc4)c3n1	I	3.723605056	1.862825789	3.273737336	3.835636781	1.336571275	15	25.69605924	112.4408156	3.025937677	2	14
476	CSc1nc(Nc2cccc(O)c2)c3cnn(CC(Cl)c4ccccc4)c3n1	A	3.723801846	1.806122449	3.562585941	3.827425481	1.368685542	15	30.76674237	103.3197976	3.167621847	2	14
477	CSc1nc(Nc2cccc(O)c2)c3cnn(CCc4ccccc4)c3n1	A	3.723518253	1.862825789	3.27225748	3.827425058	1.336571275	15	26.6148716	103.3197976	3.023298298	2	14
478	CSc1nc(Nc2ccccc2)c3cnn(CC(C)c4ccccc4)c3n1	A	3.723281974	1.755829904	3.333161452	3.807800892	1.365919866	15	24.91399513	112.796045	3.089808034	2	15
479	CSc1nc(Nc2ccccc2)c3cnn(CC(Cl)c4ccccc4)c3n1	I	3.723553689	1.755829904	3.562225319	3.807872587	1.365919866	15	27.89896582	112.796045	3.156963801	2	14
480	CSc1nc(Nc2ccccc2)c3cnn(CCc4ccccc4)c3n1	I	3.723244929	1.807692308	3.267665888	3.807786063	1.332146769	15	23.74709506	112.796045	3.011223248	2	14
481	C[C@@H](CO)NC(=O)c1sc(nc1C)c2ccnc(Nc3cc(C)cc(C)c3)n2	I	3.540698381	1.964285714	3.103063327	3.706884419	1.498845831	14	36.45094893	53.09593852	3.06740776	1	8
482	C[C@@H](NC(=O)CCCCCC(=O)Nc1cccc(Nc2nccc(Nc3cc([nH]n3)C4CC4)n2)c1)c5occc5	A	3.750288717	3.3	3.634707112	3.864825195	0.91101042	12	67.26811832	115.333677	3.51446461	3	17
483	C[C@H](CO)NC(=O)c1sc(nc1C)c2ccnc(Nc3cc(C)cc(C)c3)n2	I	3.540698381	1.964285714	3.103063327	3.706884419	1.498845831	14	36.45094893	53.09593852	3.06740776	1	8
484	C[C@H](NC(=O)CCCCCC(=O)Nc1cccc(Nc2nccc(Nc3cc([nH]n3)C4CC4)n2)c1)c5occc5	A	3.750288717	3.3	3.634707112	3.864825195	0.91101042	12	67.26811832	115.333677	3.51446461	3	17
485	C[S+]([O-])c1ccc(cc1)c2nc(c3ccc(F)cc3)c([nH]2)c4ccncc4	I	3.683816761	1.451303155	3.437868195	3.783455929	1.405935622	3	2.497578287	124.9380624	2.851685179	1	8
486	Cc1[nH]c(C=C2C(=O)Nc3ccccc23)c(C)c1CCC(=O)O	I	3.371117993	1.448015123	2.991150971	3.490734213	1.590106481	5	15.20286669	64.53205677	2.912219143	1	4
487	Cc1c(C)n(Cc2ccccc2)c3ccc(cc13)C(=O)Nc4nc[nH]n4	I	3.520853402	1.961538462	3.10909281	3.800395202	1.343486803	8	24.38545201	97.5452035	3.055982604	2	9
488	Cc1c(C=O)c(O)n2c3ccccc3nc2c1C#N	I	3.189023306	0.831024931	2.876488248	3.300613373	1.88605833	2	6.907608119	66.20759811	2.860055487	1	5
489	Cc1c(O)ccc2C(=NNC(=O)Cc3cccc4ccccc34)CCCc12	I	3.415929382	1.522633745	3.299082999	3.558669215	1.265718042	8	17.38975824	110.6358533	3.087812248	0	10
490	Cc1c(c2cccc(OCc3ccccc3)c2)c4c(N)ncnc4n1C5CC(CN6CCCC6)C5	I	3.74339992	2.285714286	3.604595174	3.804120746	1.085795168	16	26.05382421	140.6411998	3.313357459	1	13
491	Cc1c(c2cccc(OCc3ccccc3)c2)c4c(N)ncnc4n1C5CCC(CC5)N6CCCC6	I	3.748533271	2.240740741	3.553228521	3.804907743	1.107788734	16	30.32159116	140.6411998	3.321450209	1	14
492	Cc1c(nnn1Cc2ccccc2)c3ccc4[nH]nc(N)c4c3	I	3.26884982	1.678638941	2.953281493	3.745215347	1.327718058	10	15.49548981	124.8800862	2.855237252	2	15
493	Cc1c[nH]c(n1)c2cnc(NCCNc3ccc(cn3)C#N)nc2c4ccc(Cl)cc4Cl	I	3.683446992	1.9296875	3.568281648	3.852841928	1.261302662	17	29.27318384	91.91626189	3.384872007	1	19
494	Cc1c[nH]c2nccc(Oc3c(F)cc(Nc4cc(Cl)nc(N)n4)cc3F)c12	I	3.357686217	1.969387755	3.313623237	3.863125676	1.322938293	10	38.55577861	122.4934759	3.065339407	2	6
495	Cc1cc(C)c(C)c(OCCCc2c([nH]c3c(cccc23)c4ccccc4C)C(=O)O)c1	I	3.469333315	1.8828125	3.365901275	3.814439073	1.340206762	1	17.77722304	121.2124034	3.13956801	1	4
496	Cc1cc(C)c(C=C2C(=O)Nc3ccccc23)[nH]1	I	2.988390965	0.913580247	2.878167478	3.378042612	1.641176903	5	15.10364111	69.91285482	2.645121851	1	3
497	Cc1cc(C)c2c(n1)sc3c(N)ncnc23	I	3.092580932	0.921875	2.849723781	3.387221185	1.81426909	7	6.911764706	51.20568511	2.430049913	0	4
498	Cc1cc(C)c2oc(Nc3ccc(cc3F)c4cccc(C(=O)N)c4N)nc2c1	A	3.394795637	1.938168847	3.259136085	3.755326104	1.296090919	7	25.58494664	148.8104155	3.072127708	1	10
499	Cc1cc(C)cc(NC(=O)Nc2ccc(NC(=O)c3csc4ncnc(N)c34)cc2)c1	I	3.448911187	2.272632674	3.432158201	3.840955291	1.16676498	10	39.76873301	138.5883181	3.288450837	0	4
500	Cc1cc(C)cc(NC(=O)Nc2ccc(c(C)c2)c3cccc4C(=O)NCc34)c1	I	3.410978104	1.983353151	3.273043382	3.79043248	1.255349256	10	40.33845569	122.0792195	3.06740776	0	7
501	Cc1cc(C)cc(NC(=O)Nc2ccc(c3cccc4C(=O)NCc34)c(c2)C(F)(F)F)c1	I	3.45571094	1.88671875	3.315556584	3.816581935	1.363255517	10	43.02157436	122.0792195	3.243767298	0	7
502	Cc1cc(C)cc(NC(=O)Nc2ccc(cc2)c3c(C)sc4ncnc(N)c34)c1	I	3.468618254	1.931034483	3.389047381	3.808775857	1.239413135	12	30.54744484	128.021823	3.06740776	0	13
503	Cc1cc(C)cc(NC(=O)Nc2ccc(cc2)c3cccc4onc(N)c34)c1	A	3.39746739	1.969387755	3.257650791	3.791864087	1.217746101	10	29.0768566	159.9283746	3.06740776	0	10
504	Cc1cc(C)cc(NC(=O)Nc2ccc(cc2)c3cccc4snc(N)c34)c1	I	3.467316475	1.969387755	3.330354005	3.835950491	1.217746101	10	29.0768566	155.8379549	3.06740776	0	10
505	Cc1cc(C)cc(NC(=O)Nc2ccc(cc2)c3cccc4sncc34)c1	I	3.466828959	1.958847737	3.328978984	3.83573203	1.199525628	8	26.5768566	120.6128472	3.06740776	0	7
506	Cc1cc(C)cc(NC(=O)Nc2ccc3c(CCc4sc5ncnc(N)c5c34)c2)c1	I	3.488791693	1.951111111	3.397342294	3.832731194	1.153655714	15	33.93544555	121.7311505	3.119442745	0	15
507	Cc1cc(C)cc(Nc2nccc(n2)c3nc(C)c(CCO)s3)c1	I	3.239092834	1.680555556	3.06740776	3.699684321	1.493902642	12	27.82631548	48.39128859	3.048098152	1	6
508	Cc1cc(C)cc(Nc2nccc(n2)c3nc(C)cs3)c1	I	3.06740776	1.414965986	3.055496406	3.690024192	1.490556274	11	27.21717789	54.68196111	2.989360691	1	5
509	Cc1cc(C)cc(Nc2nccc(n2)c3nc(CO)cs3)c1	I	3.135184276	1.590909091	3.06740776	3.690969468	1.481511875	11	31.14017124	54.68196111	3.039220571	1	5
510	Cc1cc(C)cc(Nc2nccc(n2)c3ncc(C)s3)c1	A	3.06740776	1.414965986	3.053129505	3.69323568	1.490556274	11	27.21717789	48.39128859	2.830026153	1	5
511	Cc1cc(C)cc(Nc2nccc(n2)c3ncc(CO)s3)c1	I	3.068736325	1.590909091	3.06740776	3.694832516	1.481511875	11	31.14017124	48.39128859	2.97247611	1	5
512	Cc1cc(C)cc(Nc2nccc(n2)c3nccs3)c1	I	3.06740776	1.31	3.045825525	3.686406832	1.489497146	11	25.74658965	54.68196111	2.63386758	1	4
513	Cc1cc(Cl)ccc1NC(=S)NNC(=O)C(O)(c2ccccc2)c3ccccc3	I	3.729145258	1.543400713	3.414144982	3.861526584	1.562875276	12	21.65671555	143.9944675	3.356266368	0	14
514	Cc1cc(NC(=O)Cc2ccc(cc2)c3cccc4[nH]nc(N)c34)ccc1F	I	3.426275637	2	3.269186385	3.804645649	1.208779337	7	20.51517657	164.0293991	3.002744893	1	9
515	Cc1cc(NC(=O)Nc2ccc(c(F)c2)c3cccc4[nH]nc(N)c34)ccc1F	I	3.413205459	1.966706302	3.270668118	3.819064692	1.255273629	11	26.06600283	162.8165149	2.998176633	1	12
516	Cc1cc(NC(=O)Nc2ccc(cc2)c3c(F)ccc4[nH]nc(N)c34)ccc1F	A	3.417120871	1.995243757	3.322451724	3.796995095	1.237883177	11	24.7792903	162.8165149	2.993723268	1	12
517	Cc1cc(NC(=O)Nc2ccc(cc2)c3cccc4[nH]nc(N)c34)ccc1F	A	3.405515273	2	3.268874008	3.796982716	1.208779337	11	24.11703864	163.1717443	2.992445789	1	12
518	Cc1cc(NC(=O)Nc2ccc(cc2)c3ccnc4[nH]nc(N)c34)ccc1F	A	3.405508257	2	3.253904846	3.794837488	1.208779337	13	24.11703864	142.0751124	2.980364714	1	14
519	Cc1cc(Nc2nc(Nc3ccccc3)nc4ccccc24)n[nH]1	A	3.364423429	1.392361111	3.057363516	3.807175708	1.372429512	13	40.88800071	107.5047745	2.806737955	3	16
520	Cc1cc(Nc2nc(Oc3ccccc3)nc4ccccc24)n[nH]1	I	3.354298187	1.392361111	3.041541187	3.80179178	1.372429512	11	30.73252144	109.9914551	2.78056447	2	13
521	Cc1cc(Nc2nc(Sc3ccc(Cl)c(Cl)c3)nc4ccccc24)n[nH]1	A	3.700762439	1.428994083	3.399174822	3.847897904	1.365444799	11	25.55415491	94.34747906	3.252637658	2	13
522	Cc1cc(Nc2nc(Sc3ccc(Cl)cc3)nc4ccccc24)n[nH]1	A	3.677162955	1.408	3.2656918	3.84516211	1.35783393	11	24.82248232	100.32312	3.045642897	2	13
523	Cc1cc(Nc2nc(Sc3ccc(NC(=O)C4CC4)cc3)nc5ccccc25)n[nH]1	A	3.792693834	1.933333333	3.515931145	3.845743667	1.115258709	12	36.8602818	104.283911	3.197984565	2	13
524	Cc1cc(Nc2nc(Sc3ccc(NC(=O)OC(C)(C)C)cc3)nc4ccccc24)n[nH]1	I	3.652623896	2.09375	3.508709788	3.839033939	1.246081458	12	41.25288161	106.3417641	3.240490114	2	13
525	Cc1cc(Nc2nc(Sc3ccc(NS(=O)(=O)C)cc3)nc4ccccc24)n[nH]1	A	3.834028796	1.802615933	3.49769635	3.902683407	1.294661705	12	27.65664401	106.7696243	3.171855735	2	13
526	Cc1cc(Nc2nc(Sc3ccc4ccccc4c3)nc5ccccc25)n[nH]1	A	3.689255	1.56122449	3.290389374	3.846745893	1.195235357	13	24.18145668	130.3971847	3.104101573	2	13
527	Cc1cc(Nc2nc(Sc3ccccc3)nc4ccccc24)n[nH]1	A	3.492783869	1.392361111	3.166847808	3.834413128	1.372429512	11	24.18145668	106.2987609	2.890253707	2	13
528	Cc1cc(Nc2nc(nc3ccccc23)c4ccccc4)n[nH]1	A	3.313940265	1.194706994	3.017632684	3.780743336	1.424840275	10	20.88800071	107.9336019	2.767332402	2	12
529	Cc1cc(Nc2nc(nc3ccccc23)c4ccncc4)n[nH]1	A	3.305356467	1.194706994	3.007907712	3.763280671	1.424840275	12	20.88800071	79.50485951	2.767276342	2	10
530	Cc1cc(Nc2nc3ccc(cc3s2)C(=O)Nc4c(C)cccc4Cl)nc(NCC5CCCO5)n1	A	3.68000436	2.450612245	3.596279839	3.846923645	1.070743036	10	50.392498	86.74059706	3.35971554	1	13
531	Cc1cc(Nc2nccc(n2)c3nc(C)c(CCO)s3)cc(c1)C(F)(F)F	I	3.372499708	1.777777778	3.237546977	3.710977975	1.523902606	12	30.50943415	48.39128859	3.051649147	1	6
532	Cc1cc(Nc2nccc(n2)c3nc(CO)cs3)cc(c1)C(F)(F)F	I	3.371388862	1.6512	3.134217835	3.702278048	1.51725161	11	33.82328992	54.68196111	3.044878303	1	5
533	Cc1cc(Nc2nccc(n2)c3nccs3)cc(c1)C(F)(F)F	I	3.370994939	1.357277883	3.050357046	3.697729384	1.528801086	11	28.42970832	54.68196111	2.710856528	1	4
534	Cc1cc(O)ccc1N2C=C(C(=O)N)C(=O)c3ccc(cc23)c4ccncc4	I	3.506033901	1.306122449	3.09618956	3.744789191	1.54238647	8	25.69557125	116.136897	3.038542733	1	7
535	Cc1cc(O)ccc1N2C=C(C(=O)NN)C(=O)c3ccc(cc23)c4ccncc4	I	3.524653891	1.357907253	3.154045115	3.747140883	1.548937472	11	26.71619197	148.9115624	3.048018516	1	8
536	Cc1cc(O)ccc1N2c3cc(Cl)ccc3C(=O)c4c(N)nc(N)nc24	I	3.406329017	1.076923077	3.092166617	3.792855154	1.684603515	14	41.70894894	151.0120039	2.995348116	1	14
537	Cc1cc(OC2CCCC2)c(NC(=O)Nc3cnc(cn3)C#N)cc1Cl	I	3.480618675	1.615384615	3.28859022	3.711877769	1.488966295	8	30.14548139	56.84434115	3.09904887	0	9
538	Cc1cc(OCC2CCC(C2)C(=O)O)c(NC(=O)Nc3cnc(cn3)C#N)cc1Cl	I	3.494794545	1.973333333	3.349722126	3.799493456	1.465904378	8	31.85481776	57.75421562	3.223291118	0	8
539	Cc1cc(c2ccccc2)n(n1)c3cc(NN=Cc4occc4)ncn3	A	3.607575254	1.74852071	3.174885736	3.76137868	1.27511751	13	13.38800071	113.0727045	2.897494961	1	11
540	Cc1cc(cc2[nH]c(nc12)C3=C(NCC(O)c4cccc(Cl)c4)C=CNC3=O)N5CCOCC5	A	3.628680357	2.089965398	3.468096342	3.79949498	1.189735522	13	47.17202662	91.69208467	3.273966431	1	14
541	Cc1cc(cc2nnc(Nc3ccc(OCCN4CCCC4)cc3)nc12)c5c(Cl)cccc5Cl	A	3.710908055	2.678200692	3.581862831	3.841949098	1.029445621	14	34.78703639	109.8443408	3.378907156	1	17
542	Cc1cc(cc2nnc(Nc3ccc(OCCN4CCCC4)cc3)nc12)c5cc(O)ccc5Cl	A	3.71078329	2.709342561	3.387771271	3.84015839	1.02338042	14	34.66777581	106.3437343	3.338134993	1	17
543	Cc1cc(cc2nnc(Nc3ccc(OCCN4CCCC4)cc3)nc12)c5ccccc5Cl	A	3.710775992	2.644628099	3.386727107	3.839566961	1.0165711	14	33.50498511	115.8199818	3.286820111	1	17
544	Cc1cc(cc2nnc(Nc3ccc(OCC[N+]4([O-])CCCC4)cc3)nc12)c5c(Cl)cccc5Cl	A	3.793095098	2.703673469	3.581862831	3.860849116	1.029128407	14	35.70844164	109.8443408	3.378928379	1	17
545	Cc1cc2cc(ccc2[nH]1)c3csc4c(cnc(N)c34)c5cccc(c5)S(=O)(=O)C	I	3.711760022	1.848888889	3.426738313	4.056006468	1.277900805	9	6.45480082	150.9601622	3.379779441	1	8
546	Cc1cc2nnc(SCc3cn4ccccc4n3)n2c5ccccc15	I	3.476747291	1.3984	3.268386448	3.78432688	1.19929617	7	5.981397758	101.8074963	3.102099869	2	9
547	Cc1ccc(C)c(Nc2nccc(n2)c3nccs3)c1	A	3.12970151	1.255	2.939717877	3.683376465	1.510092939	9	20.09780387	54.68196111	2.624510852	1	6
548	Cc1ccc(CNC2=C(Nc3ccncc3)C(=O)C2=O)cc1	I	3.182424485	1.454545455	2.84365696	3.739330236	1.439043025	7	27.12611172	76.25233696	2.749801321	0	5
549	Cc1ccc(CNC2=C(Nc3ccncc3)C(=O)C2=O)cc1C	I	3.206821442	1.489603025	2.927825849	3.740418233	1.454384919	7	29.20583755	69.96166444	2.843656515	0	6
550	Cc1ccc(CNc2ccc3nnc(c4ccccc4)n3n2)cc1	I	3.349624889	1.625	3.090714042	3.752877082	1.262660398	11	17.31890451	116.1233672	2.834354732	1	11
551	Cc1ccc(Cn2cc(nn2)c3ccc4[nH]ncc4c3)c(C)c1	I	3.249083743	1.61436673	3.084213114	3.754960586	1.260024446	11	16.54636755	83.36430609	2.909346902	2	14
552	Cc1ccc(F)c(NC(=O)Nc2ccc(c(F)c2)c3cccc4[nH]nc(N)c34)c1	A	3.401753779	1.92627824	3.26851216	3.818020394	1.27422977	11	24.04421232	162.8165149	3.050052365	1	12
553	Cc1ccc(F)c(NC(=O)Nc2ccc(cc2)c3c(F)ccc4[nH]nc(N)c34)c1	A	3.408589989	1.916765755	3.317023163	3.795849602	1.256290624	11	22.75749979	162.8165149	3.047742263	1	12
554	Cc1ccc(F)c(NC(=O)Nc2ccc(cc2)c3ccc4nccnc4c3N)c1	I	3.424088267	2.080856124	3.279942028	3.801884352	1.209870431	10	22.09524813	149.4072228	3.041024124	0	11
555	Cc1ccc(F)c(NC(=O)Nc2ccc(cc2)c3cccc4[nH]nc(N)c34)c1	I	3.39413237	1.93877551	3.266316335	3.795839137	1.227396064	11	22.09524813	163.1717443	3.047742181	1	12
556	Cc1ccc(F)c(NC(=O)Nc2ccc(cc2)c3cccc4c3c(N)nn4C)c1	I	3.407767287	1.931034483	3.292082247	3.802535698	1.240024596	11	27.09524813	171.5681212	3.052644284	1	12
557	Cc1ccc(F)c(NC(=O)Nc2ccc(cc2)c3cncc4[nH]nc(N)c34)c1	A	3.392376351	1.93877551	3.226576095	3.795285033	1.227396064	12	22.09524813	134.7430019	3.045695831	1	13
558	Cc1ccc(F)c(NC(=O)Nc2ccc(cc2)c3cncc4c3c(N)nn4C)c1	I	3.403564043	1.931034483	3.258937385	3.802260314	1.240024596	12	27.09524813	143.1393787	3.047853584	1	13
559	Cc1ccc(F)c(NC(=O)Nc2ccc(cc2)c3nsc4ncnc(N)c34)c1	I	3.430195756	1.943877551	3.380324256	3.808047173	1.219407186	10	22.09524813	129.4132899	3.051777729	0	12
560	Cc1ccc(F)c(c1)c2ccc3nnc(N)n3c2	A	3.031164911	1.049382716	2.859930305	3.276563793	1.653754284	8	4.632839891	108.0035878	2.554524168	1	6
561	Cc1ccc(NC(=O)Nc2ccc(NC(=O)c3csc4ncnc(N)c34)cc2)cc1	I	3.448262054	2.306666667	3.430790921	3.827978443	1.156702858	8	32.99273159	144.8789906	3.289389821	0	5
562	Cc1ccc(NC(=O)Nc2ccc(cc2)c3cccc4C(=O)NCc34)cc1C	I	3.40848429	2.030612245	3.272327191	3.772302079	1.200075204	7	32.70100363	128.369892	2.999790158	0	8
563	Cc1ccc(NC(=O)Nc2ccc(cc2)c3coc4ncnc(N)c34)cc1	I	3.394300908	2.024691358	3.222640206	3.779145383	1.198064205	10	22.30085519	144.6935878	2.967392018	0	12
564	Cc1ccc(NC(=O)Nc2ccc(cc2)c3csc4c(cnc(N)c34)c5cnn(C)c5)cc1	A	3.790993755	2.257116621	3.437755961	3.859288447	1.097248654	17	24.80085519	165.1639056	3.387219914	1	13
565	Cc1ccc(NC(=O)Nc2ccc(cc2)c3csc4ncnc(N)c34)cc1C	I	3.442936679	2.030612245	3.398206119	3.809283827	1.201016453	11	24.82740525	134.3124955	3.0245874	0	12
566	Cc1ccc(Nc2nc3ccc(cc3[nH]2)[N+](=O)[O-])nc1	I	3.176533253	1.475	2.954413492	3.662827677	1.470337149	4	24.11389096	57.79561701	2.72169496	2	10
567	Cc1ccc(c2ccc(NC(=O)Nc3cccc(Br)c3)cc2)c4c(N)n[nH]c14	I	3.739662563	1.943877551	3.367138544	3.830958972	1.230439012	10	24.27621898	157.1058307	3.308596389	1	13
568	Cc1ccc(cc1)C(=O)Nc2c(C#N)sc3ccc(Cl)c(Cl)c23	I	3.417324243	1.221172023	3.327819499	3.87294108	1.658611716	4	14.03022456	98.97014797	3.15754162	0	5
569	Cc1ccc(cc1)C(=O)Nc2c(sc3ccc(Cl)c(Cl)c23)C(=O)N	I	3.417324543	1.208333333	3.329280434	3.873112939	1.697850899	4	17.63113747	87.07305152	3.267121124	0	5
570	Cc1ccc(cc1)C2=CSC(=N)N2CC(=O)N3CCN(CC3)c4ccccc4	I	3.650770186	1.846938776	3.287957225	3.779440814	1.266833387	9	26.81606974	110.7775742	3.047798806	0	10
571	Cc1ccc(cc1)C2=CSC(=N)N2CC(=O)N3CCOCC3	I	3.276975087	1.380165289	3.047094134	3.704168341	1.567900153	7	17.10667561	57.51527538	2.866012271	0	7
572	Cc1ccc(cc1)c2cc3c(NCCN)ccc(C(=O)N)c3[nH]2	I	3.415421127	1.270321361	3.174048574	3.444222893	1.660875486	8	15.58964547	90.82570358	2.899400226	1	9
573	Cc1ccc(cc1)c2nn(c3ncnc(N)c23)C(C)(C)C	A	3.176273869	1.111111111	2.925087939	3.523582689	1.792535128	14	13.97058824	82.07421181	2.809957542	1	11
574	Cc1ccc(cc1)n2nc(cc2NC(=O)Nc3ccc(OCCN4CCOCC4)c5ccccc35)C(C)(C)C	I	3.685174572	2.478632479	3.496247267	3.743342726	1.141273057	15	47.75531103	127.6029717	3.392235956	1	16
575	Cc1ccc(cc1C)N2NC(=O)\C(=C\c3oc(cc3)c4ccc(C)c(Cl)c4)\C2=O	I	3.658309488	1.940546968	3.277453963	3.829527735	1.293681515	5	21.32082916	118.3021504	3.065353784	0	5
576	Cc1ccc(cc1Nc2ncnc3c2cnn3c4ccccc4)C(=O)Nc5ccon5	I	3.736690448	1.8855359	3.309712357	3.78605314	1.170236001	18	32.40167957	120.8438204	3.205838041	2	14
577	Cc1ccc(cn1)c2cnc(N)c3c(csc23)c4ccc(NC(=O)Nc5cccc(F)c5)cc4	I	3.783619607	2.352941176	3.44339708	3.832434683	1.10191661	14	24.24981938	172.6080467	3.376414449	0	12
578	Cc1ccc2Nc3ccccc3C(=O)Nc2c1	I	3.069416769	0.934256055	2.739616419	3.267864854	1.745845089	0	29.59585611	85.67977481	2.704888114	1	2
579	Cc1ccc2\C(=N\O)\C(=O)N(Cc3cc(F)cc4COCOc34)c2c1	I	3.303066803	1.0592	3.120248861	3.471740054	1.510360172	3	33.63978502	84.70612837	2.846680427	0	5
580	Cc1ccc2nccc(NC(=O)Nc3cccc(n3)C(F)(F)F)c2c1	I	3.381001188	1.488	3.24420396	3.510152921	1.50291669	6	25.87197457	81.4527619	2.933664259	0	10
581	Cc1cccc(C)c1c2cc(C)c3nc(Nc4ccc(OCCN5CCCC5)cc4)nnc3c2	A	3.709542434	2.678200692	3.37218669	3.814617588	1.029445621	16	37.27572418	109.2142777	3.215504099	1	17
582	Cc1cccc(Cl)c1NC(=O)c2ccc3nc(NC(=O)NC(C)(C)C)sc3c2	A	3.591020788	2.125	3.360208708	3.668411525	1.472915379	7	34.09908787	79.21225197	3.230378493	0	7
583	Cc1cccc(Cl)c1NC(=O)c2ccc3nc(Nc4cccc(NCCO)n4)sc3c2	A	3.601196092	2.312174818	3.36212477	3.827707355	1.228344139	6	39.67741134	108.0210122	3.356685492	1	10
584	Cc1cccc(NC(=O)Cc2ccc(cc2)c3cccc4[nH]nc(N)c34)c1	I	3.415690292	1.958847737	3.266901121	3.797313545	1.21605186	7	20.61640559	164.3846285	2.992657427	1	9
585	Cc1cccc(NC(=O)Nc2ccc(NC(=O)c3csc4ncnc(N)c34)cc2)c1	I	3.447471363	2.24	3.427865489	3.828235334	1.164404343	9	34.91014407	144.8789906	3.284521756	0	4
586	Cc1cccc(NC(=O)Nc2ccc(c(F)c2)c3cccc4[nH]nc(N)c34)c1	I	3.401503383	1.941326531	3.268440725	3.811695971	1.264551428	11	26.16723185	163.1717443	2.989341203	1	12
587	Cc1cccc(NC(=O)Nc2ccc(cc2)c3ccc4nccnc4c3N)c1	I	3.423769074	2.073979592	3.279784169	3.79738225	1.198947539	10	24.21826766	149.7624523	2.980355325	0	11
588	Cc1cccc(NC(=O)Nc2ccc(cc2)c3cccc(c3)C(=O)N)c1	I	3.386419015	2.023668639	3.238891042	3.732413733	1.365110442	7	24.06955794	140.9512371	2.965852789	0	7
589	Cc1cccc(NC(=O)Nc2ccc(cc2)c3cccc4C(=O)NCc34)c1	I	3.393398232	1.953360768	3.267557136	3.768665726	1.206780389	7	32.09186604	134.6605645	2.976367861	0	7
590	Cc1cccc(NC(=O)Nc2ccc(cc2)c3cccc4[nH]nc(N)c34)c1	I	3.393937898	1.958847737	3.266224426	3.791262956	1.21605186	11	24.21826766	163.5269737	2.984671366	1	12
591	Cc1cccc(NC(=O)Nc2ccc(cc2)c3cccc4[nH]ncc34)c1	I	3.390144874	1.940828402	3.234489253	3.788164061	1.196218005	9	21.71826766	128.3018661	2.97597565	1	9
592	Cc1cccc(NC(=O)Nc2ccc(cc2)c3cnc4c(cnn4c3N)c5cnn(C)c5)c1	A	3.757306919	2.466483012	3.405780851	3.848535192	1.064757758	19	26.71826766	151.8681566	3.219243638	2	14
593	Cc1cccc(NC(=O)Nc2ccc(cc2)c3cncc4[nH]nc(N)c34)c1	A	3.392184374	1.958847737	3.226318113	3.790774267	1.21605186	12	24.21826766	135.0982313	2.979685026	1	13
594	Cc1cccc(NC(=O)Nc2ccc(cc2)c3cncc4c3c(N)nn4C)c1	I	3.403320718	1.943877551	3.258748626	3.797204187	1.230268544	12	29.21826766	143.4946081	3.015124583	1	13
595	Cc1cccc(NC(=O)Nc2ccc(cc2)c3coc4ncnc(N)c34)c1	A	3.388165481	1.953360768	3.220030077	3.778979433	1.207850407	11	24.21826766	144.6935878	2.966240303	0	11
596	Cc1cccc(NC(=O)Nc2ccc(cc2)c3csc4c(cnc(N)c34)C#CC(C)(C)N)c1	A	3.64605988	2.303030303	3.438926729	3.80596263	1.236346165	13	31.39973872	144.5345337	3.380563891	0	13
597	Cc1cccc(NC(=O)Nc2ccc(cc2)c3csc4c(cnc(N)c34)C#CCN)c1	A	3.54539777	2.218522373	3.385252396	3.805208932	1.228984887	11	27.36249296	144.5345337	3.357707822	0	13
598	Cc1cccc(NC(=O)Nc2ccc(cc2)c3csc4c(cnc(N)c34)C#CCN5CCCC5)c1	A	3.729541321	2.684081633	3.498870983	3.805863153	1.055598899	11	33.37634572	144.5345337	3.382321996	0	13
599	Cc1cccc(NC(=O)Nc2ccc(cc2)c3csc4c(cnc(N)c34)C#CCN5CCOCC5)c1	A	3.69839037	2.833333333	3.494757524	3.805619581	1.050575206	11	34.91695159	144.5345337	3.382299295	0	13
600	Cc1cccc(NC(=O)Nc2ccc(cc2)c3csc4c(cnc(N)c34)C#CCNS(=O)(=O)C)c1	A	3.805072853	2.715102041	3.528805589	3.884354156	1.206169886	11	28.7867841	151.724897	3.383224924	0	13
601	Cc1cccc(NC(=O)Nc2ccc(cc2)c3csc4c(cnc(N)c34)C#Cc5cccnc5)c1	A	3.796728728	2.622040816	3.480314595	3.825336168	1.068437613	14	25.9573981	166.6726036	3.381625014	0	12
602	Cc1cccc(NC(=O)Nc2ccc(cc2)c3csc4c(cnc(N)c34)c5cn[nH]c5)c1	A	3.776930341	2.15625	3.429980258	3.832026774	1.100570929	17	24.21826766	156.7675287	3.379809247	1	12
603	Cc1cccc(NC(=O)Nc2ccc(cc2)c3csc4c(cnc(N)c34)c5cnn(C)c5)c1	A	3.79092015	2.225895317	3.437715744	3.859356995	1.103857084	18	26.71826766	165.1639056	3.3802286	1	12
604	Cc1cccc(NC(=O)Nc2ccc(cc2)c3csc4ccnc(N)c34)c1	I	3.452566772	1.953360768	3.380621322	3.802449951	1.207850407	9	24.21826766	150.8252062	3.021783338	0	9
605	Cc1cccc(NC(=O)Nc2ccc(cc2)c3csc4nc(N)nc(N)c34)c1	I	3.489396474	2.040816327	3.380278214	3.802180289	1.21345226	12	29.21826766	173.5003555	3.047316759	0	13
606	Cc1cccc(NC(=O)Nc2ccc(cc2)c3csc4ncnc(N)c34)c1	A	3.442732499	1.953360768	3.380241479	3.801537097	1.207850407	11	24.21826766	140.6031681	3.000114339	0	11
607	Cc1cccc(NC(=O)Nc2ccc(cc2)c3noc4ncnc(N)c34)c1	I	3.386152379	1.953360768	3.190258029	3.778556421	1.207850407	10	24.21826766	129.7685193	2.965638097	0	12
608	Cc1cccc(NC(=O)Nc2ccc(cc2C)c3cccc4C(=O)NCc34)c1	I	3.393727384	2	3.27666147	3.792117214	1.255281858	7	31.30166921	128.369892	3.004880472	0	8
609	Cc1cccc(NC(=O)Nc2ccc3c(CCc4sc5ncnc(N)c5c34)c2)c1	I	3.487787282	1.921521998	3.390032125	3.822872788	1.158141207	14	29.0768566	128.021823	3.118184763	0	15
610	Cc1cccc(Nc2nc(NC3CCCCC3N)cnc2C(=O)N)c1	A	3.292618723	1.4624	3.071265375	3.708189476	1.565902929	14	44.48750303	53.20780265	3.010220485	1	14
611	Cc1cccc(Nc2nccc(n2)c3nccs3)c1	I	3.050823777	1.263157895	2.867102063	3.678800231	1.472161045	9	20.88800071	60.97263363	2.624374288	1	4
612	Cc1cccc(c1)C2(CC2C(=O)Nc3ccncc3)c4cccc(C)c4	I	3.608823861	1.281065089	3.124578791	3.771487689	1.466771771	5	33.34549479	114.966172	2.940863503	0	5
613	Cc1cccc(c1C)c2[nH]c(cc2C(=O)N)c3ccnc(N)n3	I	3.214375845	1.187145558	2.992791772	3.653785258	1.70621445	10	6.931016111	103.2388697	2.93565114	1	9
614	Cc1ccccc1NC(=O)Nc2ccc(NC(=O)c3csc4ncnc(N)c34)cc2	I	3.446504911	2.208888889	3.422201865	3.829015819	1.172622727	8	30.73194652	144.8789906	3.276538948	0	5
615	Cc1ccccc1NC(=O)Nc2ccc(cc2)c3coc4ncnc(N)c34	I	3.377397966	1.923182442	3.216069319	3.778516203	1.218385062	10	20.04007012	144.6935878	2.964914668	0	12
616	Cc1ccccc1NC(=O)Nc2ccc3c(CCc4sc5ncnc(N)c5c34)c2	I	3.486916907	1.890606421	3.379835373	3.823276814	1.167678377	13	24.89865906	128.021823	3.111189959	0	16
617	Cc1cn2c(c3ccnc(NCC(C)(C)CO)n3)c(nc2c(C)n1)c4ccc(F)cc4F	I	3.613607671	1.5234375	3.324585024	3.779694238	1.51758234	15	20.60350552	71.1367686	3.084880991	1	20
618	Cc1cnc(Nc2ccc(F)cc2Cl)nc1c3c[nH]c(c3)C(=O)N[C@H](CO)c4cccc(Cl)c4	I	3.713900528	2.301038062	3.501774006	3.955719731	1.26960219	7	31.20192498	120.7545009	3.337923243	2	17
619	Cc1cnc(Nc2cccc(c2)S(=O)(=O)N)nc1Nc3ccc(OCC(=O)N)cc3	A	3.670182968	2.315555556	3.477848048	3.792139791	1.421288961	13	45.11394393	129.6272162	3.076176589	2	13
620	Cc1csc(NC(=O)c2sc3nc(ccc3c2N)c4ccncc4)n1	I	3.442920035	1.824	3.163715282	3.822391529	1.322451946	8	17.52478829	93.02958919	3.012760627	0	5
621	Cc1n[nH]c2NC3=C(C(c4ccccc4F)c12)C(=O)CC(C)(C)C3	I	3.264834049	0.861111111	3.039309641	3.738112135	1.681335674	11	26.51205697	61.71621014	2.896144178	1	10
622	Cc1n[nH]c2OC(=C(C#N)C(c3ccccc3Cl)c12)N	I	3.291164195	0.77	2.961246462	3.517010934	1.880570289	10	15.26502792	72.37866835	2.857962332	1	13
623	Cc1n[nH]c2ccc(cc12)c3cncc(OCC(CN)Cc4ccccc4)c3	A	3.502830354	1.836734694	3.284691713	3.793833656	1.21865863	12	13.68519273	104.8034816	2.969344782	1	8
624	Cc1n[nH]c2ccc(cc12)c3cncc(OCC(N)Cc4c[nH]c5ccccc45)c3	I	3.502405206	1.968888889	3.2998345	3.805060084	1.059156296	10	9.410230791	109.0917555	3.237363073	2	10
625	Cc1n[nH]c2ccc(cc12)c3cncc(OCC(N)Cc4ccc(Cl)c(Cl)c4)c3	I	3.552906694	1.997621879	3.3993869	3.80685549	1.188960048	9	11.28769749	92.85219969	3.298384889	1	9
626	Cc1n[nH]c2ccc(cc12)c3cncc(OCC(N)Cc4cccc(Cl)c4)c3	I	3.526713178	1.928571429	3.303143146	3.80522708	1.194688823	9	11.02217598	98.82784064	3.229443135	1	9
627	Cc1n[nH]c2ccc(cc12)c3cncc(OCC(N)Cc4cccc(OC(F)(F)F)c4)c3	I	3.506074185	2.1484375	3.398537012	3.799185191	1.175539404	9	16.09994268	100.5706622	3.273941822	1	9
628	Cc1n[nH]c2ccc(cc12)c3cncc(OCC(N)Cc4ccccc4)c3	I	3.446488993	1.901234568	3.276233971	3.793832903	1.197799202	9	9.410230791	104.8034816	2.957804588	1	9
629	Cc1n[nH]c2ccc(cc12)c3cncc(OCCN)c3	I	3.253853257	1.45	2.944713656	3.389039157	1.529926802	7	7.082401722	54.23666926	2.747807009	1	7
630	Cc1n[nH]c2ccc(cc12)c3cncc(OC[C@@H](N)Cc4ccccc4)c3	I	3.446488993	1.901234568	3.276233971	3.793832903	1.197799202	9	9.410230791	104.8034816	2.957804588	1	9
631	Cc1n[nH]c2cccc(c3ccc(NC(=O)Nc4cccc(c4)C(F)(F)F)cc3)c12	I	3.448087716	2.048888889	3.30892953	3.800067084	1.209544494	9	25.87197457	128.3018661	3.240868371	1	9
632	Cc1n[nH]c2cnc(cc12)c3cncc(OCC(N)Cc4cccc(c4)C(F)(F)F)c3	I	3.501094609	2.047866805	3.304490525	3.80157703	1.191354884	11	15.03452594	76.37473916	3.231122074	1	11
633	Cc1n[nH]c2ncc(C#N)c(c3ccccc3)c12	I	2.986959675	0.814814815	2.845202192	3.440911073	1.793967725	9	3.814573014	76.11267298	2.686650262	1	12
634	Cc1nc(COc2ccccc2Cl)sc1c3ccnc(N)n3	I	3.297409886	1.545454545	3.094391687	3.721111795	1.456540015	6	14.32878883	90.3808607	2.951640569	0	7
635	Cc1nc(N)sc1c2ccnc(Nc3ccc(cc3)N4CCOCC4)n2	A	3.54472564	1.869822485	3.020906904	3.706175122	1.217850098	11	38.24967439	90.27463508	2.985503905	1	9
636	Cc1nc2ccc(NS(=O)(=O)c3ccc(N)cc3)cc2nc1C	I	3.46336108	1.440453686	2.952021181	3.717210934	1.539336478	3	8.393896205	106.2951489	2.819154165	0	2
637	Cc1nc[nH]c1[C@@H]2N(Cc3nc4ccccc4[nH]3)CCc5[nH]cnc25	A	3.425629114	1.2256	3.190890293	3.778953151	1.300935217	12	20.29885139	45.56262199	2.866793087	3	19
638	Cc1nc[nH]c1[C@H]2N(Cc3nc4ccccc4[nH]3)CCc5[nH]cnc25	A	3.425629114	1.2256	3.190890293	3.778953151	1.300935217	12	20.29885139	45.56262199	2.866793087	3	19
639	Cc1nccn2c(c3ccnc(NCC(C)(C)C(=O)O)n3)c(nc12)c4ccc(F)cc4F	I	3.651344158	1.578125	3.2657584	3.7842654	1.486620119	14	21.88045389	72.04664308	3.032918548	1	19
640	Cc1nccn2c(c3ccnc(NCC(C)(C)CO)n3)c(nc12)c4ccc(F)cc4	I	3.61084104	1.551111111	3.262650314	3.77555802	1.463822016	14	16.33782574	71.49199801	3.008393681	1	19
641	Cc1nccn2c(c3ccnc(NCC(C)(C)CO)n3)c(nc12)c4ccc(F)cc4F	I	3.610848526	1.53798127	3.262680262	3.775669567	1.494283642	14	17.66232905	71.1367686	3.010479603	1	19
642	Cc1nccn2c(c3ccnc(NCC(C)(C)O)n3)c(nc12)c4ccc(F)cc4F	I	3.558814017	1.413333333	3.259792149	3.769000981	1.50903503	14	17.95002572	71.1367686	3.007395422	1	17
643	Cc1nccn2c(c3ccnc(NCC4(O)CC4)n3)c(nc12)c5ccc(F)cc5F	I	3.709847557	1.413333333	3.266984947	3.830917038	1.321400578	14	17.95002572	71.1367686	3.016185019	1	17
644	Cc1nccn2c(c3ccnc(NCCC(C)(C)O)n3)c(nc12)c4ccc(F)cc4F	I	3.599736345	1.596253902	3.271708721	3.767150286	1.469006892	18	21.15070114	71.1367686	3.097678328	1	15
645	Cc1nn(c2ccccc2)c3N(O)c4ccc(Cl)cc4C(=O)c13	I	3.357477092	1.323251418	3.096884881	3.706638118	1.591887699	4	22.26820594	96.32870866	2.890405157	2	7
646	Cc1noc(n1)[C@H]2C3CCC(CC3)[C@@H]2Nc4nc(ncc4F)c5c[nH]c6ncc(F)cc56	I	3.686780825	1.5390625	3.353102089	3.775879507	1.153119566	16	19.6608	44.85216317	3.05797098	1	18
647	Cc1oc(nn1)[C@H]2C3CCC(CC3)[C@@H]2Nc4nc(ncc4F)c5c[nH]c6ncc(F)cc56	I	3.689008058	1.5390625	3.3531024	3.776535975	1.153119566	16	19.6608	44.85216317	3.057958086	1	18
648	Cc1oc(nn1)c2cc3c(Oc4ccc(cc4)C(F)(F)F)cncc3s2	I	3.457173464	1.807692308	3.303313586	3.759863133	1.303272864	5	13.76383003	65.7308248	2.921745305	0	7
649	Cc1onc(NC(=O)CCNC(=O)Nc2nc(C)c(s2)c3ccc(cc3)n4cccn4)c1	I	3.614606084	2.5625	3.564183845	3.859960251	1.103034619	9	34.46158384	89.96284222	3.340440264	1	13
650	Cl.CC(CCCC(C)(C)O)Nc1nc(Nc2cc(C)[nH]n2)cc(C)c1C#N	A	3.435951753	2.115226337	3.324944583	3.660075935	1.841004338	13	46.62839285	51.66589925	3.194451867	2	11
651	Cl.CC(Cn1ncc2c(Nc3cccc(O)c3)nc(SCCN4CCOCC4)nc12)c5ccccc5	A	3.78761254	2.152777778	3.613105736	3.829714933	1.190557549	23	37.53686081	96.1294343	3.340570485	2	15
652	Cl.Oc1cccc(Nc2nc(SCCN3CCOCC3)nc4c2cnn4CCc5ccccc5)c1	A	3.786933758	2.187755102	3.61268242	3.829021944	1.166720167	23	36.36996074	96.1294343	3.32491983	2	14
653	ClC(Cn1ncc2c(NC3CC3)ncnc12)c4ccccc4	I	3.573986799	1.479338843	3.221427935	3.728645253	1.323768925	13	25.622459	55.46769686	2.866705911	1	10
654	ClC(Cn1ncc2c(NC3CCCCC3)ncnc12)c4ccccc4	I	3.576022972	1.856	3.254929108	3.712446058	1.305072217	14	25.622459	55.46769686	3.013618232	1	12
655	ClC(Cn1ncc2c(NCCc3ccccc3)ncnc12)c4ccccc4	I	3.582503937	2.189300412	3.352457872	3.835618534	1.226106915	13	21.11449878	106.0345092	3.15837645	1	13
656	ClC(Cn1ncc2c(NCc3cc(Cl)ccc3Cl)ncnc12)c4ccc(Br)cc4	A	3.89052702	2.180737218	3.636413447	4.058203085	1.268728681	12	25.27204352	87.66208427	3.50631407	1	13
657	ClC(Cn1ncc2c(NCc3ccc(Br)cc3)ncnc12)c4ccc(Br)cc4	I	3.892181418	2.201530612	3.757606037	4.095368354	1.244809045	12	25.32212663	93.19222313	3.50401312	1	13
658	ClC(Cn1ncc2c(NCc3ccc(Cl)c(Cl)c3)ncnc12)c4ccc(Br)cc4	A	3.891011627	2.228299643	3.512340269	4.075711497	1.249790773	12	26.52391765	87.66208427	3.435967784	1	13
659	ClC(Cn1ncc2c(NCc3ccc(Cl)cc3)ncnc12)c4ccc(Br)cc4	A	3.890554438	2.201530612	3.511703516	3.987093707	1.244809045	12	25.28747659	93.63772521	3.435759673	1	13
660	ClC(Cn1ncc2c(NCc3cccc(Br)c3)ncnc12)c4ccc(Br)cc4	A	3.892085328	2.153061224	3.754145651	4.095259404	1.254810187	12	26.3189419	93.19222313	3.504188115	1	13
661	ClC(Cn1ncc2c(NCc3cccc(Cl)c3)ncnc12)c4ccc(Br)cc4	A	3.890354203	2.153061224	3.509252868	3.989076991	1.254810187	12	26.25839614	93.63772521	3.408636723	1	13
662	ClC(Cn1ncc2c(NCc3ccccc3)nc(SCCN4CCOCC4)nc12)c5ccccc5	I	3.791387052	1.903673469	3.617153776	3.828396608	1.164779216	21	36.00237123	106.0345092	3.561980078	1	15
663	ClC(Cn1ncc2c(NCc3ccccc3)ncnc12)c4ccc(Br)cc4	A	3.824328237	2.074074074	3.505085551	3.893042268	1.256001449	12	24.64645095	99.61336615	3.289594593	1	13
664	ClC(Cn1ncc2c(NCc3ccccc3)ncnc12)c4ccccc4	I	3.580653886	2.038461538	3.291790684	3.825525083	1.264458973	12	23.97077527	106.0345092	3.073793078	1	13
665	ClC(Cn1ncc2c(NCc3ccccc3Br)ncnc12)c4ccc(Br)cc4	A	3.891768813	2.114795918	3.743486666	4.09485868	1.265581425	12	23.71869862	93.19222313	3.504639302	1	13
666	ClC(Cn1ncc2c(NCc3ccccc3Cl)ncnc12)c4ccc(Br)cc4	A	3.889761068	2.114795918	3.506340111	3.996093746	1.265581425	12	23.66009833	93.63772521	3.324088343	1	13
667	ClC(Cn1ncc2c(NCc3ccccn3)ncnc12)c4ccc(Cl)cc4	I	3.74034301	2.074074074	3.30029055	3.807837773	1.256001449	15	24.61180092	77.92079834	3.17556625	1	13
668	ClC(Cn1ncc2c(NCc3ccncc3)ncnc12)c4ccc(Cl)cc4	I	3.740270493	2.074074074	3.295027365	3.811031739	1.256001449	13	24.61180092	71.63012581	3.175130757	1	12
669	ClC(Cn1ncc2c(Nc3cccc(Br)c3)nc(SCCN4CCOCC4)nc12)c5ccccc5	A	3.793992248	1.864489796	3.730225421	3.943119191	1.190557549	23	39.62941874	99.18453875	3.617101716	2	14
670	ClC(Cn1ncc2c(Nc3cccc(Br)c3)ncnc12)c4ccccc4	A	3.728923445	1.905325444	3.575924879	3.91781697	1.306235785	14	27.59782279	99.18453875	3.240429106	2	12
671	ClC(Cn1ncc2c(Nc3cccc(Cl)c3)nc(SCCN4CCOCC4)nc12)c5ccccc5	A	3.791435159	1.864489796	3.617170078	3.941264199	1.190557549	23	39.5610048	99.63004084	3.562742249	2	14
672	ClC(Cn1ncc2c(Nc3cccc(Cl)c3)nc(nc12)N4CCOCC4)c5ccccc5	I	3.653553435	1.7109375	3.568289328	3.916598347	1.261203182	23	44.89108253	102.7543547	3.365128562	2	19
673	ClC(Cn1ncc2c(Nc3cccc(Cl)c3)ncnc12)c4ccccc4	I	3.581355368	1.905325444	3.367634399	3.91068509	1.306235785	14	27.52940885	99.63004084	3.2052309	2	12
674	ClC(Cn1ncc2c(Nc3ccccc3)nc(SC4CCCC4)nc12)c5ccccc5	A	3.800011919	1.735691988	3.576568927	3.854638985	1.233864418	19	28.91591497	105.6056818	3.411663531	2	18
675	ClC(Cn1ncc2c(Nc3ccccc3)nc(SCCN4CCOCC4)nc12)c5ccccc5	A	3.785675637	1.865051903	3.617130671	3.813377184	1.181582255	23	37.65405495	105.6056818	3.559618209	2	14
676	ClC(Cn1ncc2c(Nc3ccccc3)ncnc12)c4ccc(Br)cc4	A	3.799212561	1.869822485	3.502243365	3.896252769	1.292866535	14	26.29813467	99.18453875	3.246274428	2	12
677	ClC(Cn1ncc2c(Nc3ccccc3)ncnc12)c4ccccc4	A	3.577882697	1.856	3.247803475	3.801793023	1.305072217	14	25.622459	105.6056818	2.957271535	2	12
678	ClC(Cn1ncc2c(ncnc12)N3CCCCC3)c4ccccc4	I	3.56625778	1.597222222	3.21848658	3.666422057	1.347661652	13	21.44352681	58.59201075	2.913635879	1	14
679	ClC(Cn1ncc2c(ncnc12)N3CCCCCC3)c4ccccc4	I	3.568729261	1.6448	3.243599303	3.670018697	1.350375025	13	21.44352681	58.59201075	3.057000013	1	15
680	Cl[C@@H](Cn1ncc2c(Nc3ccccc3)nc(SCCN4CCOCC4)nc12)c5ccccc5	A	3.785675637	1.865051903	3.617130671	3.813377184	1.181582255	23	37.65405495	105.6056818	3.559618209	2	14
681	Cl[C@H](Cn1ncc2c(Nc3ccccc3)nc(SCCN4CCOCC4)nc12)c5ccccc5	A	3.785675637	1.865051903	3.617130671	3.813377184	1.181582255	23	37.65405495	105.6056818	3.559618209	2	14
682	Clc1cc(NC2CCCCC2)nc(n1)c3c[nH]c4ncccc34	I	3.350942117	1.444234405	3.233907712	3.710141204	1.361657194	10	19.40694985	48.63440112	2.969815278	1	9
683	Clc1cc(cc(NCc2ccccc2)n1)c3c[nH]c4ncccc34	A	3.388626978	1.545138889	3.2685042	3.823233248	1.307530982	8	17.75526613	111.8630359	3.047019872	1	11
684	Clc1cc(nc(NC2CCCCC2)n1)c3c[nH]c4ncccc34	I	3.351590055	1.444234405	3.228636695	3.711317319	1.361657194	9	19.40694985	46.30648096	2.983021814	1	12
685	Clc1cc2C(=O)Nc3ccccc3Nc2nn1	I	3.128578759	0.934256055	2.800343768	3.43076567	1.750430179	3	26.84888104	66.18465665	2.672122727	1	4
686	Clc1cc2NC(=O)Nc3cnc(C#N)c(OCCCCOc2cc1NCc4cncs4)n3	I	3.527931781	2.16015625	3.490449219	3.865384564	1.343260883	16	46.93398339	62.58851569	3.282107414	0	13
687	Clc1cc2nn[nH]c2cc1Cl	I	2.6564883	0.661157025	2.571607178	3.406176138	2.004169978	0	0.906547155	28.097845	1.781332964	1	0
688	Clc1ccc(C(=O)Nc2nnc(CCc3ccccc3)s2)c(Cl)c1	I	3.606320756	1.913194444	3.330738925	3.825917386	1.35774947	9	17.95201665	93.88699269	3.141367285	0	8
689	Clc1ccc(CC(=O)Nc2[nH]nc3CCCc23)cc1	I	3.253477723	1.35734072	3.09058356	3.530912066	1.422045153	4	16.74790772	52.48139626	2.686650262	1	4
690	Clc1ccc(CNC(=O)Nc2ccc3[nH]ncc3c2)cc1Cl	I	3.403136515	1.590909091	3.346717265	3.571166051	1.347867006	6	19.18862926	78.79394432	3.134225608	1	5
691	Clc1ccc(CNC(=O)c2cc3c(n[nH]c3s2)c4ccccc4)cc1	I	3.513569337	1.8208	3.346889527	3.817639422	1.239091229	3	10.28991022	113.2702467	3.100272764	1	6
692	Clc1ccc(CNC2=C(Nc3ccc4[nH]ncc4c3)C(=O)C2=O)c(Cl)c1	I	3.594634444	1.715976331	3.3062928	3.891477373	1.269774366	6	25.95122215	84.78507644	3.211238717	1	4
693	Clc1ccc(CNC2=C(Nc3ccncc3)C(=O)C2=O)cc1	I	3.4081227	1.454545455	2.886631367	3.742504506	1.439043025	6	26.29654912	76.56736854	2.837951117	0	5
694	Clc1ccc(CNC2=C(Nc3ccncc3)C(=O)C2=O)cc1Cl	I	3.415517722	1.489603025	3.377153662	3.742975347	1.454384919	6	27.53299019	70.5917276	2.865440984	0	5
695	Clc1ccc(CNc2ccc3nnc(c4ccccc4)n3n2)cc1	A	3.460559255	1.625	3.236708648	3.755243709	1.262660398	10	16.48934192	116.4383988	2.893427759	1	11
696	Clc1ccc(Cl)c2c3N=CNC(=O)c3sc12	I	3.347631439	0.765625	2.934626371	3.656400129	1.849834211	2	14.25641962	46.71085447	2.810407182	0	3
697	Clc1ccc(Nc2nnc(Cc3ccncc3)c4ccccc24)cc1	I	3.411851633	1.856	3.291602707	3.786797603	1.339412963	7	28.43514329	111.6792527	3.047437267	1	13
698	Clc1ccc(cc1)C(=O)Nc2ccc3[nH]ncc3c2	I	3.269956611	1.335180055	2.929802592	3.535286486	1.453142348	2	11.33290205	85.19841265	2.785270636	1	1
699	Clc1ccc(cc1)C(=O)Nc2ccc3cn[nH]c3c2	I	3.269528306	1.335180055	2.93894273	3.534403301	1.453142348	2	11.33290205	85.19841265	2.777063017	1	3
700	Clc1ccc(cc1)C(=O)Nc2cnc3[nH]cc(c4ccccc4)c3c2	I	3.533024168	1.5936	3.279554804	3.756180197	1.302582932	8	11.33290205	126.9015881	2.927074911	1	8
701	Clc1ccc(cc1)C(=O)Nc2nnc(SCc3ccc(Br)cc3)s2	A	3.795223044	2	3.511241503	3.997277853	1.31620303	9	17.43996186	93.4414906	3.365571608	0	8
702	Clc1ccc(cc1)C(=O)Nc2nnc(SCc3cccc(Cl)c3)s2	A	3.587425977	1.989583333	3.453636974	3.994888661	1.328634837	9	18.37623137	93.88699269	3.215491851	0	8
703	Clc1ccc(cc1)C(=O)Nc2nnc(SCc3ccccc3)s2	A	3.528326702	1.935727788	3.398663858	3.847912617	1.324142543	9	16.76428619	99.86263363	2.960829462	0	8
704	Clc1ccc(cc1)C2=CSC(=N)N2CC(=O)N3CCN(CC3)c4ccccc4	I	3.651309149	1.846938776	3.316674507	3.874075794	1.266833387	8	25.98650715	111.0926058	3.286246834	0	10
705	Clc1ccc(cc1)C2=CSC(=N)N2CC(=O)N3CCOCC3	I	3.31644373	1.380165289	3.275280093	3.704765718	1.567900153	6	16.27711301	57.83030696	2.866012271	0	7
706	Clc1ccc(cc1Cl)N2NC(=O)\C(=C\c3cccc(OCc4ccccc4)c3)\C2=O	I	3.713072048	2.066666667	3.401365632	3.821237863	1.253373978	4	27.46312869	147.6823831	3.269590116	0	5
707	Clc1ccc(cc1Cl)c2n[nH]cc2c3ccncn3	I	3.400256594	1.174515235	3.198736873	3.616967569	1.620045285	4	0.906547155	60.32477293	2.655882459	1	11
708	Clc1ccc2NC(=O)C(=C(c3ccccc3)c2c1)C4=NNC(C4)c5ccccc5	I	3.660333494	1.422116528	3.464987244	3.815711728	1.3528957	12	27.14043409	152.8378435	3.116319016	0	12
709	Clc1ccc2oc3C(=O)NC=Nc3c2c1	I	2.949373782	0.897777778	2.822483206	3.338800212	1.774931098	2	12.34946978	60.8673348	2.512634424	0	3
710	Clc1cccc(CSc2nnc(NC(=O)c3ccccc3Cl)s2)c1	A	3.570122714	1.875	3.325652221	3.994867351	1.355362463	9	18.85470575	93.88699269	3.249246186	0	8
711	Clc1cccc(Nc2nc(SCCN3CCOCC3)nc4c2cnn4CCc5ccccc5)c1	I	3.789086882	1.896193772	3.612690972	3.841844004	1.166720167	23	35.40913404	99.63004084	3.383603433	2	14
712	Clc1cccc(Nc2ncnc3c2cnn3CCc4ccccc4)c1	A	3.405197935	1.9712	3.271218716	3.824369	1.272615625	14	23.37753809	99.63004084	3.047879387	2	12
713	Clc1cccc(c1)c2cn3C(=O)NC=C(I)c3n2	I	3.367758915	1.098765432	3.144508166	3.877320892	1.656291822	3	10.82760682	66.96183407	2.856715716	1	4
714	Clc1ccccc1C(=O)Nc2nnc(SCc3ccc(Br)cc3)s2	A	3.794082033	1.9375	3.435207953	4.01138213	1.342472316	9	17.91843624	93.4414906	3.306214568	0	8
715	Clc1ccccc1C(=O)Nc2nnc(SCc3ccccc3)s2	I	3.475762413	1.844990548	3.310862857	3.847328161	1.352678909	9	17.24276056	99.86263363	3.195689446	0	8
716	Clc1ccccc1CC(=O)Nc2ccc3cn[nH]c3c2	I	3.29405855	1.34	3.1837969	3.506996746	1.426555233	3	13.94268834	85.19841265	2.834468933	1	4
717	Clc1csc2ncnc(Nc3ccccc3)c12	I	3.415643084	1.003460208	2.898730197	3.498382796	1.602654047	3	19.40694985	66.18854975	2.686650262	1	3
718	Cn1c2ccccc2c3c4C(=O)NCc4c5c6ccccc6n(CCC#N)c5c13	I	3.50037022	1.034482759	3.388728918	3.690851995	1.434102417	15	16.19121575	130.7523083	3.180345196	2	13
719	Cn1cc(C(CN)c2cncc(C=Cc3ccncc3)c2)c4ccccc14	I	3.404747522	1.687242798	3.275205129	3.763379016	1.327022204	11	16.53971118	101.2369304	3.110969712	1	9
720	Cn1cc(C=C2C(=O)Nc3cccnc23)c4ccccc14	A	3.311767331	0.984126984	3.005398401	3.417861552	1.449570692	5	13.1918764	92.85093054	2.723641316	1	6
721	Cn1cc(c2ccncn2)c(n1)c3ccc(F)cc3	I	2.95502421	1.12465374	2.740066724	3.610830538	1.637289718	4	3.162251656	80.31720227	2.686650262	1	12
722	Cn1cc(cn1)c2cnc(N)c3c(csc23)c4ccc(NC(=O)Nc5ccc(OC(F)F)cc5)cc4	A	3.791758377	2.479938272	3.438111604	3.859764564	1.054315159	18	28.44755615	167.2217587	3.422509359	1	12
723	Cn1cc(cn1)c2cnc(N)c3c(csc23)c4ccc(NC(=O)Nc5cccc(F)c5)cc4	A	3.791101362	2.225895317	3.437712456	3.859099234	1.103857084	17	25.27923114	171.0993487	3.376067562	1	12
724	Cn1cc(cn1)c2cnn3c(N)c(cnc23)c4ccc(NC(=O)Nc5cccc(c5)C(F)(F)F)cc4	A	3.760909411	2.638888889	3.453647974	3.862089901	1.052382656	19	29.40138634	151.8681566	3.299956495	2	14
725	Cn1nc(N)c2c(ccnc12)c3ccc(NC(=O)Nc4ccc(F)c(c4)C(F)(F)F)cc3	I	3.455822552	2.078125	3.323239822	3.807119567	1.228060925	13	31.54788055	150.4714892	3.243964343	1	14
726	Cn1nc(N)c2c(ccnc12)c3ccc(NC(=O)Nc4cccc(c4)C(F)(F)F)cc3	A	3.453015319	2.06867846	3.321948922	3.80437739	1.220788789	13	31.90138634	150.8267186	3.232310878	1	14
727	Cn1nc(N)c2c(cncc12)c3ccc(NC(=O)Nc4cccc(Cl)c4)cc3	I	3.471077909	1.943877551	3.296805297	3.813004753	1.230268544	11	27.7372168	143.8096397	3.196599057	1	13
728	Cn1nc(N)c2c(cncc12)c3ccc(NC(=O)Nc4cccc(c4)C(F)(F)F)cc3	A	3.45197728	2.06867846	3.308397097	3.805710984	1.220788789	12	31.90138634	143.4946081	3.223099873	1	13
729	Cn1nc(c2C(=O)c3cc(Cl)ccc3N(O)c12)C(F)(F)F	I	3.292003962	1.070294785	3.087658941	3.447852003	1.923526351	3	22.45132461	54.5871006	2.764692008	2	4
730	FC(F)(F)c1cc(CNc2ncnc3c2cnn3CC(Cl)c4ccc(Br)cc4)cc(c1)C(F)(F)F	A	3.889912783	2.444081633	3.50735253	3.947234359	1.306241896	12	37.36562948	87.0320211	3.475438241	1	15
731	FC(F)(F)c1ccc(Cn2cc(nn2)c3ccc4[nH]ncc4c3)c(c1)C(F)(F)F	I	3.480068133	1.695600476	3.271793063	3.781403809	1.325694443	11	21.74572433	83.36430609	3.162948825	2	14
732	FC(F)(F)c1ccc(cc1)c2nnc3ccc(NC4CC4)nn23	I	3.369516049	1.610586011	3.154820647	3.733135641	1.336229038	8	21.65370691	65.5565549	2.77109047	1	9
733	FC(F)(F)c1ccc2C(=O)C3=C(CCCC3=O)Oc2c1	I	3.046167205	1.18	2.992764159	3.396137827	1.742008009	0	20.06837208	53.49585003	2.781414461	0	0
734	FC(F)(F)c1ccc2c(NC(=O)Nc3ccc(cn3)C#N)ccnc2c1	I	3.39465706	1.769230769	3.127277011	3.595746131	1.470678789	6	24.82795864	91.76383575	3.086233552	0	10
735	FC(F)(F)c1ccc2c(NC(=O)Nc3cccc(n3)C(F)(F)F)ccnc2c1	I	3.429731345	1.775510204	3.257898113	3.598299162	1.5061644	7	28.55509325	81.4527619	3.114724093	0	8
736	FC(F)(F)c1ccc2c(NC(=O)Nc3cnccn3)ccnc2c1	I	3.345905696	1.611111111	3.115820755	3.589191753	1.506664775	7	22.48397386	53.02401948	2.874795431	0	7
737	FC(F)(F)c1ccc2nccc(NC(=O)Nc3cnccn3)c2c1	I	3.361591883	1.451388889	3.112143211	3.581901596	1.547577752	6	22.48397386	53.02401948	2.865161422	0	9
738	FC(F)(F)c1cccc(CNC2=C(Nc3ccncc3)C(=O)C2=O)c1	I	3.374794785	1.6128	3.038713811	3.740978545	1.47079599	6	31.27981863	76.25233696	2.842048644	0	6
739	FC(F)(F)c1cccc(NC(=O)Nc2ccnc3c(Cl)cccc23)n1	I	3.412912491	1.488	3.240620543	3.616508686	1.506156777	6	25.04241198	81.76779348	3.202800734	0	8
740	FC(F)(F)c1cccc(NC(=O)Nc2ccnc3c(cccc23)C(F)(F)F)n1	I	3.408912306	1.602040816	3.257433266	3.562238216	1.554124525	6	28.55509325	81.4527619	3.21814494	0	9
741	FC(F)(F)c1cccc(c1)c2nnc3ccc(NC4CCNCC4)nn23	I	3.368438972	1.668639053	3.22156424	3.698140351	1.356223269	11	34.15370691	65.5565549	2.9159514	1	14
742	FC(F)(F)c1cccc2c(NC(=O)Nc3cccc(n3)N4CCOCC4)ccnc12	I	3.525778683	1.746666667	3.323050483	3.592278792	1.291459854	7	39.84564754	86.90499595	3.227952826	0	12
743	FC(F)(F)c1cccc2c(NC(=O)Nc3cnccn3)ccnc12	I	3.323570981	1.451388889	3.227824418	3.54650303	1.56665412	6	22.48397386	53.02401948	2.799528047	0	8
744	Fc1cc(Cn2cc(c3ccc4C(=O)Nc5cc(CCOc6ccc(cc6)N7CCOCC7)ccc5Nc4c3)c8ccncc28)cc(F)c1F	I	3.873193472	3.5032	3.750041887	3.902176061	0.813279379	10	66.77670245	204.3460497	3.564860753	2	10
745	Fc1cc2C(=O)C3=C(SNC3=O)N(C4CC4)c2c(F)c1NCc5ccccc5	I	3.686099439	1.543367347	3.281659068	3.796891547	1.344086761	6	32.46603639	104.2540887	3.044041339	0	9
746	Fc1ccc(CC2=NNC(=O)C3=C2CCCC3)cc1C(=O)N4CCN(CC4)c5ncccn5	I	3.586366397	2.247933884	3.366414355	3.812301095	1.136654924	11	33.14813205	75.05866908	3.210658759	0	9
747	Fc1ccc(CNc2nc(SCCN3CCOCC3)nc4c2cnn4CC(Cl)c5ccccc5)cc1	I	3.791646349	1.916666667	3.617155495	3.856926958	1.162926901	21	36.66462288	105.6792798	3.562405396	1	15
748	Fc1ccc(CNc2ncnc3c2cnn3CC(Cl)c4ccc(Br)cc4)cc1	I	3.852066566	2.201530612	3.505619595	3.894165618	1.244809045	12	25.30870261	99.25813674	3.301829419	1	13
749	Fc1ccc(CNc2ncnc3c2cnn3CC(Cl)c4ccc(Br)cc4)cc1F	I	3.876874533	2.228299643	3.505995859	3.899047487	1.249790773	12	26.56987969	98.90290733	3.308956897	1	13
750	Fc1ccc(CNc2ncnc3c2cnn3CC(Cl)c4ccc(Cl)cc4)cc1	A	3.742523275	2.201530612	3.31236123	3.856355372	1.244809045	12	25.27405257	99.70363883	3.176760054	1	13
751	Fc1ccc(CNc2ncnc3c2cnn3CC(Cl)c4ccccc4)cc1	A	3.581117351	2.112482853	3.30414707	3.853876597	1.251891181	12	24.63302693	105.6792798	3.106080151	1	13
752	Fc1ccc(CSc2nnc(NC(=O)c3ccc(Cl)cc3)s2)cc1	A	3.538329341	2	3.412836865	3.871907975	1.31620303	9	17.42653784	99.50740422	2.967922813	0	8
753	Fc1ccc(CSc2nnc(NC(=O)c3ccc(F)cc3)s2)cc1	A	3.490928027	2	3.244621818	3.865469151	1.31620303	9	17.44776386	105.1278158	2.797264353	0	8
754	Fc1ccc(CSc2nnc(NC(=O)c3ccccc3Cl)s2)cc1	A	3.495737391	1.9375	3.312975531	3.871481049	1.342472316	9	17.90501222	99.50740422	3.199915222	0	8
755	Fc1ccc(F)c(CNc2ncnc3c2cnn3CC(Cl)c4ccc(Br)cc4)c1	A	3.876279106	2.180737218	3.505590407	3.899926365	1.268728681	12	25.34535919	98.90290733	3.296965165	1	13
756	Fc1ccc(NC(=O)Nc2ccc(cc2)c3cccc4sncc34)cc1C(F)(F)F	I	3.487289234	2.048888889	3.380880792	3.846024496	1.203888159	7	24.04788055	126.5482904	3.256187417	0	7
757	Fc1ccc(SC2=NN3C=NC(=O)C(=C3C=C2)c4c(Cl)cccc4Cl)c(F)c1	I	3.581862831	1.744897959	3.534969082	3.801734753	1.395542648	8	21.57707876	104.4677671	3.159536423	0	11
758	Fc1ccc(cc1)C(=O)Nc2nnc(SCc3ccc(Br)cc3)s2	A	3.792380683	2	3.428825383	3.874311731	1.31620303	9	17.46118788	99.06190214	3.229464983	0	8
759	Fc1ccc(cc1)C(=O)Nc2nnc(SCc3cccc(Cl)c3)s2	A	3.566656154	1.989583333	3.286088136	3.873399757	1.328634837	9	18.39745739	99.50740422	3.182359175	0	8
760	Fc1ccc(cc1)C(=O)Nc2nnc(SCc3cccc(F)c3)s2	A	3.485811452	1.989583333	3.242559057	3.8659418	1.328634837	9	18.43462732	105.1278158	2.824443685	0	8
761	Fc1ccc(cc1)C(=O)Nc2nnc(SCc3ccccc3)s2	A	3.470526546	1.935727788	3.239373686	3.844957366	1.324142543	9	16.7855122	105.4830452	2.694066817	0	8
762	Fc1ccc(cc1)C(Cl)Cn2ncc3c(NCc4cccc(F)c4)ncnc23	I	3.614739039	2.153061224	3.300255998	3.855286153	1.254810187	12	26.28214205	105.3240504	3.091206263	1	13
763	Fc1ccc(cc1)C(Cl)Cn2ncc3c(NCc4ccccn4)ncnc23	I	3.614129686	2.074074074	3.292460747	3.80459206	1.256001449	15	24.63302693	83.54120987	3.073736728	1	13
764	Fc1ccc(cc1)C(Cl)Cn2ncc3c(NCc4ccncc4)ncnc23	I	3.614001302	2.074074074	3.286889068	3.807735019	1.256001449	13	24.63302693	77.25053735	3.057375847	1	12
765	Fc1ccc(cc1)C(Cl)Cn2ncc3c(Nc4cccc(Br)c4)ncnc23	A	3.730600463	1.942386831	3.608677092	3.929229372	1.294698361	14	28.26007444	98.82930934	3.24116129	2	12
766	Fc1ccc(cc1)C(Cl)Cn2ncc3c(Nc4cccc(Cl)c4)ncnc23	I	3.614973233	1.942386831	3.368375237	3.921534817	1.294698361	14	28.1916605	99.27481143	3.205625282	2	12
767	Fc1ccc(cc1)C(Cl)Cn2ncc3c(Nc4cccc(F)c4)ncnc23	A	3.612145463	1.942386831	3.254122401	3.833243441	1.294698361	14	28.23367484	104.895223	2.9813923	2	12
768	Fc1ccc(cc1)c2nc(c3ccc(F)cc3)c([nH]2)c4ccncc4	I	3.549374871	1.2992	2.922927914	3.773950527	1.434479	3	1.324503311	125.3179833	2.768020412	1	8
769	Fc1ccc(cc1)c2nc3cnccn3c2c4ccnc(NCC5CC5)n4	I	3.689627045	1.382716049	3.231005084	3.798255117	1.281040775	13	13.16225166	71.49199801	2.993460352	1	17
770	Fc1ccc(cc1)c2nc3occn3c2c4ccnc(NC5CCNCC5)n4	I	3.633679464	1.535714286	3.161364556	3.792082259	1.256550444	10	30.66225166	83.23149147	2.995863166	1	15
771	Fc1ccc(cc1)c2nc3sccn3c2c4ccncc4	I	3.30645065	1.088435374	2.840939127	3.767734155	1.501356067	4	0.662251656	91.8028942	2.686650262	1	6
772	Fc1ccc(cc1)c2ncn(CCN3CCOCC3)c2c4ccc5[nH]ncc5c4	I	3.643938756	1.486325803	3.222962345	3.740314257	1.259139061	10	13.23839143	89.2997492	3.106239336	2	13
773	Fc1ccc2ncn(c3ncc4NC(=O)N(C5CCOc6c(F)cccc56)c4n3)c2c1	I	3.444390813	1.525494277	3.326053879	3.826112418	1.196446022	15	37.0830725	95.03315125	3.174888627	1	18
774	Fc1cccc(C(=O)Nc2cnc3[nH]cc(c4ccccc4)c3c2)c1F	A	3.422151697	1.556213018	3.122696156	3.753049104	1.334300955	8	12.1147733	132.1667702	2.87346225	1	8
775	Fc1cccc(CNc2ncnc3c2cnn3CC(Cl)c4ccc(Br)cc4)c1	A	3.852834066	2.153061224	3.505500392	3.894325643	1.254810187	12	26.29556607	99.25813674	3.296955286	1	13
776	Fc1cccc(CNc2ncnc3c2cnn3CC(Cl)c4ccccc4)c1	A	3.58104403	2.093278464	3.299246201	3.854737645	1.262619973	12	25.61989039	105.6792798	3.091179619	1	13
777	Fc1cccc(CNc2ncnc3c2cnn3CCc4ccccc4)c1	A	3.377122509	2.153846154	3.123093508	3.824524192	1.230306723	12	21.46801963	105.6792798	3.043353697	1	13
778	Fc1cccc(CSc2nnc(NC(=O)c3ccc(Cl)cc3)s2)c1	A	3.536007376	1.989583333	3.408793885	3.873073436	1.328634837	9	18.4134013	99.50740422	2.96418924	0	8
779	Fc1cccc(CSc2nnc(NC(=O)c3ccccc3Cl)s2)c1	A	3.490769295	1.875	3.312249847	3.872636773	1.355362463	9	18.89187568	99.50740422	3.198139739	0	8
780	Fc1cccc(F)c1C(=O)Nc2cccc(c2)c3nc4sccn4c3c5ccnc(Nc6cccc(c6)N7CCCC7=O)n5	A	3.832030497	2.698347107	3.76253546	3.912968666	0.976745982	17	47.84886925	175.4609396	3.614019292	2	19
781	Fc1cccc(F)c1C(=O)Nc2cnc3[nH]cc(c4ccccc4)c3c2	A	3.413078139	1.514792899	3.104160127	3.752761397	1.34725713	8	13.65129462	132.1667702	2.912885302	1	8
782	Fc1cccc(Nc2nc(SC3CCCC3)nc4c2cnn4CC(Cl)c5ccccc5)c1	A	3.824299938	1.76171875	3.577126583	3.862049055	1.238767508	19	30.86487916	105.2504524	3.411787378	2	18
783	Fc1cccc(Nc2ncnc3c2cnn3CC(Cl)c4ccccc4)c1	I	3.578521405	1.905325444	3.253305814	3.831946228	1.306235785	14	27.57142319	105.2504524	2.981392043	2	12
784	Fc1cccc(c1)C(=O)Nc2n[nH]c3ccc(cc23)c4cn(Cc5ccccc5)nn4	A	3.72488552	2.199791883	3.346108365	3.869399468	1.112467196	14	24.91177866	153.1898041	3.17155378	2	19
785	Fc1cccc2c(NC(=O)Nc3cccc(n3)C(F)(F)F)ccnc12	I	3.356082191	1.488	3.227101655	3.502564985	1.506156777	6	25.06363799	87.38820501	2.960134349	0	8
786	Fc1cccc2c(NC(=O)Nc3cnccn3)ccnc12	I	3.272408107	1.283446712	2.964175532	3.464305632	1.503636783	6	18.99251861	58.95946259	2.70028805	0	7
787	Fc1ccccc1CNC2=C(Nc3ccncc3)C(=O)C2=O	I	3.096271772	1.5	2.842540299	3.738658335	1.47485828	6	24.7053166	82.18778007	2.820875933	0	5
788	Fc1ccccc1CNc2ncnc3c2cnn3CC(Cl)c4ccccc4	A	3.580877652	2.057613169	3.292395792	3.85747685	1.274209522	12	23.02056839	105.6792798	3.073984995	1	13
789	Fc1ccccc1c2cc(ccn2)c3cc4C(=O)NCCc4[nH]3	I	3.277800118	1.376181474	2.994646973	3.644163078	1.376453837	6	7.570881639	95.22962027	2.867004899	1	4
790	Fc1cnc(Nc2ccccc2)nc1Nc3ccccc3	I	3.058237596	1.487528345	2.895808875	3.711577081	1.460865313	9	35.37698047	111.7249081	2.686650262	2	9
791	Fc1cnc2[nH]cc(c3ncc(F)c(N[C@H]4C5CCC(CC5)[C@@H]4C6=NC(=O)ON6)n3)c2c1	I	3.615422913	1.5390625	3.353095203	3.763494556	1.153119566	13	20.82946933	53.94258641	3.055170246	1	18
792	Fc1cnc2[nH]cc(c3ncc(F)c(N[C@H]4C5CCC(CC5)[C@@H]4CN6OC(=O)NC6=O)n3)c2c1	I	3.695787759	1.692041522	3.353114381	3.762870186	1.135480037	16	23.23650098	55.89048879	3.132531801	1	17
793	Fc1cnc2[nH]cc(c3ncc(F)c(N[C@H]4C5CCC(CC5)[C@@H]4c6nnn[nH]6)n3)c2c1	I	3.656431031	1.540062435	3.353100367	3.770805791	1.152753531	19	16.71962353	44.85216317	3.049262218	2	23
794	Ic1cc2C(=O)Nc3ccccc3Nc2nn1	I	3.195789925	0.934256055	2.901981474	3.672676073	1.750430179	3	26.9830492	64.34369306	2.684817517	1	4
795	Ic1ccc(Oc2cncc3sc(cc23)C4=NC(=O)ON4)cc1	I	3.653688876	1.572778828	3.39066974	3.767574098	1.339594532	4	13.23308457	73.29531602	2.932313539	0	7
796	Ic1ccc(\C=C/2\C(=O)NN(C2=O)c3ccc(I)cc3)cc1	A	3.751786214	1.619834711	3.577826522	3.935684355	1.543314481	4	17.52887319	97.66646299	2.900985822	0	5
797	Ic1ccc(cc1)N2NC(=O)\C(=C\c3ccccc3)\C2=O	I	3.598945087	1.523809524	2.933765558	3.783287134	1.559657942	4	16.75367939	105.4830675	2.899502603	0	5
798	Ic1ccccc1C(=O)Nc2nnc(CCc3ccccc3)s2	I	3.783176963	1.844990548	3.267195774	3.825878458	1.352678909	9	16.8518292	98.02167004	3.116660889	0	8
799	N#Cc1ccc(cn1)c2n[nH]c3c2Cc4ccc(OCCCCN5CCOCC5)cc34	I	3.598196332	2.613943809	3.404511493	3.706950388	1.033379827	8	29.04596264	84.7254592	3.138526374	1	8
800	N#Cc1ccc(cn1)c2n[nH]c3c2Cc4ccc(OCCN5CCOCC5)cc34	I	3.582557331	2.392390012	3.236981201	3.6953146	1.097734559	9	28.07207953	84.7254592	3.120597676	1	10
801	N#Cc1cnc2cc(ccc2c1N[C@@H]3C[C@H]3c4ccccc4)c5ccc(CN6CCOCC6)cc5	A	3.638906948	2.550204082	3.57414873	3.847872537	0.98733527	11	34.56237005	151.5743027	3.439114259	0	10
802	N#Cc1cnc2ccc(cc2c1N[C@@H]3C[C@H]3c4ccccc4)c5ccc(CN6CCOCC6)cc5	A	3.637403217	2.288979592	3.576289141	3.846815136	1.024269547	12	34.56237005	151.5743027	3.44015494	0	10
803	N#Cc1cnc2ccc(cc2c1N[C@@H]3C[C@H]3c4ccccc4)c5cccc(CN6CCOCC6)c5	A	3.634509468	2.102857143	3.57670855	3.846549151	1.06240959	13	34.56237005	151.5743027	3.439194783	0	11
804	N(c1ccccc1)c2nc(cs2)c3ccc4[nH]ncc4c3	I	3.283812609	1.600907029	2.887600916	3.795369564	1.255469444	5	17.5	94.11847742	2.829365119	2	8
805	N=C1SC=C(N1CC(=O)N2CCN(CC2)c3ccccc3)c4ccccc4	I	3.650370623	1.78600823	3.287881392	3.744419847	1.26865579	8	25.34548151	117.0682467	2.908889494	0	10
806	N=C1SC=C(N1CC(=O)N2CCOCC2)c3ccccc3	I	3.276844108	1.215419501	2.907165415	3.703057809	1.57440255	6	15.63608737	63.8059479	2.866012271	0	7
807	NC(=O)C1=C2SC(=Cc3occc3)C(=O)N2C(=C(C#N)C1c4occc4)N	I	3.535509998	1.347050754	3.401346108	3.771653789	1.594361546	13	18.16152792	108.1136415	2.992652151	0	14
808	NC(=O)C1=CN(c2ccc(O)cc2Cl)c3cc(ccc3C1=O)c4ccncc4	I	3.506207365	1.306122449	3.326462558	3.761669699	1.54238647	8	23.98694646	116.4519286	3.087455188	1	7
809	NC(=O)Cn1cc(c2cc(c3cc4ccccc4s3)c5[nH]ncc5c2)c6nc(N)ncc16	I	3.492644323	1.46875	3.462030625	3.967521225	1.211430922	20	10.91746955	134.0781093	3.350405772	2	17
810	NC(=O)c1c(NC(=O)NCCCCN2CCCC2)snc1OCc3c(F)cc(Br)cc3F	A	3.738054757	2.53125	3.539479221	3.830808722	1.374957984	9	38.28273773	60.4158586	3.333040092	0	8
811	NC(=O)c1cc([nH]c1c2ccc(Cl)cc2Cl)c3ccnc(N)n3	I	3.563768835	1.323251418	3.217679575	3.692954577	1.684322007	9	6.774367207	103.8689328	3.054428793	1	8
812	NC(=O)c1cc([nH]c1c2ccc(Cl)cc2F)c3ccnc(N)n3	I	3.319711373	1.323251418	3.192720167	3.691479275	1.684322007	9	6.806119798	109.4893444	2.863106423	1	8
813	NC(=O)c1cc(cc2cccnc12)c3cccc(N)c3	I	3.223223899	1.065	2.869836405	3.440392156	1.694423291	7	4.851290284	128.298254	2.739201839	0	7
814	NC(=O)c1cc2c(Oc3ccc(Br)cc3)cncc2s1	I	3.488393293	1.25	3.173838929	3.747625815	1.559939351	3	11.16650084	70.30500423	2.885723344	0	5
815	NC(=O)c1cc2c(cncc2s1)c3cc(cc(c3)C(F)(F)F)C(F)(F)F	I	3.475438241	1.325443787	3.230801419	3.511215008	1.790594356	5	12.12929234	60.02909593	3.075580691	0	5
816	NC(=O)c1cc2c(cncc2s1)c3ccc(Br)c(F)c3F	I	3.445502689	1.129251701	3.155699946	3.823345408	1.724250079	3	3.627727714	65.47883913	2.892908055	0	5
817	NC(=O)c1cc2c(cncc2s1)c3ccc(F)cc3	I	3.173022533	1.174515235	2.917481271	3.468877177	1.648607688	3	3.013541939	72.25521156	2.686650262	0	5
818	NC(=O)c1cc2c(cncc2s1)c3ccc(F)cc3F	I	3.173375552	1.13	2.936886159	3.470188375	1.695897424	3	4.33804525	71.89998216	2.820046648	0	5
819	NC(=O)c1cc2c(cncc2s1)c3cccc(F)c3	I	3.168118064	1.08033241	2.903269206	3.465061551	1.675987784	3	3.013541939	72.25521156	2.796153445	0	5
820	NC(=O)c1cc2c(cncc2s1)c3ccccc3	I	3.161994603	1	2.883550758	3.454602071	1.670375885	3	2.351290284	72.61044097	2.686650262	0	5
821	NC(=O)c1ccc(cc1)c2c[nH]c3nccc(Cl)c23	I	3.269885155	1.235457064	3.079991296	3.540062443	1.605761125	4	2.992315925	76.76360315	2.686650262	1	5
822	NC(=O)c1cccc(c1)c2cnc3[nH]cc(c4ccccc4)c3c2	I	3.351539134	1.444444444	3.156427999	3.735071053	1.385689326	9	2.351290284	127.0153839	2.83997858	1	9
823	NC(=O)c1cccc2NC(=O)c3cc(Cl)nnc3Nc12	I	3.263166034	1.06	3.085358639	3.46810652	1.795188958	6	30.14508251	64.59863406	2.799297799	1	7
824	NC(=O)c1cccc2[nH]c(nc12)c3ccc(NC(=O)c4cccc(c4)S(=O)(=O)N5CCOCC5)cc3	I	3.731192942	2.319444444	3.516691689	3.847321609	1.078435747	1	24.35671571	129.6563654	3.414550927	1	8
825	NC(=O)c1cccc2[nH]c(nc12)c3ccncc3	I	3.154611759	1.12345679	2.686650262	3.394165681	1.640411151	3	2.351290284	60.60117419	2.613114453	1	2
826	NC(=O)c1sc(cc1OCc2ccccc2C(F)(F)F)n3cnc4ccccc34	I	3.331536126	1.747919144	3.312490175	3.90440648	1.373462484	5	21.75524159	105.1079934	3.17101145	1	4
827	NC(=O)c1sc2c(Br)ccc(Cl)c2c1N	I	3.250739943	0.746666667	3.015174924	3.761159747	2.163371739	2	8.378826992	70.54394718	2.885839903	0	3
828	NC(=O)c1sc2ccc(Cl)c(Cl)c2c1NC(=O)c3ccc(Cl)cc3	I	3.508284643	1.208333333	3.402460858	3.910223988	1.697850899	3	16.80157488	87.3880831	3.272417462	0	5
829	NC(COCc1ccccc1)COc2cncc(C=Cc3ccncc3)c2	I	3.521431431	2.33744856	3.190856384	3.760817941	1.233532599	7	13.18991462	90.61013273	3.067920582	0	6
830	NC(COc1cc(C=Cc2ccncc2)cnc1Cl)Cc3c[nH]c4ccccc34	I	3.505959642	2.142687277	3.419853082	3.81272034	1.164374114	7	7.515083178	97.97018584	3.260785332	1	8
831	NC(COc1cncc(C=Cc2ccncc2)c1)Cc3c[nH]c4ccccc34	I	3.500692128	2.142857143	3.267530338	3.760385445	1.128102746	7	7.939642555	94.89840671	3.164044554	1	8
832	NC(COc1cncc(C=Cc2ccncc2)c1)Cc3ccccc3	I	3.442767222	2.0928	3.174175227	3.757882926	1.290235379	6	7.939642555	90.61013273	2.868003234	0	7
833	NC(COc1cncc(c1)c2cc3ccncc3s2)Cc4c[nH]c5ccccc45	I	3.501564403	1.935790725	3.393330337	3.785064685	1.052820719	8	7.939642555	96.38998805	3.252230887	1	9
834	NC(COc1cncc(c1)c2cc3cnccc3s2)Cc4c[nH]c5ccccc45	I	3.501137795	1.935790725	3.385757096	3.785200578	1.052820719	8	7.939642555	96.38998805	3.251802946	1	9
835	NC(COc1cncc(c1)c2ccc(N)c(c2)C(=O)c3cccc(Cl)c3)Cc4c[nH]c5ccccc45	I	3.720915666	2.351851852	3.494813672	3.925770324	1.076151908	10	12.51795559	192.9388129	3.374032381	1	11
836	NC(COc1cncc(c1)c2ccc(N)c(c2)C(=O)c3ccccc3)Cc4c[nH]c5ccccc45	I	3.685145312	2.310204082	3.490864574	3.827194199	1.071505475	10	11.87692995	198.9144538	3.25863066	1	11
837	NC(COc1cncc(c1)c2ccc(N)c(c2)C(=O)c3ccccc3F)Cc4c[nH]c5ccccc45	I	3.691873734	2.327160494	3.491048678	3.847558108	1.082194106	10	13.0644798	198.5592244	3.258665545	1	11
838	NC(COc1cncc(c1)c2ccc3NC(=O)C(=Cc4occc4)c3c2)Cc5c[nH]c6ccccc56	A	3.739650925	2.351851852	3.501434915	3.842709507	0.968291184	10	18.63151896	154.3480109	3.346872913	1	10
839	NC(COc1cncc(c1)c2ccc3NC(=O)Cc3c2)Cc4c[nH]c5ccccc45	I	3.501269146	2.033333333	3.326874834	3.768438703	1.05202683	8	20.10357421	115.0216266	3.246661846	1	9
840	NC(COc1cncc(c1)c2ccc3NC(=O)Oc3c2)Cc4c[nH]c5ccccc45	I	3.498913461	2.033333333	3.302175185	3.755239098	1.05202683	7	18.93559624	119.1373329	3.242062418	1	9
841	NC(Cc1c[nH]c2ccccc12)C(=O)Nc3cncc(C=Cc4ccncc4)c3	I	3.560495803	2.142687277	3.293614896	3.770582529	1.174136262	10	13.18494004	97.1163761	3.167996013	1	11
842	NC(Cc1cccc2ccccc12)C(=O)Nc3cncc(C=Cc4ccncc4)c3	I	3.567903026	2.166666667	3.347516776	3.770719119	1.187978844	12	13.18494004	116.9265258	3.178675461	0	11
843	NC1=C(c2ccccc2)c3cc(Cl)ccc3NC1=O	I	3.170401282	0.914127424	2.961985155	3.599331007	1.78766962	4	12.13269151	96.32870866	2.686650262	0	6
844	NC1C2CN(CC12)c3nc4N(C=C(C(=O)O)C(=O)c4cc3F)c5ccc(F)cc5F	I	3.562588106	1.306666667	3.135920248	3.808449081	1.376511282	7	44.12457479	97.26686763	3.048596752	1	10
845	NC1CCC(CC1)Nc2nccc(n2)c3c[nH]c4ncccc34	I	3.271289424	1.47826087	3.120372575	3.66912547	1.302699545	10	20	43.23470183	2.866012271	1	12
846	NC1CCCCC1Nc2nccc(n2)c3c[nH]c4ncccc34	I	3.267626731	1.463137996	3.054129131	3.665768618	1.333853377	11	17.80330086	43.23470183	2.983557421	1	12
847	NCC(NC(=O)c1ccc(cc1)c2ccncc2)c3ccccc3	I	3.397920146	1.777777778	3.120796331	3.685154135	1.424984574	6	11.73953769	121.6856719	2.727509572	0	7
848	NCC(O)C(O)Cn1cc(I)c2c(N)ncnc12	I	3.282397838	1.024691358	2.952008631	3.58643475	1.976828338	5	9.917989274	48.50513503	2.855026164	1	3
849	NCC1CCC(CNc2nc(NCc3ccccc3Cl)ncc2[N+](=O)[O-])CC1	I	3.475169657	1.979591837	3.322545681	3.765777265	1.445604404	14	32.57701482	49.67583909	3.290450838	0	13
850	NCCC(C(=O)Nc1ccc2[nH]ncc2c1)c3ccc(Cl)c(Cl)c3	A	3.400298844	1.416666667	3.345567077	3.660049995	1.545499343	6	19.46121432	79.22277171	3.193844796	1	4
851	NCCCNS(=O)(=O)c1cccc(c1)C(=O)Nc2ccc(cc2)C3=NNC(=O)c4ccccc34	I	3.719063087	2.370242215	3.438595	3.824254544	1.229003608	3	18.53458669	142.9307984	3.338208034	0	9
852	NCCCOc1cc2C(=O)NCc2c(c1)c3ccc(Nc4oc5cc(Cl)ccc5n4)cc3	I	3.615981787	2.07421875	3.493501134	3.780403274	1.118865341	8	36.03356336	119.0701695	3.296942742	1	8
853	NCCCOc1cc2C(=O)NCc2c(c1)c3ccc(Nc4oc5ccccc5n4)cc3	I	3.493550678	2	3.327765552	3.761361761	1.12512257	8	35.39253771	125.0458105	3.265910827	1	8
854	NCCCn1cc(c2cc(c3cc4ccccc4s3)c5[nH]ncc5c2)c6nc(N)ncc16	I	3.471870291	1.49609375	3.461881284	3.966759314	1.201078147	24	7.5	129.3734594	3.351326516	2	16
855	NCCNS(=O)(=O)c1cccc(c1)C(=O)Nc2ccc(cc2)C3=NNC(=O)c4ccccc34	I	3.718954793	2.213039486	3.3464749	3.824250311	1.239878512	4	16.03458669	142.9307984	3.326591417	0	10
856	NCCOc1cncc(C=Cc2ccncc2)c1	I	3.154525463	1.518518519	2.754396325	3.376979192	1.619851904	4	5.611813487	40.04332042	2.686650262	0	5
857	NCCn1cc(c2cc(c3cc4ccccc4s3)c5[nH]ncc5c2)c6nc(N)ncc16	I	3.462035547	1.413111342	3.430600268	3.966486054	1.211305562	20	5	129.3734594	3.31816356	2	17
858	NCc1ccc(cc1)c2ccc3ncc(C#N)c(N[C@@H]4C[C@H]4c5ccccc5)c3c2	A	3.58354967	1.804444444	3.458893389	3.829180721	1.20760584	12	27.01591808	151.5743027	3.148933357	0	10
859	NS(=O)(=O)[C@H]1C2CCC(CC2)[C@@H]1Nc3nc(ncc3F)c4c[nH]c5ncc(F)cc45	I	3.729905088	1.533333333	3.353112615	3.838943944	1.284647052	12	14.10202027	76.1435974	3.044476373	1	13
860	NS(=O)(=O)c1cccc(Nc2ncc(Br)c(Nc3ccc(OCC#N)cc3)n2)c1	A	3.768096424	2.252080856	3.60381768	3.884415122	1.431647738	13	42.57440474	141.3938422	3.396250128	2	12
861	NS(=O)(=O)c1cccc(Nc2ncc3ccn(Cc4ccccc4)c3n2)c1	A	3.716908285	1.818930041	3.316752446	3.803645304	1.289474486	9	33.33415742	145.1673499	2.994578538	2	13
862	NS(=O)(=O)c1cccc(Nc2ncc3ccn(c4ccccc4)c3n2)c1	A	3.699139942	1.597633136	3.275016712	3.765276658	1.324500125	10	24.77650682	144.7385225	2.892637811	2	12
863	N[C@@H](Cc1ccc(O)cc1)C(=O)NO	I	2.74655899	1	2.686650262	3.050852455	2.232512771	3	6.42266129	45.79521478	2.361347915	0	4
864	Nc1[nH]cnc2nnc(c3ccc(Cl)cc3)c12	A	3.14074698	0.941176471	2.860912458	3.391090141	1.665459385	7	3.141025641	80.06132323	2.686650262	1	9
865	Nc1c(ccc2nccnc12)c3ccc(NC(=O)Nc4cccc(c4)C(F)(F)F)cc3	I	3.461668505	2.185223725	3.336733916	3.805004098	1.194275722	10	26.90138634	149.7624523	3.224936097	0	11
866	Nc1ccc(cc1)c2csc3c(C=Cc4nc5ccccc5[nH]4)cnc(N)c23	A	3.521911742	1.892857143	3.378015038	3.808464003	1.168079287	9	5	169.3577131	3.13404344	1	11
867	Nc1n[nH]c2cc(ccc12)c3ccc(NC(=O)Nc4cccc(c4)C(F)(F)F)cc3	I	3.460146525	2.24	3.311495598	3.81967965	1.168428897	10	26.90138634	163.5269737	3.196283086	1	9
868	Nc1n[nH]c2ccc(cc12)c3cn(Cc4ccccc4)nn3	I	3.264438374	1.636363636	2.944126914	3.725893293	1.270991593	10	16.0576506	131.1707588	2.826889236	2	15
869	Nc1n[nH]c2ccc(cc12)c3nnn(Cc4ccccc4)c3I	I	3.681718103	1.678638941	3.260293306	3.871005306	1.327718058	10	14.46659802	122.1233387	2.941632708	2	15
870	Nc1n[nH]c2ccc(cc12)c3nnn(Cc4ccccc4)c3c5ccc(F)cc5	I	3.662233451	1.529131986	3.265067007	3.809565189	1.295527725	12	16.71990225	175.0916691	2.949810585	2	20
871	Nc1n[nH]c2ccc(cc12)c3nnn(Cc4ccccc4)c3c5ccccc5	I	3.636623535	1.520408163	3.263861097	3.800325593	1.293753346	12	16.0576506	175.4468986	2.946016095	2	20
872	Nc1n[nH]c2cccc(c3ccc(Br)cc3)c12	I	3.269198239	1.08650519	2.891379	3.686925834	1.683106811	6	3.175675676	115.7021957	2.686650262	1	7
873	Nc1n[nH]c2cccc(c3ccc(NC(=O)Nc4cc(CO)ccc4F)cc3)c12	I	3.399422401	1.961950059	3.268899452	3.796676219	1.223226759	11	26.01824149	163.1717443	3.126555925	1	12
874	Nc1n[nH]c2cccc(c3ccc(NC(=O)Nc4cc(ccc4F)C(=O)O)cc3)c12	I	3.418760819	1.986666667	3.284837466	3.798649212	1.224941561	11	20.35804333	164.0816188	3.223046428	1	12
875	Nc1n[nH]c2cccc(c3ccc(NC(=O)Nc4cccc(Cl)c4)c(F)c3)c12	A	3.467776735	1.979591837	3.293931012	3.83399558	1.264820335	10	20.61419728	163.4867759	3.207971623	1	12
876	Nc1n[nH]c2cccc(c3ccc(NC(=O)Nc4cccc(F)c4)cc3)c12	A	3.390646993	1.958847737	3.264982508	3.791182825	1.21605186	10	22.77923114	169.4624168	2.951910904	1	12
877	Nc1n[nH]c2cccc(c3ccc(NC(=O)Nc4cccc(c4)C(F)(F)F)c(F)c3)c12	A	3.448257261	2.058272633	3.302445011	3.825590273	1.254331933	11	24.77836681	163.1717443	3.237422983	1	12
878	Nc1n[nH]c2cccc(c3ccc(NC(=O)Nc4ccccc4)cc3)c12	I	3.381498122	1.940828402	3.262678638	3.781645855	1.220627032	10	20.83026695	169.8176462	2.944277271	1	12
879	Nc1n[nH]c2nccc(c3ccc(NC(=O)Nc4cc(ccc4F)C(F)(F)F)cc3)c12	A	3.454971325	2.004162331	3.316941445	3.798394983	1.231640449	13	24.77836681	142.0751124	3.234489943	1	14
880	Nc1n[nH]c2nnc(c3ccccc3)c(c4ccccc4)c12	I	3.223481602	0.888429752	2.897540421	3.757513614	1.570622224	16	2.5	142.1172716	2.686650262	1	16
881	Nc1nc(Nc2ccc(cc2)[C@@H]3CC[C@H](CC3)N4CCOCC4)nn1c5ccccn5	A	3.624252312	2.432882414	3.492438695	3.739417463	1.016145253	15	46.33838405	107.5011624	3.046470831	2	15
882	Nc1nc2ccc(cc2[nH]1)C(=O)c3ccccc3	I	3.02193906	1.197530864	2.74862871	3.419542437	1.561758216	4	2.916666667	122.3559315	2.686650262	1	4
883	Nc1nc2ccc(cc2n1CC3CC3)c4c(nc5sccn45)c6ccc(F)cc6	I	3.734878319	1.379310345	3.464843518	3.847528896	1.20045775	9	4.197785562	136.3204661	3.187092367	2	14
884	Nc1nc2ccc(cc2n1CC3CCNCC3)C(=O)c4ccccc4	I	3.432494506	1.4848	3.083601028	3.695915722	1.37272221	10	11.45220057	122.3559315	2.926718196	1	8
885	Nc1nc2ccc(cc2n1c3nc(cs3)c4ccccc4)C#N	I	3.446285739	1.376181474	2.992303611	3.765267047	1.403366808	9	8.379518685	141.4732743	2.84195601	1	13
886	Nc1ncc(C=CC(=O)NCCCn2ccnc2)c3scc(c4ccc(Br)cc4)c13	A	3.707535717	2.2	3.623469102	3.866472754	1.189485243	8	13.86755208	110.4618257	3.448813413	1	12
887	Nc1ncc(c2ccncc2)c3scc(c4ccc(NC(=O)Nc5cc(ccc5F)C(F)(F)F)cc4)c13	A	3.767882778	2.362308254	3.451273541	3.829716115	1.097323928	12	24.77836681	166.3173742	3.432762685	0	14
888	Nc1ncc(c2cnn(CCO)c2)c3scc(c4ccc(NC(=O)Nc5cccc(F)c5)cc4)c13	A	3.79439235	2.497959184	3.445774637	3.87306726	1.098754795	17	25.27923114	162.7029718	3.376601272	1	12
889	Nc1ncc(c2cocc2)c3scc(c4ccc(NC(=O)Nc5cccc(F)c5)cc4)c13	A	3.775691315	2.15625	3.429504064	3.83040905	1.100570929	10	22.77923114	186.6107861	3.375594204	0	11
890	Nc1ncc(c2cocc2)c3scc(c4ccc(NC(=O)Nc5ccccc5F)cc4)c13	A	3.775474819	2.125	3.429484666	3.830558754	1.107911465	10	18.70724743	186.6107861	3.366540802	0	11
891	Nc1nccc(n1)c2c(ncn2C3CCNCC3)c4ccc(F)cc4	I	3.509376718	1.2608	2.908994139	3.704999183	1.504479566	13	20.66225166	95.34176541	2.879742504	1	15
892	Nc1nccc2scc(c3ccc(NC(=O)Nc4cccc(Br)c4)cc3)c12	I	3.740532285	1.953360768	3.452122474	3.844824386	1.207850407	8	22.80563074	150.6947357	3.346609789	0	9
893	Nc1nccc2scc(c3ccc(NC(=O)Nc4cccc(Cl)c4)cc3)c12	I	3.467083593	1.953360768	3.447001697	3.823019281	1.207850407	8	22.7372168	151.1402378	3.226417379	0	9
894	Nc1nccc2scc(c3ccc(NC(=O)Nc4cccc(F)c4)cc3)c12	I	3.452570125	1.953360768	3.376520385	3.802457411	1.207850407	8	22.77923114	156.7606493	3.010879735	0	9
895	Nc1nccc2scc(c3ccc(NC(=O)Nc4ccccc4C(F)(F)F)cc3)c12	I	3.45265942	1.991111111	3.389315154	3.812086038	1.235835843	8	22.60552761	150.8252062	3.31002601	0	10
896	Nc1nccn2c(nc(c3cccc(OCc4ccccc4)c3)c12)C5CC(CN6CCCC6)C5	I	3.750052807	2.294117647	3.604557784	3.80372066	1.050511594	10	23.80664906	143.3174699	3.217474871	1	12
897	Nc1ncnc(Nc2cc(CNC(=O)C(F)(F)F)c(O)c(c2)c3ccc(Cl)cc3)n1	I	3.658944502	1.453333333	3.307687321	3.743618495	1.649971696	16	34.58948994	110.2734012	3.132211259	1	10
898	Nc1ncnc2NCCC(=Nc12)c3ccc(NC(=O)Nc4cc(ccc4F)C(F)(F)F)cc3	I	3.476221206	2.185491276	3.376066458	3.796655284	1.218771967	12	42.35716128	134.6817408	3.265090688	0	15
899	Nc1ncnc2NCCC(=Nc12)c3ccc(NC(=O)Nc4cccc(c4)C(F)(F)F)cc3	I	3.4727765	2.21484375	3.361978669	3.796042768	1.199015668	12	44.48018081	135.0369702	3.243187484	0	15
900	Nc1ncnc2c1c(I)nn2C3CCC(O)CC3	I	3.247283923	1.024691358	2.88192495	3.685316557	1.694835891	5	12.22221473	39.02888755	2.866012271	1	5
901	Nc1ncnc2c1c(I)nn2C3OC(CO)C(O)C3O	I	3.245358103	0.98	3.027687352	3.717850151	1.774345518	3	18.57405554	39.02888755	2.861452278	1	5
902	Nc1ncnc2c1c(cn2C3CC(CN4CCCC4)C3)c5cccc(OCc6ccccc6)c5	I	3.743080044	2.294117647	3.604269643	3.804023817	1.050511594	16	25.86547259	146.9318723	3.246022611	1	11
903	Nc1ncnc2c1c(cn2C3CCC(CC3)N4CCCC4)c5cccc(OCc6ccccc6)c5	I	3.748221081	2.244897959	3.551933059	3.804857995	1.072453981	16	30.13323954	146.9318723	3.261620915	1	12
904	Nc1ncnc2c1c(nn2CC3CCNCC3)c4cc5c(Cl)cccc5[nH]4	I	3.545324185	1.481481481	3.293079364	3.697613801	1.30715276	17	13.14102564	86.67751736	3.173904503	2	14
905	Nc1ncnc2c1c(nn2CC3CCNCC3)c4ccc5ccccc5c4	I	3.392793622	1.525377229	3.263594222	3.696366601	1.288271346	15	12.5	112.463308	2.978384099	1	16
906	Nc1ncnc2c1c(nn2CC3CCNCC3)c4cnc5ccccc5c4	I	3.387638895	1.525377229	3.259375206	3.696366476	1.288271346	13	12.5	90.93784871	2.94848728	1	17
907	Nc1ncnc2c1c(nn2c3cccc(c3)c4cn(CCCCCC(=O)NO)nn4)c5ccc(Cl)cc5	A	3.687704512	2.493791088	3.596292653	3.908479576	1.126832912	21	13.19419095	139.9886258	3.359162615	2	25
908	Nc1ncnc2c1c(nn2c3cccc(c3)c4cnnn4CCCCCC(=O)NO)c5ccc(Cl)cc5	A	3.670564941	2.357925493	3.59512549	3.913533363	1.174733969	22	13.19419095	133.6979533	3.358472517	2	25
909	Nc1ncnc2c1c(nn2c3cccc(c3)c4cnnn4CCCCCCC(=O)NO)c5ccc(Cl)cc5	A	3.671934459	2.513850416	3.61089705	3.913582952	1.149127459	22	13.19419095	133.6979533	3.375749626	2	25
910	Nc1ncnc2c1c(nn2c3cccc(c3)c4cnnn4CCCCCCCC(=O)NO)c5ccc(Cl)cc5	A	3.673429624	2.694280079	3.622459942	3.913639895	1.123995629	22	13.19419095	133.6979533	3.426459494	2	25
911	Nc1ncnc2c1c(nn2c3cccc(c3)c4cnnn4Cc5ccc(\C=C\C(=O)NO)cc5)c6ccc(Cl)cc6	I	3.835421604	2.619869126	3.637469549	3.934143481	1.039367715	24	24.23243177	177.9740931	3.514545359	2	28
912	Nc1ncnc2c1c(nn2c3cccc(c3)c4cnnn4Cc5cccc(\C=C\C(=O)NO)c5)c6ccc(Cl)cc6	I	3.834939247	2.380725758	3.634500343	3.934622511	1.065371148	25	24.23243177	177.9740931	3.514864963	2	29
913	Nc1ncnc2c1c(nn2c3ccccc3)c4ccc(Cl)cc4	A	3.358695495	1.213610586	3.16169748	3.749944977	1.510927132	12	8.141025641	132.5272283	2.866761191	1	14
914	Nc1ncnc2c1cnn2CC3CCNCC3	I	2.967754442	1.031141869	2.866012271	3.292809163	1.565053843	5	12.5	37.79807201	2.845042347	1	6
915	Nc1ncnc2c1sc3ncnc(N)c23	I	2.919108495	0.746666667	2.779210611	3.358100636	1.821310865	2	5	73.76897031	2.369910089	0	8
916	Nc1ncnc2onc(c3ccc(NC(=O)Nc4cccc(c4)C(F)(F)F)cc3)c12	I	3.443791168	2.08	3.27656099	3.78527816	1.202425814	10	26.90138634	129.7685193	3.175347926	0	12
917	Nc1ncnc2sc(Br)c(c3ccc(NC(=O)Cc4cccc(Cl)c4)cc3)c12	I	3.822108634	1.915816327	3.4904955	4.004012635	1.239356244	9	19.51602575	134.1267807	3.399418876	0	9
918	Nc1ncnc2sc3CCc4cc(NC(=O)Nc5ccccc5)ccc4c3c12	I	3.486481517	1.882653061	3.377519126	3.805696527	1.168440795	13	25.6888559	134.3124955	3.111176897	0	15
919	Nc1ncnc2scc(C(=O)Nc3ccc(NC(=O)Nc4ccccc4)cc3)c12	I	3.446234913	2.197384067	3.420381387	3.808296175	1.166914417	8	31.52214336	151.1696631	3.275907215	0	4
920	Nc1ncnc2scc(c3ccc(NC(=O)Nc4cc(ccc4F)C(F)(F)F)cc3)c12	I	3.452901944	2.043704475	3.440774355	3.814532522	1.22458934	11	24.77836681	140.2479386	3.293400476	0	11
921	Nc1ncnc2scc(c3ccc(NC(=O)Nc4ccccc4)cc3)c12	I	3.442624316	1.926035503	3.365277247	3.788882785	1.212002813	10	20.83026695	146.8938406	2.972959382	0	11
922	Nc1ncnn2ccc(C(=O)Nc3ccc(NC(=O)Nc4cccc(F)c4)cc3)c12	I	3.439024111	2.24	3.328124691	3.8261969	1.164404343	10	33.47110754	161.2602001	3.1204693	1	5
923	Nc1noc2cccc(c3cccc(O)c3)c12	I	2.948936197	0.858131488	2.791202318	3.2709605	1.716256019	4	3.662790698	115.3391646	2.606045703	0	5
924	Nc1nonc1n2nnc(C(=O)NN=Cc3cccs3)c2c4ccccc4	I	3.616302744	1.552812071	3.305154612	3.761910357	1.378108667	19	8.952962707	123.5412075	2.909575484	1	19
925	Nc1nonc1n2nnc(C(=O)NN=Cc3cccs3)c2c4cccs4	I	3.641612735	1.541420118	3.30278448	3.909361688	1.364425642	14	8.952962707	100.9343652	2.906451609	1	16
926	Nc1oc(nn1)c2cc3c(Oc4ccc(Cl)cc4)cncc3s2	I	3.470722388	1.572778828	3.273081571	3.752217203	1.339594532	7	11.28056052	98.94304385	2.898166904	0	8
927	O=C(CCCCCC(=O)N1CCCC1c2occc2)Nc3cccc(Nc4nccc(Nc5cc([nH]n5)C6CC6)n4)c3	A	3.750300123	3.285714286	3.66263905	3.883450773	0.827455821	12	70.02298533	115.333677	3.560559179	3	17
928	O=C(CCCCCC(=O)N1CCC[C@@H]1c2occc2)Nc3cccc(Nc4nccc(Nc5cc([nH]n5)C6CC6)n4)c3	A	3.750300123	3.285714286	3.66263905	3.883450773	0.827455821	12	70.02298533	115.333677	3.560559179	3	17
929	O=C(CCCCCC(=O)N1CCC[C@H]1c2occc2)Nc3cccc(Nc4nccc(Nc5cc([nH]n5)C6CC6)n4)c3	A	3.750300123	3.285714286	3.66263905	3.883450773	0.827455821	12	70.02298533	115.333677	3.560559179	3	17
930	O=C(Cc1ccccc1)Nc2cccc(c2)c3nc4sccn4c3c5ccnc(Nc6ccc(cc6)N7CCOCC7)n5	I	3.818612669	2.852352623	3.754242268	3.874536475	0.928407794	19	47.09007856	174.5910624	3.553691103	2	17
931	O=C(Cc1ccccc1)Nc2cccc(c2)c3nc4sccn4c3c5ccnc(Nc6cccc(c6)N7CCCC7=O)n5	A	3.819971865	2.788534343	3.764309059	3.880543973	0.955516202	18	48.92597951	176.1713985	3.614310601	2	20
932	O=C(Cc1ccccc1)Nc2cccc(c2)c3nc4sccn4c3c5ccnc(Nc6cccc(c6)N7CCOCC7)n5	A	3.818446561	2.795024337	3.752268226	3.875088474	0.950769749	18	49.59007856	174.5910624	3.551636082	2	20
933	O=C(N1CCOCC1)c2cccc(c2)c3cnc4[nH]ccc4c3	I	3.291366619	1.493383743	3.082067008	3.633634085	1.329173463	6	9.739010984	82.73924409	2.866012271	1	5
934	O=C(NC1=CC(=CNC1=O)c2cccc(NC3CC3)n2)c4ccc(cc4)N5CCCCC5	I	3.64211763	2.21875	3.594657551	3.765247943	1.081859395	7	43.88849356	99.37058377	3.249893814	0	9
935	O=C(NC1=CC(=CNC1=O)c2ccncc2)c3ccc(cc3)N4CCCCC4	I	3.601719039	1.948979592	3.246843454	3.675087836	1.234833564	5	26.38849356	90.75199109	2.964640336	0	9
936	O=C(NCC1CCCCC1)c2cc3c(n[nH]c3s2)c4ccccc4	I	3.446118272	1.770833333	3.204555376	3.746833955	1.256529137	3	5.691876405	68.67907535	2.942943589	1	6
937	O=C(NCCCCCCNC(=O)NCc1cccnc1)NCc2cccnc2	I	3.535754249	2.642857143	3.393816397	3.639600026	1.318912135	6	24.62232512	52.82778487	3.162141162	0	12
938	O=C(NCCCCCCNC(=O)Nc1cccnc1)Nc2cccnc2	I	3.489113439	2.307692308	3.334847634	3.619266868	1.347186324	8	26.66053391	51.97013008	3.092008207	0	6
939	O=C(NCc1ccccc1)c2ccc(cc2)c3ccncc3	I	3.311904693	1.884297521	2.925688148	3.684756001	1.345753754	3	9.648884583	121.6856719	2.686650262	0	4
940	O=C(NCc1ccccc1)c2cccc(c2)c3cnc4[nH]ccc4c3	I	3.389073565	1.8144	3.202752099	3.804874271	1.237446317	6	9.648884583	133.3060564	2.903452075	1	6
941	O=C(Nc1cc2C(=O)NN=Cc3c[nH]c(c1)c23)C4CC4c5ccccc5	A	3.427465397	1.585798817	3.41183485	3.648738748	1.18749014	5	18.93430422	101.821026	3.051521366	1	8
942	O=C(Nc1cnccn1)Nc2ccnc3ccccc23	I	3.267483221	1.26	2.897618268	3.444982645	1.474459093	6	18.33026695	59.314692	2.68131932	0	7
943	O=C(Nc1n[nH]c2ccc(cc12)c3cn(Cc4ccccc4)nn3)c5ccccc5	A	3.723865983	2.133333333	3.332644891	3.844023074	1.111576677	14	24.249527	153.5450335	3.159716728	2	19
944	O=C(Nc1nnc(CCc2ccccc2)s1)c3ccccc3	I	3.268649982	1.851239669	3.11666241	3.825869742	1.325396124	9	15.55046535	105.8382746	2.686650262	0	8
945	O=C1C(=C(Nc2ccncc2)C1=O)NCCc3ccc(Oc4ccccc4)cc3	I	3.736897745	2.137931034	3.274568813	3.762218593	1.115874416	6	30.93878187	130.9348556	2.885227121	0	6
946	O=C1CCCN1Cc2ccc3c(NC(=O)c4cccn34)c2	I	3.208420746	1.383219955	2.960612574	3.623336473	1.383345805	3	30.64337015	77.29377492	2.780274139	1	2
947	O=C1NC(=CC(=N1)c2ccc3[nH]ncc3c2)c4ccccc4	I	3.245025574	1.318181818	2.970548914	3.644404278	1.379313761	6	16.81384681	93.93080115	2.843609229	1	9
948	O=C1NC(=NC(=C1)c2ccncc2)NC3CCCCC3	I	3.103934811	1.3	2.866012271	3.595175055	1.516707997	8	21.14700294	28.74181259	2.86330515	0	9
949	O=C1NCCc2[nH]c(cc12)c3ccnc(C=Cc4ccccc4)c3	I	3.318338735	1.708333333	3.152267755	3.730128723	1.255283681	7	6.908629983	95.58484968	2.99447995	1	5
950	O=C1NCCc2[nH]c(cc12)c3ccnc(c3)c4cnc5ccccc5c4	I	3.358852845	1.633136095	3.2364954	3.732740407	1.189740121	10	6.908629983	98.15781407	2.994577141	1	7
951	O=C1NCCc2[nH]c(cc12)c3ccncc3	I	2.994625418	1.0625	2.686650262	3.28131013	1.618944516	4	6.908629983	45.01803736	2.601653093	1	2
952	O=C1NCc2c1cccc2c3ccc(Nc4nc5ccccc5[nH]4)cc3	I	3.34006517	1.807692308	3.264051405	3.757011501	1.109991817	6	27.87359838	126.5865565	2.945790843	2	9
953	O=C1NCc2c1cccc2c3ccc(Nc4oc5ccccc5n4)cc3	I	3.330538307	1.807692308	3.255019392	3.756940567	1.109991817	5	27.87359838	129.2786299	2.941857195	1	7
954	O=C1NN(C(=O)/C/1=C\c2ccccc2OCc3ccccc3)c4ccccc4	A	3.636134092	1.744897959	3.097493102	3.794369827	1.310618623	4	25.29065733	159.633665	2.961315986	0	5
955	O=C1NNC(=O)c2c(NN=C3C(=O)N(N=C3c4ccccc4)c5ccccc5)cccc12	I	3.600231304	1.443359375	3.37056208	3.790087665	1.27832215	13	22.95756331	157.888882	3.159841339	0	17
956	O=C1Nc2cc(cnc2N1)c3ccccc3	I	2.754682843	1.078125	2.686650262	3.29662216	1.577714219	5	15.40133476	72.58912499	2.646752966	0	5
957	O=C1Nc2ccc3ncsc3c2C1=CNc4ccc(cc4)S(=O)(=O)Nc5ccccn5	A	3.761042109	2.106139438	3.666350836	3.797282095	1.098023383	6	27.95095797	115.5473871	3.30088515	0	9
958	O=C1Nc2ccccc2Nc3ccccc13	I	2.962988995	0.78125	2.71630475	3.25367651	1.755551262	0	26.2078554	91.97044733	2.57475468	1	1
959	O=C1Nc2ccccc2Nc3nnccc13	I	2.95355588	0.78125	2.692152687	3.221485382	1.755551262	3	26.2078554	63.11287752	2.537030638	1	4
960	O=C1Nc2sc3CCCCc3c2c4nc(nn14)c5ccccc5	I	3.431771998	1.277882798	3.135558295	3.685936744	1.360155381	7	20.31548627	62.572186	2.923444401	1	13
961	O=C1Nc2sc3CCCCc3c2c4nc(nn14)c5cccnc5	I	3.430981163	1.277882798	3.131587452	3.670648703	1.360155381	9	20.31548627	34.14344358	2.921936325	1	13
962	O=C1Nc2sc3CCCCc3c2c4nc(nn14)c5ccncc5	I	3.430685889	1.277882798	3.127535941	3.669395082	1.360155381	7	20.31548627	34.14344358	2.919050302	1	11
963	O=C1Nc2sccc2c3nc(nn13)c4ccncc4	I	3.150683464	1.113573407	2.750739916	3.654437036	1.483140527	3	14.4009355	46.72478862	2.686650262	1	4
964	O=S(=O)(N1CCCNCC1)c2cccc3cnccc23	I	3.287067691	1.02	3.048524338	3.574642619	1.73443138	2	18.94780999	44.60165262	2.86259424	0	5
965	OC(=Nc1cccc(Cl)c1)Nc2ncc(CCN=C3NC=Nc4ccsc34)s2	I	3.483321383	2.275510204	3.444211668	3.994780054	1.106852299	7	37.39945309	77.70772808	3.233105706	0	9
966	OC(=O)c1c2CCC(=C3CCCC3)c2nc4ccccc14	I	3.306260847	1.102040816	2.950586937	3.514924017	1.567051593	0	12.22251091	54.13012855	2.772087979	0	2
967	OC(=O)c1cc2c(cncc2s1)c3cccc(F)c3	I	3.136863671	1.08033241	2.895687651	3.457130227	1.675987784	1	2.313047555	68.4604361	2.795473064	0	3
968	OC(=O)c1cc2c(cncc2s1)c3ccccc3	I	3.130559359	1	2.875983018	3.446189773	1.670375885	1	1.650795899	68.81566551	2.686650262	0	3
969	OC(=O)c1ccc(Nc2ncc3CN=C(c4cc(Cl)ccc4c3n2)c5c(F)cccc5F)cc1	I	3.767093042	1.934256055	3.386129439	3.867925889	1.273318923	10	35.75982387	138.8563617	3.243484548	1	16
970	OC(=O)c1ccc2cc(NC(=O)Nc3cnc(cn3)C#N)ccc2c1	I	3.372981438	1.904	3.12548925	3.574374215	1.380620518	7	22.32504763	92.06109966	3.032563943	0	8
971	OC(=O)c1ccccc1Nc2ccnc(Nc3ccc4[nH]ncc4c3)n2	I	3.323579627	1.733727811	3.225556592	3.748045987	1.257389829	13	40.0265077	92.46394584	2.953599465	3	10
972	OC(=O)c1ccccc1Nc2ccnc(Nc3ccc4cn[nH]c4c3)n2	A	3.32196854	1.733727811	3.225559029	3.747842317	1.257389829	10	40.0265077	92.46394584	2.958094065	3	12
973	OC(=O)c1ccccc1Nc2ccnc(Nc3cccc(O)c3)n2	A	3.22600523	1.638888889	3.045928442	3.710170722	1.475309178	9	42.89428425	97.22309195	2.880324021	2	10
974	OC(=O)c1cnc2c(cnn2\C=C\c3ccccc3)c1NCc4ccccc4	I	3.524993157	1.928571429	3.194636775	3.823284191	1.324334385	9	20.87482398	119.6062061	3.103039191	1	12
975	OC(C(=O)NNC(=S)Nc1ccc(Cl)cc1)(c2ccccc2)c3ccccc3	I	3.729145258	1.571428571	3.410563265	3.860294907	1.547030844	11	21.47599284	150.28514	3.30182287	0	13
976	OC(C(=O)NNC(=S)Nc1ccc(F)cc1)(c2ccccc2)c3ccccc3	I	3.729145258	1.571428571	3.405699897	3.764606035	1.547030844	11	21.49721885	155.9055515	2.913805981	0	13
977	OC(COc1cncc(C=Cc2ccncc2)c1)Cc3c[nH]c4ccccc34	I	3.486073372	2.142857143	3.264571015	3.760139843	1.128102746	4	7.558402463	94.89840671	3.159707219	1	4
978	OC(Cn1ncc2c(NCCc3ccccc3)ncnc12)c4ccccc4	I	3.416801353	2.189300412	3.234159718	3.831803038	1.226106915	13	22.53046772	106.0345092	3.087286754	1	13
979	OC(Cn1ncc2c(NCc3ccc(F)cc3)ncnc12)c4ccccc4	I	3.393575101	2.112482853	3.167052115	3.83288555	1.251891181	12	26.04899587	105.6792798	3.07575893	1	13
980	OC(Cn1ncc2c(NCc3ccccc3)ncnc12)c4ccccc4	I	3.388237349	2.038461538	3.141669067	3.82530504	1.264458973	12	25.38674422	106.0345092	3.061277982	1	13
981	OC1=C(C#N)C2=C(C(=N)Oc3ccc(Cl)cc23)C(=O)N1	I	3.238356391	0.77	3.018680172	3.429654171	1.911772281	5	15.28994867	76.03607386	2.795741028	0	10
982	OC1=C(c2cc(Cl)ccc2O)c3c(Cl)cc(Cl)cc3NC1=O	I	3.553163186	0.880165289	3.330225536	3.662357421	1.87520087	2	17.35106749	74.9011793	2.975965014	0	2
983	OC1CCC(CC1)Nc2cc(Cl)nc(n2)c3c[nH]c4ncccc34	I	3.354882266	1.465277778	3.247091492	3.729231636	1.343329958	10	20.56974055	48.63440112	3.017339702	1	9
984	OC1CCC(CC1)Nc2nc(Cl)cc(n2)c3c[nH]c4ncccc34	I	3.35526687	1.465277778	3.242771993	3.730345034	1.343329958	9	20.56974055	46.30648096	3.027327594	1	12
985	OC1CCCN(C1)C(=O)c2cc(on2)c3ccc4[nH]ncc4c3	I	3.270763018	1.587901701	3.055266422	3.673610864	1.300028238	7	8.387312702	55.96113708	2.937095063	1	7
986	OC1CCN(CC1)c2ncnc3[nH]cc(c4ccccc4)c23	I	3.237369308	1.157024793	2.97259708	3.669143437	1.477710807	11	17.89383021	70.82500578	2.866012271	1	13
987	OC1COc2ccc(Cl)cc2NC(=O)Nc3cnc(C#N)c(OCC1O)n3	I	3.496439746	1.215363512	3.287442845	3.594037717	1.700273821	11	32.67269457	67.94961437	3.081959188	0	11
988	OCC(=O)N1CCC(CC1)c2[nH]nc(c3ccc(Cl)cc3F)c2c4ccncn4	I	3.610578588	1.564803805	3.370704179	3.729811349	1.464218274	10	16.54228336	64.35916188	3.235573683	1	16
989	OCC(CO)Nc1ncnc2[nH]cc(c3ccccc3)c12	I	3.216647722	1.201814059	2.868932901	3.537386669	1.677229673	11	13.61083164	67.70069188	2.826054574	1	10
990	OCC(Cc1ccc(Cl)cc1)NC(=O)c2ccc(cc2)c3ccncc3	I	3.553185843	1.976331361	3.285345095	3.70647507	1.384247896	4	9.090773087	115.710031	3.094462243	0	5
991	OCC(Cc1ccccc1)NC(=O)c2ccc(cc2)c3ccncc3	I	3.474662274	1.8976	3.12692211	3.695604318	1.388828144	4	8.449747446	121.6856719	2.844694754	0	5
992	OCC(Cc1ccccc1)NC(=O)c2ccc(cc2F)c3ccncc3	I	3.480272825	1.884615385	3.126929893	3.707681403	1.448368054	4	9.598330726	121.3304425	2.844782337	0	5
993	OCC(NC(=O)N1CCC(=CC1)c2c[nH]c3ncccc23)c4ccccc4	I	3.422921794	1.87654321	3.261539757	3.717664677	1.243805357	7	17.41240804	91.78666416	3.098800885	1	10
994	OCC(NC(=O)c1ccc(cc1)c2ccncc2)c3cc(Cl)cc(Cl)c3	I	3.581862831	1.846153846	3.488481455	3.699569944	1.454395148	3	15.33984768	109.7343901	3.138792596	0	4
995	OCC(NC(=O)c1ccc(cc1)c2ccncc2)c3ccccc3	I	3.38775343	1.777777778	3.09920494	3.685134717	1.424984574	3	11.47493167	121.6856719	2.686650262	0	4
996	OCC(O)COc1cc2OCCCCCOc3nc(NC(=O)Nc2cc1Cl)cnc3C#N	I	3.517181344	2.03125	3.487529206	3.556084947	1.612823636	12	38.3430319	63.71679499	3.298662985	0	11
997	OCC(O)[C@H]1C2CCC(CC2)[C@@H]1Nc3nc(ncc3F)c4c[nH]c5ncc(F)cc45	I	3.38210737	1.511111111	3.352787786	3.756638533	1.271814132	12	18.56643516	44.85216317	3.042529434	1	11
998	OCCC(Nc1nc2ccc(cc2s1)c3ccncc3)c4ccccc4	I	3.450252398	1.792899408	3.356582045	3.818617772	1.29056223	7	19.3333151	105.0649903	2.936118148	0	9
999	OCCCNc1ncnc2[nH]cc(c3ccccc3)c12	I	3.230774528	1.22	2.95977759	3.48178135	1.619586199	9	14.20498585	67.70069188	2.721195767	1	11
1000	OCCCOc1cc(Nc2nccc(n2)c3nccs3)cc(c1)C(F)(F)F	A	3.466723984	1.580246914	3.33304325	3.697970417	1.540750875	10	33.56051387	56.73981425	3.000657452	1	5
1001	OCCCOc1cc2OCCCCCOc3nc(NC(=O)Nc2cc1Cl)cnc3C#N	I	3.503116191	1.972944849	3.445565879	3.55608052	1.609724716	12	39.26500075	63.71679499	3.297533738	0	11
1002	OCCCc1cc2OCCCCCOc3nc(NC(=O)Nc2cc1Cl)cnc3C#N	I	3.504517694	1.8	3.407634267	3.556282665	1.626473248	12	35.51055942	61.65894185	3.291202021	0	12
1003	OCCCn1c(NC(=O)c2cccc(c2)[N+](=O)[O-])nc3ccccc13	I	3.455715193	1.3792	3.284625702	3.546855381	1.58822532	5	17.84346583	88.60108921	3.081244631	1	9
1004	OCCCn1cnc(c2ccc(F)cc2)c1c3ccncc3	I	3.342097373	1.256198347	2.881469075	3.634776091	1.665795179	4	4.867237504	75.10640036	2.686650262	1	7
1005	OCCCn1cnc(c2ccccc2)c1c3ccncc3	I	3.3357629	1.210884354	2.801934754	3.626310183	1.675349871	4	4.204985849	75.46162977	2.686650262	1	7
1006	OCCNc1cc2cc(ccc2cn1)c3cccnc3	I	3.219612365	1.42	2.936758142	3.463011925	1.509620439	5	11.40859042	70.70248366	2.709781205	0	5
1007	OCCNc1cc2cc(ccc2cn1)c3ccsc3	I	3.244145765	1.396121884	2.943942789	3.485127681	1.515169932	3	11.40859042	76.52438372	2.71061071	0	3
1008	OCCNc1nc(NCCc2ccccc2)c3cnn(\C=C/c4ccccc4)c3n1	I	3.487469383	2.066666667	3.363135372	3.825800052	1.282981964	18	29.40063021	115.0819293	3.196028397	1	18
1009	OCCOc1cc2OCCCCCOc3nc(NC(=O)Nc2cc1Cl)cnc3C#N	I	3.500876799	1.8	3.360351804	3.556070248	1.626473248	12	37.76163655	63.71679499	3.289367281	0	11
1010	OC[C@@H](NC(=O)c1cc(c[nH]1)c2n[nH]cc2c3cccc(Cl)c3)c4ccc(F)c(Cl)c4	I	3.70416948	1.920915713	3.501777409	3.923649361	1.29159245	8	14.00828028	130.2307484	3.259966877	2	12
1011	OCc1csc(n1)c2ccnc(Nc3cc(O)cc(c3)C(F)(F)F)n2	I	3.357609168	1.6512	3.132278685	3.701102385	1.51725161	9	33.14014197	51.49638616	2.983888242	1	5
1012	ONC(=O)CCCCCn1nncc1c2ccccc2	I	3.302910935	1.52	2.881844658	3.596579338	1.611399398	6	5.053165309	58.02820981	2.686650262	1	9
1013	OP(=O)(O)CC[C@H]1C2CCC(CC2)[C@@H]1Nc3nc(ncc3F)c4c[nH]c5ncc(F)cc45	I	3.753159507	1.6328125	3.353147056	3.908332289	1.249472698	12	16.03923213	44.85216317	3.157707808	1	11
1014	OP(=O)(O)[C@H]1C2CCC(CC2)[C@@H]1Nc3nc(ncc3F)c4c[nH]c5ncc(F)cc45	I	3.721375111	1.533333333	3.353109576	3.825247877	1.284647052	11	16.03923213	44.85216317	3.043826003	1	10
1015	O[C@@H]1CC[C@H](CC1)Nc2ccc3nnc(c4cccc(c4)C(F)(F)F)n3n2	I	3.376895367	1.75308642	3.243655418	3.733931826	1.340424258	11	22.81649761	65.5565549	2.998205239	1	13
1016	O[C@H]1CCN(CC2=Nc3c(sc4ccc(cc34)c5ccc(O)cc5)C(=O)N2)C1	I	3.535086064	1.755102041	3.371321162	3.758753381	1.220356192	6	22.38673639	87.17135615	3.016181238	0	10
1017	Oc1[nH]c2ccc(cc2c1c3ccc(CN4CCOCC4)cn3)C#N	I	3.454406241	1.728	3.046172277	3.617411824	1.301032189	8	18.2760531	78.25680997	2.90798646	1	10
1018	Oc1c2C(=O)CC(Cc2nc3cc(Cl)ccc13)c4ccc(Cl)cc4Cl	I	3.593304792	1.4112	3.416958082	3.788558746	1.474790302	2	11.64512477	81.43689605	3.128969089	0	2
1019	Oc1c2ccccc2c3N=Nc4cccc1c34	I	3.108231956	0.844290657	2.713821763	3.290065793	1.677203656	1	8.662790698	82.13908495	2.460506039	0	3
1020	Oc1cc(Nc2nccc(n2)c3nccs3)cc(c1)C(F)(F)F	A	3.357072502	1.357277883	2.988203734	3.696580524	1.528801086	9	27.74656038	51.49638616	2.645141175	1	4
1021	Oc1cc([nH]n1)[C@H]2C3CCC(CC3)[C@@H]2Nc4nc(ncc4F)c5c[nH]c6ncc(F)cc56	I	3.702164258	1.5390625	3.353103267	3.784102472	1.153119566	16	19.19007868	57.0851582	3.05297726	2	18
1022	Oc1cc(on1)[C@H]2C3CCC(CC3)[C@@H]2Nc4nc(ncc4F)c5c[nH]c6ncc(F)cc56	I	3.689823337	1.5390625	3.353102749	3.778062495	1.153119566	15	19.19007868	59.77723158	3.052944018	1	15
1023	Oc1ccc(C=NNC(=O)Nc2cccc3nsnc23)c(O)c1	I	3.421049661	1.584120983	3.117409053	3.613946251	1.353376873	6	15.16028488	67.07562988	2.836331436	0	9
1024	Oc1ccc(Nc2[nH]nc(c3ccc(O)cc3)c2c4ccc(O)cc4)cc1	I	3.616960067	1.43484225	2.990804143	3.790943842	1.42731888	9	20.98837209	126.0284421	2.833309924	2	15
1025	Oc1ccc(SCCNc2ccc(cc2[N+](=O)[O-])S(=O)(=O)NC(=O)c3ccc(cc3)c4ccc(F)cc4)cc1	I	3.890876865	3.046679816	3.716407312	3.953585239	1.187194528	4	22.01670437	174.141068	3.552946267	0	5
1026	Oc1ccc(cc1)c2n[nH]c(Nc3cccc(Cl)c3)c2c4ccc(O)cc4	I	3.634790703	1.465020576	3.316501277	3.792087816	1.441327585	9	21.73253125	129.5290486	2.907955084	2	15
1027	Oc1cccc(Nc2nc(SC3CCCC3)nc4c2cnn4CC(Cl)c5ccccc5)c1	A	3.816465308	1.76171875	3.576950246	3.858166069	1.238767508	19	31.78369152	96.1294343	3.411772521	2	18
1028	Oc1cccc(Nc2ncnc3scc(Cl)c23)c1	I	3.420143925	1.00617284	2.934080693	3.498749002	1.601600516	3	22.2747264	56.71230228	2.784112618	1	3
1029	Oc1onc(c1)[C@H]2C3CCC(CC3)[C@@H]2Nc4nc(ncc4F)c5c[nH]c6ncc(F)cc56	I	3.692801998	1.5390625	3.353103557	3.778289983	1.153119566	13	19.19007868	54.32841064	3.053720216	1	15
1030	S=C1NN=C2N1C3=NNC(=S)N3c4sc5CCCc5c24	I	3.345336056	0.67	3.245982024	3.888552126	1.561327794	6	30.37063861	12.52560698	3.045007005	0	13
1031	SCCC(=O)Nc1cccc(Nc2nccc(Nc3cc([nH]n3)C4CC4)n2)c1	A	3.714098961	2.071428571	3.511054079	3.767724911	1.177981286	10	54.9310644	74.48821775	3.319816635	3	15
1032	[O-][N+](=O)c1ccc(CSc2nnc(NC(=O)c3ccc(Cl)cc3)s2)cc1	A	3.619756656	2.118343195	3.474843311	3.949461865	1.303088134	9	21.90758891	93.14313371	3.288797006	0	9
1033	[O-][N+](=O)c1ccc(CSc2nnc(NC(=O)c3ccc(F)cc3)s2)cc1	A	3.607979574	2.118343195	3.342567011	3.873640098	1.303088134	9	21.92881492	98.76354524	3.210604179	0	9
1034	[O-][N+](=O)c1ccc(CSc2nnc(NC(=O)c3ccccc3Cl)s2)cc1	A	3.610723796	2.076923077	3.35578807	3.949459479	1.325582475	9	22.38606328	93.14313371	3.290061582	0	9
1035	[O-][N+](=O)c1ccc2[nH]c3c(CC(=O)Nc4ccccc34)c2c1	A	3.405821096	1.214876033	3.070964466	3.635655931	1.561917365	4	19.87170761	90.39687618	2.828650332	1	5
1036	[O-][N+](=O)c1cnc(NC(=O)NCc2ccccc2)s1	I	3.369411308	1.556786704	2.920528022	3.52910969	1.600387545	3	24.95446528	54.84263486	2.686650262	0	7
1037	c1cc2cc(cnc2[nH]1)c3ccc4cn[nH]c4c3	I	3.064025764	1.135802469	2.804695348	3.42340837	1.383179596	6	0	70.0898731	2.723267555	2	6
1038	c1cnc2nc(cn2c1)c3ccc4[nH]ncc4c3	I	3.073871875	1.135802469	2.803992184	3.381572716	1.389304967	6	0	63.90250637	2.72712649	2	8
