# Supplementary material for: Use of QSAR Global Models and Molecular Docking for Developing New Inhibitors of c-src Tyrosine Kinase
Source: Int J Mol Sci. 2019 Dec 18;21(1):19. doi: 10.3390/ijms21010019 (PMC6981969; doi:10.3390/ijms21010019)
Supplement: Supplementary file 1 [file ijms-21-00019-s001.zip › Paper_supplementary_files_v_2/Table S3. TN, TP, FP, FN.csv]

Model	TN	TP	FP	FN
RF_anova_23	716	129	37	156
RF_auc_20	716	128	37	157
RF_cforest_13	718	127	35	158
RF_kruskal_30	713	132	40	153
RF_RFimp_30	718	136	35	149
RF_RF.SRCimp_20	712	146	41	139
RF_RF.SRCvarselect_10	712	146	41	139
RF_impurity_15	711	133	42	152
RF_permutation_10	717	136	36	149
RF_univariate_30	724	133	29	152
SVM_anova_30	693	147	60	138
SVM_auc_30	693	148	60	137
SVM_cforest_30	697	164	56	121
SVM_chi.sq_30	700	145	53	140
SVM_gainratio_30	695	150	58	135
SVM_information_30	695	150	58	135
SVM_kruskal_20	693	148	60	137
SVM_oneR_30	710	144	43	141
SVM_RFimp_30	695	164	58	121
SVM_RF.SRCimp_30	702	167	51	118
SVM_RF.SRCvarselect_20	697	172	56	113
SVM_impurity_30	695	158	58	127
SVM_permutation_20	698	147	55	138
SVM_relief_30	687	153	66	132
SVM_sym.uncertain_20	699	145	54	140
Adabm1_RFimp_30	700	140	53	145
Adabm1_RF.SRCvarselect_20	692	143	61	142
Adabm1_impurity_20	702	141	51	144
Adabm1_univariate_30	703	135	50	150
BartM_chi.sq_30	696	154	57	131
BartM_gainratio_20	690	147	63	138
BartM_information_20	696	156	57	129
BartM_RFimp_25	688	163	65	122
BartM_impurity_20	687	159	66	126
BartM_permutation_22	687	166	66	119
BartM_sym.uncertain_30	689	159	64	126
C50_anova_30	687	174	66	111
C50_auc_20	687	163	66	122
C50_cforest_20	684	170	69	115
C50_chi.sq_30	680	174	73	111
C50_gainratio_30	681	172	72	113
C50_kruskal_30	686	165	67	120
C50_oneR_30	684	163	69	122
C50_RFimp_30	692	187	61	98
C50_RF.SRCimp_30	686	175	67	110
C50_RF.SRCvarselect_20	677	187	76	98
C50_impurity_20	698	173	55	112
C50_permutation_30	688	174	65	111
C50_univariate_30	681	173	72	112
