# Supplementary material for: Use of QSAR Global Models and Molecular Docking for Developing New Inhibitors of c-src Tyrosine Kinase
Source: Int J Mol Sci. 2019 Dec 18;21(1):19. doi: 10.3390/ijms21010019 (PMC6981969; doi:10.3390/ijms21010019)
Supplement: Supplementary file 1 [file ijms-21-00019-s001.zip › Paper_supplementary_files_v_2/Table S4. PASS results.xlsx]

## Sheet: Foaie1
Zinc Code	Substance name	Activity on c-src tyrosin kinase predicted by PASS online (pa/pi)	Activity on other kinases predicted by PASS online (target kinases)
ZINC000001550477	Lapatinib	0.086/0.053 (c-src), 0.136/0.052 (SRC)	ErbB2, EGFR, "tyrosine kinase", "protein kinase"
ZINC000034638188	Pf-562271	No	FAK, multiple tyrosine and protein kinases
ZINC000063298074	Ilorasertib	0.072/0.066 (c-src), 0.148/0.046 (SRC)	FLT3, multiple tyrosine and protein kinases
ZINC000034800096	Gw583373a	0.257/0.008 (c-src), 0.286/0.013 (SRC)	EGFR, ErbB2, multiple tyrosine and protein kinases
ZINC000027184814	Vibriobactin	No	Sporulation kinase A inhibitor
ZINC000034800093	Gw580496a	0.103/0.077 (SRC)	EGFR, ErbB2, multiple tyrosine and protein kinases
ZINC000150528975	Vedroprevir	No	No
ZINC000034800112	Gw576484x	No	EGFR, ErbB2, multiple tyrosine and protein kinases
ZINC000072190218	Avatrombopag	No	FYN, other tyrosine kinases
ZINC000034800091	Gw576609a	0.210/0.013 (c-src), 0.237/0.020 (SRC)	EGFR, ErbB1-2, multiple tyrosine and protein kinases
ZINC000044418656	Gw784684x	0.214/0.012 (c-src), 0.265/0.016 (SRC)	EGFR, ErbB1-2, multiple tyrosine and protein kinases
ZINC000042804069	Gsk-182497a	No	EGFR, ErbB2, multiple tyrosine and protein kinases
ZINC000103297739	Defactinib	No	FAK, multiple tyrosine and protein kinases
ZINC000004215255	Cefpimizole	Error ("Mol Charge 1)	Error ("Mol Charge 1)
ZINC000042834127	Gsk1751853a	0.127/0.030 (c-src), 0.170/0.039 (SRC)	Multiple tyrosine and protein kinases
ZINC000014945166	Gw830365a	0.122/0.032 (c-src), 0.176/0.037 (SRC)	Multiple tyrosine and protein kinases
ZINC000150339466	Ciluprevir	No	Proto-oncogene tyrosine-protein kinase Fgr inhibitor [SRC tyrosine kinase family]
ZINC000043195317	Golvatinib	No	Proto-oncogene tyrosine-protein kinase Fgr inhibitor [SRC tyrosine kinase family], other tyrosine and protein kinases
ZINC000042201866	Gw566221a	0.106/0.073 (SRC)	EGFR, ErbB2, multiple tyrosine and protein kinases
ZINC000095615094	Patellamide G	No	No
ZINC000003604326	Vaneprim	No	Several tyrosine and protein kinases
ZINC000002007399	Gw458787a	0.115/0.066 (SRC)	EGFR, ErbB2, multiple tyrosine and protein kinases
ZINC000028639340	Posaconazole	No	No
ZINC000072122048	Gsk259178a	No	EGFR, ErbB2, multiple tyrosine and protein kinases
ZINC000068204830	Daclatasvir	No	Ribosomal protein S6 kinase, 90-kDa, Pim2-kinase
ZINC000043131420	Fostamatinib	0.141/0.025 (c-src), 0.273/0.015 (SRC)	Multiple tyrosine and protein kinases
ZINC000169289453	Simeprevir	No	No
ZINC000042834162	Gw869810x	0.099/0.081	Proto-oncogene tyrosine-protein kinase Fgr [SRC family], ErbB2, EGFR and other protein kinases
ZINC000049709569	Asperazine	No	PDGFR, Ca2+/calmodulin-dependent protein kinase
ZINC000096928979	Deleobuvir	No	Multiple protein kinases
ZINC000042201868	Gw568377a	0.1/0.08	EGFR, ErbB2, multiple tyrosine and protein kinases
ZINC000014945147	Gw809897x	0.141/0.025 (c-src), 0.225/0.023 (SRC)	Multiple protein kinases
ZINC000014945171	Gw830263a	0.127/0.030 (c-src), 0.161/0.042 (SRC)	Multiple protein kinases
ZINC000014945045	Gw569530a	No	Multiple tyrosine and protein kinases
ZINC000003925087	Gw806742x	0.101/0.042 (c-src), 0.137/0.051 (SRC)	Multiple tyrosine and protein kinases
ZINC000095618748	Candesartan O-Glucuronide	No	Several protein kinases (protein kinase A, protein kinase B, protein kinase C)
ZINC000098052868	Olcegepant	No	Several protein kinases
ZINC000049833405	Preulicyclamide	No	No
ZINC000034800110	Gw574782a	0.095/0.084 (SRC)	Multiple tyrosine and protein kinases
ZINC000014965596	Gw683134a	No	Proto-oncogene tyrosine-protein kinase Fgr, multiple tyrosine and protein kinases
ZINC000034800112	Gw576484x	No	Multiple tyrosine and protein kinases
ZINC000019862646	Fedratinib	0.093/0.047 (c-src), 0.14/0.05 (SRC)	Multiple tyrosine and protein kinases
ZINC000150377731	Bms-247243	NA (Error)	NA (Error)
ZINC000003986669	Bx-795	No	Lyn tyrosine kinase [SRC family], and multiple tyrosine and protein kinase
ZINC000095615898	Tyrokeradine A	NA (Error)	NA (Error)
ZINC000003919988	L-766892	No	Proto-oncogene tyrosine-protein kinase Yes
ZINC000095544067	Ulithiacyclamide F	No	No
ZINC000049889335	Edulirin A	No	No
ZINC000003995140	Gw621823a	0.075/0.063 (c-src), 0.113/0.067 (SRC)	Multiple tyrosine and protein kinases
ZINC000040379218	Gw684626b	0.128/0.030 (c-src), 0.200/0.029 (SRC)	Multiple tyrosine and protein kinases
ZINC000034800121	Gw567808a	0.104/0.076 (SRC)	Multiple tyrosine and protein kinases
ZINC000169306513	Hydroxyitraconazole	No	Histidin kinase
ZINC000169368380	Kni-1039	No	Inhibition of multiple kinases
ZINC000150601177	Ombitasvir	No	No
ZINC000040404350	Gsk-969786a	0.131/0.029 (c-src), 0.207/0.027 (SRC)	Inhibition of multiple kinases
ZINC000150592451	Micromide	No	No
ZINC000028249631	Pd-170292	No	No
ZINC000169366333	Porphyrin	No	Inhibition of multiple kinases (N-acylmannosamine kinase, G-protein-coupled receptor kinase , mannokinase, a. o.)
ZINC000034800119	Gw576924a	0.188/0.016 (c-src), 0.209/0.027 (SRC)	Inhibition of multiple kinases
ZINC000150362888	Pyropheophytin B	No	No
ZINC000100057121	Tegobuvir	No	Inhibition of multiple kinases
ZINC000103213128	Heptamethylene 1,7-Bis-Imadacloprid	No	Inhibition of Inositol 1,4,5-trisphosphate 3-kinase
ZINC000169291993	Sansanmycin F	No	No
ZINC000230052516	Urobilin	No	Inhibitor of proto-oncogene tyrosine-protein kinase Yes inhibitor and multiple kinases
ZINC000003994828	Brecanavir	No	No
ZINC000169363931	Ansacarbamitocin C	No	No
ZINC000095535868	Rwj-58259	No	Inhibitor of platelet derived growth factor receptor kinase and p21-activated kinase 1
ZINC000003921862	Tallimustine	No	Inhibitor of platelet derived growth factor receptor kinase and protein kinase C alpha
ZINC000063933734	Rebastinib	0.113/0.068 (SRC)	Inhibitor of FYN, LYN, LCK, and multiple other kinases
ZINC000095615652	Patellamide C	No	No
ZINC000197688172	S-[(3e,5z)-3,5-Octadienoate	No	Inhibition of multiple kinases (deoxycytidine kinase, fructokinase a.o.)
ZINC000014965588	Gw709042a	No	Inhibition of proto-oncogene tyrosine-protein kinase Fgr and multiple other kinases
ZINC000085537136	Barixibat	No	Inhibition of mannokinase
ZINC000169291499	Kibdelomycin	No	No
ZINC000003946578	Mitratapide	No	No
ZINC000001481922	Setipafant	No	No
ZINC000072173092	Deoxyvobstusine Lactone	No	No
ZINC000006717126	Quarfloxin	No	Proto-oncogene tyrosine-protein kinase Fgr and other kinases
ZINC000077301904	Losartan N2-Glucuronide	No	Inhibitor of histidin kinase and 2-Amino-4-hydroxy-6-hydroxymethyldihydropteridine diphosphokinase
ZINC000150609364	Pseudoceratinazole A	No	No
ZINC000095616246	Ulithiacyclamide E	No	No
ZINC000068151111	Narlaprevir	No	No
ZINC000150351429	Phytosulfokine B	No	Inhibitor of G-protein-coupled receptor kinase, Beta-adrenergic receptor kinase
ZINC000003989268	Ceftaroline Fosamil	Error ("Mol Charge 1)	Error ("Mol Charge 1)
ZINC000008552132	Pristinamycin	No	Platelet derived growth factor receptor kinase
ZINC000095618880	Clofazimine Glucuronide	No	Inhibitor of multiple kinases
ZINC000096006065	Xv638	No	Inhibition of the proto-oncogene tyrosine-protein kinase Fgr, FYN and other protein kinases
ZINC000169292535	Rifapentine	No	Inhibition of histidin kinase
ZINC000150341961	Mafodotin	No	No
			26.9663
